# Supplementary material for: Antioxidant Enzyme, Transcriptomic, and Metabolomic Changes in Lily (Lilium spp.) Leaves Induced by Aphis gossypii Glover
Source: Genes (Basel). 2024 Aug 26;15(9):1124. doi: 10.3390/genes15091124 (PMC11431739; doi:10.3390/genes15091124)
Supplement: Supplementary file 1 [file genes-15-01124-s001.zip]

Archive with 2 entries (2 files):
- Supplementary figures S1-S8.pdf
- supplementary tables S1-S12.xls
