# Supplementary material for: Antioxidant Enzyme, Transcriptomic, and Metabolomic Changes in Lily (Lilium spp.) Leaves Induced by Aphis gossypii Glover
Source: Genes (Basel). 2024 Aug 26;15(9):1124. doi: 10.3390/genes15091124 (PMC11431739; doi:10.3390/genes15091124)
Supplement: Supplementary file 1 [file genes-15-01124-s001.zip › supplementary tables S1-S12.xls]

## Sheet: S1
Table S1 Primer pairs utilized for quantitative real−time PCR of genes
Gene name	Gene ID	Forward primer (5’-…-3’)	Reverse primer (5’-…-3’)
WRKY50	TRINITY_DN18481_c0_g2	AGCCGCCAGCAGAATTGTGAT	TGGAGGACATGATGGACTCAGTGA
WRKY11	TRINITY_DN24405_c0_g4	CTCAAAGTTCCGCAAAGTCATCTC	GGCTAGGACGAAGTTGTTCATAGT
PAL	TRINITY_DN29366_c0_g1	ACCCAGTTCACCACCCTCTC	GGCAACGGCAACGGAAGT
XA21	TRINITY_DN21110_c0_g1	GGCGGTGAAGGTGTTGAAC	GTGCCGTGCCATACATAGC
TS2	TRINITY_DN24203_c0_g1	CGCTGCTCGTGTGATGGT	GCCGCCTTTGACACTGAGT
7OMT	TRINITY_DN26656_c0_g1	GGCAAGGAGAGGACTGAGGAAGAA	TGAAGTAATCGCCTGAGCCCTGAT
4'OMT2	TRINITY_DN26745_c0_g3	CACCCGCAAGTCCATCTTCAG	GGAGGAGCCATTGGGAGGAT
GH3.5	TRINITY_DN28871_c1_g3	GAGGAGTTCAAGACCAAGCAGAG	GAGGAGTTCAAGACCAAGCAGAG
At2g24230	TRINITY_DN30586_c0_g1	CTCAGCAACAACAGCATCA	GTGGTTGGAGGAGAGGTT
LOV1	TRINITY_DN17815_c0_g1	CTTCTCTGGTGCTAGGCTACAAT	GCTCTAGGTTCGTGAGGTGG
HSP90-1	TRINITY_DN33200_c1_g1	GACTGCTCTGCTGACCTCTG	GCGGATTCCTCCTCATCAATGT
ERF110	TRINITY_DN29580_c2_g1	CGAGGGACTACTTGGACTACT	CCAGAAGCCACGGTAGAAC
PR	TRINITY_DN32134_c0_g2	GTGGTGAGAACTTAGAGAAGAACA	CATTTCCCTGATAAAGAACCCAAG
PR1	TRINITY_DN29832_c0_g1	TGAAGGTGGTGACAGAGAC	GATTGGCGATGAGGTAAGC
P	TRINITY_DN23255_c0_g1	TGCGGGCTGATTTGAAGAGG	AGAGACCACCTGTTTCCCATAGT
NQR	TRINITY_DN17855_c0_g1	ATTCCATCACCGCACCTT	AACTTCCTCCAGCACTTATGA
CML36	TRINITY_DN23577_c0_g1	CCACCACCTCCACCTCTTC	GCCGCATCACCACCTCTA
rnf181	TRINITY_DN23009_c0_g1	AGAGTTGGTGGCGGATCA	GCACGGCATCTCCTTCAC
CAM2	TRINITY_DN28762_c0_g3	ACCAGAACGGCTTCATATCA	GCCATCACCATCAACATCAG
GAPDH		GCCAGTCACTGTCTTCGGTGTTAG	ATGAGCAGCAGCCTTATCCTTGTC

## Sheet: S2
Table S2 Details of all detected metabolites
ID	MZ	RT	IsAnnotated	IsMS2ident	MS2Metabolite	MS2superclass	MS2class	MS2hmdb	MS2kegg	NumberMS1hmdb	MS1hmdbName	MS1hmdbID	NumberMS1kegg	MS1keggName	MS1keggID	AD_24h1	AD_24h2	AD_24h3	AD_24h4	AD_24h5	AD_24h6	AD_48h1	AD_48h2	AD_48h3	AD_48h4	AD_48h5	AD_48h6	CK1	CK2	CK3	CK4	CK5	CK6	QC1	QC2	QC3	QC4
neg-M191T56	191.058	0.92955	1	1	(-)-Quinic acid	Organic oxygen compounds	Organooxygen compounds	HMDB0003072	C00296	0	-	-	0	-	-	265939	286523	266808	262453	248337	251173	313271	292375	305593	304162	287351	305124	266383	219504	220300	224931	230364	211833	258090	296770	250591	266829
pos-M313T352	313.237	5.8673	1	1	(??)-(E)-13-Hydroxy-10-oxo-11-octadecenoic acid	Unknown	Unknown	-	-	9	11-HpODE;(10E,12Z)-(9S)-9-Hydroperoxyoctadeca-10,12-dienoic acid;13-L-Hydroperoxylinoleic acid;8(R)-Hydroperoxylinoleic acid;9(S)-HPODE;12,13-DiHODE;15,16-DiHODE;9,10-DiHODE;(卤)-(E)-13-Hydroxy-10-oxo-11-octadecenoic acid	HMDB0062281;HMDB0062434;HMDB0003871;HMDB0004706;HMDB0006940;HMDB0010201;HMDB0010208;HMDB0010221;HMDB0040900	12	(9Z,11E)-(13S)-13-Hydroperoxyoctadeca-9,11-dienoic_acid;(9Z,12Z)-(11S)-11-Hydroperoxyoctadeca-9,12-dienoic_acid;(7S,8S)-DiHODE;9(S)-HPODE;8(R)-HPODE;12,13-Epoxy-9-hydroxy-10-octadecenoate;9,10-Epoxy-13-hydroxy-11-octadecenoate;9,10-12,13-Diepoxyoctadecanoate;Octadec-9-ene-1,18-dioic-acid;(8E,10R,12Z)-10-Hydroperoxy-8,12-octadecadienoate;5S,8R-DiHODE;(8E,10S,12Z)-10-Hydroperoxyoctadeca-8,12-dienoa…	C04717;C07338;C07354;C14827;C14831;C14832;C14834;C14836;C19618;C19937;C20186;C20703	39765.2	46764.3	39474.8	50583.3	46032.3	45825.7	70147.9	67720.4	77556.2	65138.1	73867.5	72190.5	30735.6	27314.3	23309.7	107575	30220	29336.8	40236.8	48808	49726.6	45293.3
neg-M69T69	69.0344	1.15763	1	1	(E)-2-Butenal	Organic oxygen compounds	Organooxygen compounds	HMDB0034233	null	3	(E)-2-Butenal;3-Buten-2-one;Methacrolein	HMDB0034233;HMDB0061873;HMDB0061874	4	3-Butyn-1-ol;Vinyl_ether;Crotonaldehyde;But-3-en-2-one	C06146;C17721;C19377;C20701	23091.3	20827.8	22483	20774.7	20093.9	22413.4	23869.8	26498.8	26867.4	30498	25434	32479.1	21821.5	20724	22890.2	21231.8	23033.3	20711.4	19743	21097.7	26252.9	23126.9
neg-M387T54_2	387.12	0.900008	1	1	.alpha.,.beta.-Trehalose	Organic oxygen compounds	Organooxygen compounds	HMDB0000975	C01083	2	Sulfinpyrazone sulfide;Nedocromil	HMDB0060943;HMDB0014854	3	Fructoselysine_6-phosphate;Glucoselysine-6-phosphate;Nedocromil	C16489;C20979;C07255	29018	29482	26830.9	26266.6	28093.9	26392.8	36110.6	36147.9	31790.5	35479.6	37325.1	35244.2	50881.1	35096.4	38514.3	43372.2	38314.9	41624.8	35965.5	41102.9	35774.4	34566.3
pos-M171T328	171.101	5.47108	1	1	1,6,7-Trimethylnaphthalene	Benzenoids	Naphthalenes	HMDB0059701	null	2	1,4-Ipomeadiol;cis-3-Hexenyl pyruvate	HMDB0030471;HMDB0038276	1	Furfural_diethyl_acetal	C14280	23192.7	25001.3	13677.9	9170.34	15775.9	24527.9	9849.45	11776.1	17556.5	18105.4	19114.7	18997.9	9854.01	12802.5	10959.9	11897.7	5441.61	13041.6	11650.8	12194.7	15832.5	18641
neg-M481T245	481.229	4.08939	1	1	1-(4Z,7Z,10Z,13Z,16Z,19Z-docosahexaenoyl)-glycero-3-phosphate	Lipids and lipid-like molecules	Glycerophospholipids	HMDB0062307	null	0	-	-	1	S9947	C13771	5617.91	8505.09	5377.29	5520.14	6925.34	6104.77	4847.07	3963.74	4182.24	4180.51	3768.92	3843.04	9990.88	10052.4	10231	10103.8	10521.2	11212.1	6659.42	4026.88	7266.31	6966.62
pos-M282T95	282.119	1.57977	1	1	1-Methyladenosine	Nucleosides, nucleotides, and analogues	Purine nucleosides	HMDB0003331	C02494	0	-	-	0	-	-	25402.8	21915.1	25708	36132	18897.6	24470.4	19450.3	17305	21734.7	19234.2	19807.3	20474.8	32159.7	21589	27673.3	20399.6	21108	18718.5	17576.3	28333.8	22246.6	21246.5
pos-M200T435	200.164	7.24503	1	1	10-Undecynoic acid	Organic acids and derivatives	-	NA	NA	19	11-nitro-1-undecene;2,2,7,7-Tetramethyl-1,6-dioxaspiro[4.4]non-3-ene;Linalyl formate;alpha-Terpineol formate;5-Pentyl-3h-furan-2-one;Methyl 4,8-decadienoate;Methyl (2E,4Z)-decadienoate;Neryl formate;4-Hydroxy-4-methyl-7-decenoic acid gamma-lactone;Ethyl octynecarboxylate;Tsibulin 2;6-(3-Hexenyl)tetrahydro-2H-pyran-2-one;xi-2-Hexyl-5-methyl-3(2H)-furanone;(3E,6Z)-Nonadien-1-yl acetate;(2E,6Z)-2,6-…	HMDB0062669;HMDB0030006;HMDB0030424;HMDB0032050;HMDB0032463;HMDB0034708;HMDB0034730;HMDB0035156;HMDB0036191;HMDB0036215;HMDB0037388;HMDB0037829;HMDB0038005;HMDB0038068;HMDB0038079;HMDB0038245;HMDB0038279;HMDB0040595;HMDB0059816	2	Geranyl_formate;Decahydro-2-naphthoic_acid	C12294;C14113	3609.1	5564.58	4083.62	3570.57	3192.63	3781.28	4621.89	17445.8	3985.16	20584.1	12121.3	12875.5	8878.78	4072.96	4480.82	4288.23	4609.93	4197	6713.82	6909.51	6743.62	7136.68
pos-M332T358	332.27	5.96915	1	1	12,13-Dihydroxy-9Z-octadecenoic acid	Lipids and lipid-like molecules	Fatty Acyls	HMDB0004705	C14829	1	(7Z,10Z,13Z,16Z)-docosatetraenoate	HMDB0062580	0	-	-	8836.08	12747.9	8822.27	11560	10014	8535.96	10224.6	6380.16	8422.04	6521.08	7088	15939.8	8868.68	10687.9	8866	10473.6	9986.46	11565.9	9203.57	8877.74	6827.11	8586.37
pos-M416T213	416.352	3.55098	1	1	16-Deoxyvertaline B	Unknown	-	NA	NA	1	Tomatidine	HMDB0034731	3	Tomatidine;(25S)-26-Oxocholest-4-en-3-one;(25R)-26-Oxocholest-4-en-3-one	C10826;C21304;C21305	17657.8	16391.6	19991.6	18975.9	19173.5	16294.4	10677.4	11386.4	11282.2	10214.9	10533.4	11754.7	14373.9	14096.5	12485.1	12647.8	12587.3	11954	13303.8	13803.7	10455.6	12631.9
pos-M289T329	289.18	5.48434	1	1	16b-Hydroxyestradiol	Lipids and lipid-like molecules	Sterol Lipids	HMDB0000347	null	17	7alpha-hydroxyestradiol;Estriol;2-Hydroxyestradiol;16b-Hydroxyestradiol;17-Epiestriol;16,17-Epiestriol;4-Hydroxyestradiol;O-Geranylvanillin;2-Polyprenyl-3-methyl-6-methoxy-1,4-benzoquinone;4-hydroxystradiol;3,4-Dimethyl-5-pentyl-2-furanpentanoic acid;5-Hexyl-2-furanhexanoic acid;3,4-Dimethyl-5-propyl-2-furanheptanoic acid;5-Pentyl-2-furanheptanoic acid;5-Butyl-2-furanoctanoic acid;4-Hydroxy-3-met…	HMDB0062741;HMDB0000153;HMDB0000338;HMDB0000347;HMDB0000356;HMDB0000431;HMDB0005896;HMDB0040864;HMDB0060353;HMDB0060999;HMDB0112085;HMDB0112088;HMDB0112089;HMDB0112092;HMDB0112097;HMDB0033917;HMDB0060055	9	6beta-Hydroxy-17beta-estradiol;Estriol;2-Hydroxyestradiol;4-Hydroxyestradiol-17beta;D-Homo-A-nor-17a-oxaandrost-3(5)-ene-2,17-dione;Juvenile_hormone_II_acid;Juvabione;Juvenile_hormone_III;Methoprotryne	C03935;C05141;C05301;C14209;C15385;C04834;C09693;C09694;C19104	72297.1	70847.6	74613.8	64570.9	74872.9	77702.6	115714	103459	104424	106018	77873.2	71363.5	49691.6	120666	60459.3	53683.9	56762.7	58634.2	68681.8	69164.8	66761.4	62847.8
pos-M252T100	252.109	1.67452	1	1	2'-Deoxyadenosine	Nucleosides, nucleotides, and analogues	Purine nucleosides	HMDB0000101	C00559	7	Muramic acid;N-(1-Deoxy-1-fructosyl)alanine;Deoxyadenosine;5'-Deoxyadenosine;Guanadrel Sulfate;1-Isopropyl citrate;2-Isopropyl citrate	HMDB0003254;HMDB0038662;HMDB0000101;HMDB0001983;HMDB0014371;HMDB0032438;HMDB0038083	8	Muramic_acid;Deoxyadenosine;5'-Deoxyadenosine;Cordycepin;3-Oxohexobarbital;Guanadrel;(R)-(Homo)3-citrate;(-)-threo-Iso(homo)3-citrate	C06470;C00559;C05198;C08431;C02517;C07035;C16598;C16600	228622	210260	211491	228253	208058	243325	190062	177743	177969	172430	199904	185047	229351	206124	226529	239171	218697	240914	206867	193285	190022	184813
pos-M165T97	165.054	1.613	1	1	2-Coumaric acid	Phenylpropanoids and polyketides	Cinnamic acids and derivatives	HMDB0002641	C01772	18	Methyl Phenylglyoxalate;3-(3-hydroxyphenyl)prop-2-enoic acid;3-phenyloxirane-2-carboxylic acid;3-(4-hydroxyphenyl)prop-2-enoic acid;4-methoxy-1-benzofuran-6-ol;3-(2-hydroxyphenyl)prop-2-enoic acid;3-(2,3-dihydroxyphenyl)prop-2-enal;3-(2,5-dihydroxyphenyl)prop-2-enal;3-(2-hydroxyphenyl)oxirane-2-carbaldehyde;(2E)-3-(3,4-dihydroxyphenyl)prop-2-enal;3-(4-hydroxyphenyl)oxirane-2-carbaldehyde;Phenylpy…	HMDB0062605;HMDB0125104;HMDB0126545;HMDB0128076;HMDB0129375;HMDB0134028;HMDB0134029;HMDB0134030;HMDB0134031;HMDB0141767;HMDB0141768;HMDB0000205;HMDB0001713;HMDB0002035;HMDB0002641;HMDB0012225;HMDB0030677;HMDB0041592	9	Phenylpyruvate;4-Coumarate;trans-2-Hydroxycinnamate;2-Hydroxy-3-phenylpropenoate;cis-2-Hydroxycinnamate;cis-p-Coumarate;3-Oxo-3-phenylpropanoate;Caffeic_aldehyde;trans-3-Hydroxycinnamate	C00166;C00811;C01772;C02763;C05838;C06738;C07114;C10945;C12621	64194.7	62815.2	59459.7	59230.3	64023	61389.8	80958.5	72647.7	79849.9	67316.2	77433.1	66436.3	27447.5	29587.3	32956.4	30873.1	34658.8	33415.3	52082.4	45453.4	53081	45553.5
pos-M489T302	489.357	5.03927	1	1	21beta-Hydroxyhederagenin	Lipids and lipid-like molecules	Prenol lipids	HMDB0041039	null	14	Pitheduloside I;Arjunolic acid;Camelliagenin B;Madasiatic acid;Esculentic acid (Diplazium);Hovenolactone;Centellasapogenol A;Glyyunnansapogenin B;Euscaphic acid;(3beta,6alpha,19alpha)-3,6,19-Trihydroxy-12-ursen-28-oic acid;Ganoderiol D;Ananasic acid;16beta-Hydroxystellatogenin;21beta-Hydroxyhederagenin	HMDB0034036;HMDB0034502;HMDB0034531;HMDB0035118;HMDB0035782;HMDB0035957;HMDB0036311;HMDB0036639;HMDB0036651;HMDB0036961;HMDB0037782;HMDB0038116;HMDB0040391;HMDB0041039	6	Asiatic_acid;Cimigenol;Dahurinol;Euscaphic_acid;6alpha-Hydroxy-castasterone;Plakinamine_B	C08617;C17538;C17841;C17890;C15803;C16895	3286.86	2684.89	2621.95	3041.57	2805.36	2952.29	2249.54	1930.9	2115.71	1899.2	2544.92	1717.58	8024.55	7399.68	7764.43	8673.89	7135.1	8707.31	4298.85	3327.73	4236.13	3857.65
neg-M225T285	225.116	4.75662	1	1	3,4-Methylenesebacic acid	Lipids and lipid-like molecules	Fatty Acyls	HMDB0059729	null	1	Proflavine	HMDB0015255	2	4-Methylburimamide;Proflavine	C11801;C11181	87839	86834.3	88124.5	88207.1	102201	86193.2	133977	155876	128569	162479	135281	155374	78472.2	81552.4	80503.2	82760.6	81001.6	77143.8	95817.2	113147	97966.8	99478.5
neg-M157T69	157.016	1.15757	1	1	3-Furoic acid	Organoheterocyclic compounds	Furans	HMDB0000444	null	4	benzene-1,2,3,4,5-pentol;Zymonic acid;2-Methylene-4-oxopentanedioic acid;2-Maleylacetate	HMDB0137818;HMDB0031210;HMDB0037759;HMDB0060348	6	2-Maleylacetate;2-Hydroxymuconate;gamma-Oxalocrotonate;3-Hydroxy-cis,cis-muconate;4-Methylene-2-oxoglutarate;5-(Dihydroxymethyl)furan-2-carboxylate	C02222;C02501;C03453;C03676;C06035;C20901	629383	596281	626875	585312	647598	565173	693231	720235	704766	747131	693529	715928	575345	491719	584854	540782	606598	504951	625711	610999	651391	678627
pos-M161T198	161.059	3.29948	1	1	3-Methoxycinnamic acid	Phenylpropanoids and polyketides	Coumarins and derivatives	NA	NA	4	6-Methylcoumarin;Viburtinal;7-Methyl-2-benzofurancarboxaldehyde;Naphthalene-1,2-diol	HMDB0032394;HMDB0036073;HMDB0041009;HMDB0060497	5	Naphthalene-1,2-diol;2-Formyl-1-indanone;1-Formyl-2-indanone;1,4-Dihydroxynaphthalene;2,3-Dihydroxynaphthalene	C03012;C07719;C07726;C14785;C16213	20270.4	20082.8	18727.9	22816.9	19310.7	22369.4	9828.58	8678.54	10618.4	10122.7	8801	10981.7	21435.8	11812.3	12945.3	10272.4	11896.6	10939.6	14202.4	14456.6	15089	13857.9
neg-M159T110	159.031	1.82702	1	1	3-Oxoadipic acid	Organic acids and derivatives	Keto acids and derivatives	HMDB0000398	C00846	4	Oxoadipic acid;3-Oxoadipic acid;2-Methyl-4-oxopentanedioic acid;3-Methyl-3-hydroxypentanedioate	HMDB0000225;HMDB0000398;HMDB0039447;HMDB0059737	6	2-Oxoadipate;3-Oxoadipate;3D-3,5/4-Trihydroxycyclohexane-1,2-dione;D-2,3-Diketo_4-deoxy-epi-inositol;2-Formylglutarate;2,4-Diketo-3-deoxy-L-fuconate	C00322;C00846;C04287;C06891;C16159;C20781	254119	246841	305764	276307	384704	243057	246989	377647	374553	384320	230425	229760	200552	183700	212312	310634	197343	293179	217241	224705	222844	334011
neg-M127T66	127.004	1.09875	1	1	5-Hydroxy-2-furoic acid	Organoheterocyclic compounds	Furans	HMDB0059784	null	1	5-Hydroxy-2-furoic acid	HMDB0059784	0	-	-	72786.4	68987	77858.9	72364.6	76297.5	73624.3	69672.7	69423.2	73070.7	78474.4	75728.3	79603.5	68644.9	87907.5	59887.5	77331.7	67136.5	65911.7	96040.8	69521	77197.1	68491.7
neg-M193T53_2	193.037	0.880492	1	1	5-Keto-D-gluconic acid	Organic acids and derivatives	Hydroxy acids and derivatives	HMDB0011731	NA	2	6-(Hydroxymethyl)-2,4(1H,3H)-pteridinedione;Dopachrome o-semiquinone	HMDB0033245;HMDB0012931	1	7-Carboxy-7-carbaguanine	C20248	33337.3	31182.3	31433.5	29242.2	26592.8	31052.8	33613.8	32610.8	35662.5	36468	37304.8	34726.3	33375.6	29838.2	32044.7	30128.1	34758.4	28226.9	32899.7	34647.5	32869.6	30766.1
pos-M126T63	126.066	1.05108	1	1	5-Methylcytosine	Organoheterocyclic compounds	Diazines	HMDB0002894	C02376	3	5-Methylcytosine;2-O-Methylcytosine;3-Methylcytosine	HMDB0002894;HMDB0004339;HMDB0011601	1	5-Methylcytosine	C02376	6278.68	5136.27	6572.67	5563.96	5763.85	6050.44	6800.25	5797.05	8160.05	6494.8	7503.48	7171.52	7993.45	8021.56	8395.61	7008.87	7458.81	9028.91	8084.33	6993.94	7743.03	6609.66
pos-M263T426	263.237	7.09701	1	1	6,10,14-Trimethyl-5,9,13-pentadecatrien-2-one	Lipids and lipid-like molecules	Prenol lipids	HMDB0034495	null	4	6,10,14-Trimethyl-5,9,13-pentadecatrien-2-one;2-(5,8-Tetradecadienyl)cyclobutanone;Palmitaldehyde;2-Hexadecanone	HMDB0034495;HMDB0037519;HMDB0001551;HMDB0031052	3	4-Dodecylphenol;Hexadecanal;1,2-Epoxyhexadecane	C14245;C00517;C14499	29916.9	65829.7	29557	63794.8	52857.6	48875.9	56178.7	134264	59972.8	128055	111709	106463	117307	96780.1	132567	95513.5	113936	125821	88116	76446.2	88048.7	91269
pos-M365T279	365.193	4.6505	1	1	7-Methyl-2-(4-morpholinyl)-9-[1-(phenylamino)ethyl]-4H-pyrido[1,2-a]pyrimidin-4-one	Unknown	-	NA	NA	19	12-Oxo-20-carboxy-leukotriene B4;Eremopetasitenin A1;Cinncassiol C2;Blumealactone A;Blumealactone B;Gibberellin A123;Gibberellin A74;3b,8a-Dihydroxy-6b-angeloyloxy-7(11)-eremophilen-12,8-olide;3b,8b-Dihydroxy-6b-angeloyloxy-7(11)-eremophilen-12,8-olide;3b,9b-Dihydroxy-6b-angeloyloxy-7(11)-eremophilen-12,8b-olide;3b-Hydroxy-6b-(2,3-epoxy-2-methylbutanoyloxy)-7(11)-eremophilen-12,8b-olide;Gibberell…	HMDB0012550;HMDB0030899;HMDB0035168;HMDB0036665;HMDB0036666;HMDB0036944;HMDB0038746;HMDB0040757;HMDB0040758;HMDB0041226;HMDB0041279;HMDB0041348;HMDB0041496;HMDB0059992;HMDB0062618;HMDB0002277;HMDB0002904;HMDB0038940;HMDB0061154	8	Gibberellin_A44_diacid;Phorbol;Resiniferonol;Eriolangin;Pycnolide;Gibberellin_A37_open_lactone;Cinncassiol_C2;Terpentecin	C06095;C09155;C09178;C09414;C09535;C11859;C17642;C21093	67428.4	82644.2	74616	70495.9	76177.3	81192.4	81330.2	55904.1	53734.5	51211.3	79921.3	61457.1	79442.2	78010	79517.5	76305.4	75316.8	75089.3	68857.6	65548.7	64067.4	74479.1
pos-M771T203	771.235	3.37862	1	1	7-O-Methylquercetin-3-O-galactoside-6''-rhamnoside	Phenylpropanoids and polyketides	Flavonoids	NA	NA	4	5-hydroxy-2-(4-hydroxy-3-methoxyphenyl)-6,8-bis[3,4,5-trihydroxy-6-(hydroxymethyl)oxan-2-yl]-7-[(3,4,5-trihydroxy-6-methyloxan-2-yl)oxy]-4H-chromen-4-one;Isorhamnetin 3-rutinoside 4'-rhamnoside;Typhaneoside;Isorhamnetin 3-O-[a-L-rhamnopyranosyl-(1->3)-a-L-rhamnopyranosyl-(1->6)-b-D-glucopyranoside]	HMDB0126987;HMDB0037748;HMDB0039541;HMDB0039850	0	-	-	2716.54	2246.57	2614.68	2303.54	2184.39	2117.22	5802.33	3761.5	4666.58	3851.61	4187.49	4237.02	3124.52	3872.95	2913.25	2994.7	3720.05	5268.47	4407.72	3106.4	3239.28	3297.39
pos-M313T369	313.237	6.14987	1	1	9,10-DiHODE	Lipids and lipid-like molecules	Fatty Acyls	HMDB0010221	null	9	11-HpODE;(10E,12Z)-(9S)-9-Hydroperoxyoctadeca-10,12-dienoic acid;13-L-Hydroperoxylinoleic acid;8(R)-Hydroperoxylinoleic acid;9(S)-HPODE;12,13-DiHODE;15,16-DiHODE;9,10-DiHODE;(卤)-(E)-13-Hydroxy-10-oxo-11-octadecenoic acid	HMDB0062281;HMDB0062434;HMDB0003871;HMDB0004706;HMDB0006940;HMDB0010201;HMDB0010208;HMDB0010221;HMDB0040900	12	(9Z,11E)-(13S)-13-Hydroperoxyoctadeca-9,11-dienoic_acid;(9Z,12Z)-(11S)-11-Hydroperoxyoctadeca-9,12-dienoic_acid;(7S,8S)-DiHODE;9(S)-HPODE;8(R)-HPODE;12,13-Epoxy-9-hydroxy-10-octadecenoate;9,10-Epoxy-13-hydroxy-11-octadecenoate;9,10-12,13-Diepoxyoctadecanoate;Octadec-9-ene-1,18-dioic-acid;(8E,10R,12Z)-10-Hydroperoxy-8,12-octadecadienoate;5S,8R-DiHODE;(8E,10S,12Z)-10-Hydroperoxyoctadeca-8,12-dienoa…	C04717;C07338;C07354;C14827;C14831;C14832;C14834;C14836;C19618;C19937;C20186;C20703	28045.5	31964	28554	31659.5	30206.6	29866.6	59225.6	48569.6	60140.3	46797.1	51412.7	54158.4	17391.6	22702.3	15880.5	25419	20563.8	18009.7	42972.1	34157.9	37204.4	52459.4
pos-M277T372	277.216	6.20202	1	1	9,12-Octadecadiynoic acid	Unknown	-	NA	NA	21	19-Norandrosterone;19-Nor-5-androstenediol;19-Noretiocholanolone;Stearidonic acid;Phenethyl decanoate;4,8,12,15-Octadecatetraenoic acid;(E,E)-11,13-Octadecadien-9-ynoic acid;17beta-hydroxy-5beta-estran-3-one;Hypogeic acid;Palmitoleic acid;Trans-Hexa-dec-2-enoic acid;Palmitelaidic acid;(E)-6-Hexadecenoic acid;5-Dodecyldihydro-2(3H)-furanone;15-Hexadecanolide;(Z)-5-Hexadecenoic acid;(E)-3-Hexadecen…	HMDB0002697;HMDB0004590;HMDB0005886;HMDB0006547;HMDB0032464;HMDB0032672;HMDB0034382;HMDB0062677;HMDB0002186;HMDB0003229;HMDB0010735;HMDB0012328;HMDB0031053;HMDB0031145;HMDB0031711;HMDB0032638;HMDB0033791;HMDB0035877;HMDB0037647;HMDB0038958;HMDB0041422	3	Stearidonic_acid;Kinoprene;(9Z)-Hexadecenoic_acid	C16300;C19042;C08362	233122	327998	215510	328092	269049	303428	364533	298458	437234	283536	402608	328012	591895	998705	643368	1.14315e+06	955949	846911	491676	441099	528591	460049
neg-M309T315	309.212	5.25707	1	1	9-Hydroperoxy-10E,12Z,15Z-octadecatrienoic acid	Lipids and lipid-like molecules	Fatty Acyls	NA	NA	2	Cohibin A;Cohibin B	HMDB0031168;HMDB0031169	0	-	-	969386	628527	1.00029e+06	1.02538e+06	969008	976473	519988	527720	509567	272674	500458	451865	690410	694188	716153	414976	387159	747709	709580	702393	777159	728097
pos-M295T302	295.227	5.04053	1	1	9-Oxo-10(E),12(E)-octadecadienoic acid	Unknown	-	NA	NA	36	13-OxoODE;9-OxoODE;A-12(13)-EpODE;13-HOTE;15(16)-EpODE;9(10)-EpODE;9-HOTE;17-Hydroxylinolenic acid;10-Oxo-11-octadecen-13-olide;Squamostanal A;15,16-Epoxy-9,12-octadecadienoic acid;(2'E,4'Z,8E)-Colneleic acid;12,13-Epoxy-9,15-octadecadienoic acid;2-Hydroxylinolenic acid;(9S,10E,12Z,15Z)-9-Hydroxy-10,12,15-octadecatrienoic acid;(9Z,12Z,14E)-16-Hydroxy-9,12,14-octadecatrienoic acid;Sterebin D;3,4-D…	HMDB0004668;HMDB0004669;HMDB0010200;HMDB0010203;HMDB0010206;HMDB0010220;HMDB0010224;HMDB0011108;HMDB0029786;HMDB0029969;HMDB0030950;HMDB0030995;HMDB0031088;HMDB0031103;HMDB0031934;HMDB0034586;HMDB0036832;HMDB0039603;HMDB0061644;HMDB0062288;HMDB0112093;HMDB0112099;HMDB0112102;HMDB0112103;HMDB0010734;HMDB0031057;HMDB0061658;HMDB0112184;HMDB0112185;HMDB0112186;HMDB0112187;HMDB0112188;HMDB0112189;HMD…	12	(9Z)-(13S)-12,13-Epoxyoctadeca-9,11-dienoic_acid;8-[(1R,2R)-3-Oxo-2-{(Z)-pent-2-enyl}cyclopentyl]octanoate;8-(5-Hexyl-furan-2-yl)-octanoic_acid;13-OxoODE;9-OxoODE;13(S)-HOT;9(S)-HOT;2(R)-HOT;17-Hydroxylinolenic_acid;Juvenile_hormone_I;Colneleate;16-Hydroxypalmitate	C04594;C04780;C13798;C14765;C14766;C16316;C16326;C16342;C16346;C19613;C19827;C18218	234243	221822	213634	207242	226330	215742	200387	165948	194483	169954	192284	178164	436300	378649	403494	425045	414090	392829	249931	245437	270014	280410
pos-M293T291	293.211	4.85098	1	1	9-Oxo-10E,12Z,15Z-octadecatrienoic acid	Unknown	-	NA	NA	7	(2'E,4'Z,7'Z,8E)-Colnelenic acid;Panaquinquecol 1;[7]-Paradol;3-Oxohexadecanoic acid;8-Oxohexadecanoic acid;9-Oxohexadecanoic acid;11-Oxohexadecanoic acid	HMDB0030996;HMDB0038035;HMDB0040806;HMDB0010733;HMDB0030972;HMDB0030973;HMDB0030978	10	12-OPDA;(9Z,15Z)-(13S)-12,13-Epoxyoctadeca-9,11,15-trienoic_acid;alpha-Licanic_acid;(9R,13R)-12-Oxo-phytodienoic_acid;17beta-Hydroxy-2-oxa-5alpha-androstan-3-one;Etherolenic_acid;Colnelenic_acid;9,10-EOT;10-OPDA;16-Oxo-palmitate	C01226;C04672;C08319;C13816;C14911;C16319;C16320;C16324;C16325;C19614	239526	261427	271935	247717	236862	238394	231750	242185	224555	258469	234025	270022	370673	584712	419446	387136	383146	393019	288423	274388	265112	274033
pos-M311T323	311.221	5.39098	1	1	9-Oxo-11-(3-pentyl-2-oxiranyl)-10E-undecenoic acid	Unknown	-	NA	NA	11	12(13)Ep-9-KODE;(9Z,11R,12S,13S,15Z)-12,13-Epoxy-11-hydroxy-9,15-octadecadienoic acid;Sterebin A;Auxin b;MG(a-13:0/0:0/0:0)[rac];MG(0:0/a-13:0/0:0)[rac];MG(13:0/0:0/0:0);MG(0:0/13:0/0:0);MG(0:0/i-13:0/0:0);(S)-10,16-Dihydroxyhexadecanoic acid;Undecanoylcholine	HMDB0013623;HMDB0033505;HMDB0035337;HMDB0038484;HMDB0072841;HMDB0072843;HMDB0072845;HMDB0072861;HMDB0072870;HMDB0037798;HMDB0013322	9	13(S)-HPOT;(9Z,12Z,15Z)-(7S,8S)-Dihydroxyoctadeca-9,12,15-trienoic_acid;Dihydroalbocycline;9(S)-HPOT;2(R)-HPOT;(9R,10E,12Z,15Z)-9-Hydroperoxyoctadeca-10,12,15-trienoate;(8E,10S,12Z,15Z)-10-Hydroperoxyoctadeca-8,12,15-trienoate;10,16-Dihydroxyhexadecanoic_acid;Amitraz	C04785;C07357;C15753;C16321;C16341;C19936;C20704;C08285;C10995	220171	214006	212128	215334	258490	216377	364237	290837	319566	297029	331165	304742	128811	121571	72776.5	75418.7	73811.9	72359.1	193779	192677	200611	203580
neg-M101T70	101.025	1.16335	1	1	Acrolein	Organic oxygen compounds	Organooxygen compounds	HMDB0041822	C01471	7	2-Ketobutyric acid;Acetoacetic acid;2-Methyl-3-oxopropanoic acid;Succinic acid semialdehyde;(S)-Methylmalonic acid semialdehyde;4-Hydroxycrotonic acid;Acetic anhydride	HMDB0000005;HMDB0000060;HMDB0001172;HMDB0001259;HMDB0002217;HMDB0003381;HMDB0031646	6	2-Oxobutanoate;Acetoacetate;Succinate_semialdehyde;2-Methyl-3-oxopropanoate;(S)-Methylmalonate_semialdehyde;(R)-Methylmalonate_semialdehyde	C00109;C00164;C00232;C00349;C06002;C21030	168260	158279	175881	151905	159147	151707	108724	139594	138888	171372	149918	136460	147450	152672	156967	151499	176799	143855	157126	141880	133499	166746
pos-M380T295	380.279	4.91035	1	1	Acylcarnitine 15:3	Lipids and lipid-like molecules	Fatty Acyls	-	C02301	9	Leukotriene B4 ethanolamide;19,20-DiHDPA;Annosquamosin A;Annoglabasin B;Lycopersiconolide;Dimethyl ent-16alpha-kaurane-17,19-dioate;Epoxysiderol;(Z)-2,4-Dihydroxy-6-(8-pentadecenyl)benzoic acid;ent-16a-Hydroxy-17-acetoxy-19-kauranal	HMDB0002304;HMDB0010214;HMDB0031137;HMDB0033398;HMDB0033677;HMDB0036315;HMDB0036704;HMDB0039226;HMDB0041495	2	Di-n-heptyl_phthalate;10beta,14beta-Dihydroxytaxa-4(20),11-dien-5alpha-yl_acetate	C14575;C20151	73662.2	73117.5	73617.2	81062.5	75944.7	74962.7	41094.9	37458.4	40859.9	36162.2	39519	36642.9	35233.7	36635.8	36917.5	36309.7	37241.3	34407.5	51036.6	50941.6	51750.2	51476.8
pos-M136T70_1	136.061	1.16027	1	1	Adenine	Organoheterocyclic compounds	Imidazopyrimidines	HMDB0000034	C00147	3	6-Hydroxymelatonin;cyclic 3-Hydroxymelatonin;2-Oxomelatonin	HMDB0004081;HMDB0060069;HMDB0060721	2	Pentobarbital_sodium;6-Hydroxymelatonin	C07423;C05643	67202.5	60431.3	61421	68505.7	65455.4	66627.6	54777.4	53579.1	59299.5	61334.8	55847.6	58707.4	66441.7	60143.9	78844	68541.7	71079.4	63505.8	62612	59950.5	56009.9	61796.6
pos-M268T98	268.105	1.62647	1	1	Adenosine	Nucleosides, nucleotides, and analogues	Purine nucleosides	HMDB0000050	C00212	8	Neuraminic acid;N-(1-Deoxy-1-fructosyl)serine;Adenosine;Deoxyguanosine;Vidarabine;Zidovudine;Valyl-Glutamate;OR-1896	HMDB0000830;HMDB0037842;HMDB0000050;HMDB0000085;HMDB0014340;HMDB0014638;HMDB0029126;HMDB0060861	5	Neuraminic_acid;Miserotoxin;Adenosine;Deoxyguanosine;Zidovudine	C06469;C08507;C00212;C00330;C07210	2.05683e+06	1.96247e+06	1.89121e+06	1.8383e+06	2.00841e+06	1.81041e+06	1.7697e+06	1.57115e+06	1.72549e+06	1.54271e+06	1.70531e+06	1.50729e+06	1.72708e+06	1.66667e+06	1.65304e+06	1.90768e+06	1.79292e+06	1.64854e+06	1.41744e+06	1.71383e+06	1.40915e+06	1.59702e+06
neg-M201T163	201.127	2.71425	1	1	Ala-Ile	Organic acids and derivatives	Carboxylic acids and derivatives	HMDB0028690	NA	6	(卤)-Anisoxide;Feniculin;2-Pentyl-3-phenyl-2-propenal;Dictagymnin;Panaquinquecol 5;Pentyl cinnamaldehyde	HMDB0030572;HMDB0030838;HMDB0031313;HMDB0039274;HMDB0039356;HMDB0061830	1	alpha-Amylcinnamaldehyde	C12288	9034.87	8052.52	7652.38	8723.19	7951.96	12134.8	11015.4	19333.2	9861.04	13751.4	12680.8	9606.86	14132.1	14653.8	13827.6	23611.1	15852.7	21733.1	11438.8	10615.8	12182.1	12551.1
pos-M189T101	189.123	1.68341	1	1	Ala-Val	Unknown	null	HMDB0028700	NA	8	Alanyl-Valine;N6-Acetyl-L-lysine;N-Alpha-acetyllysine;Glycylleucine;Glycyl-Isoleucine;Isoleucyl-Glycine;Leucyl-Glycine;Valyl-Alanine	HMDB0028700;HMDB0000206;HMDB0000446;HMDB0000759;HMDB0028844;HMDB0028907;HMDB0028929;HMDB0029120	6	Glycyl-leucine;N6-Acetyl-L-lysine;6-Acetamido-3-aminohexanoate;N2-Acetyl-L-lysine;Crotanecine;N-Butyryl-L-homoserine_lactone	C02155;C02727;C03846;C12989;C10284;C11837	18504.3	22223.1	17318.3	20141.4	17299.8	27945	24433.3	35145.2	23439.7	35251.5	27306.1	26412.9	25853.6	38648.4	23378.4	26258.2	27172.3	26250	20964.8	21278.8	32324.4	19430
neg-M277T385	277.221	6.41232	1	1	Alpha-Linolenic acid	Lipids and lipid-like molecules	Fatty Acyls	HMDB0001388	C06427	0	-	-	0	-	-	2173.03	4978.86	1743.38	5367.27	2989.43	3298.5	2947.7	1760.23	2737.27	1636.36	2331.29	2722.95	3149.3	9590.32	4212.93	7869.46	5613.76	7644.1	4730.29	4125.14	4373.82	3986.53
pos-M155T274	155.106	4.56254	1	1	Anapear	Lipids and lipid-like molecules	Fatty Acyls	HMDB0040285	null	13	Methyl 2-octynoate;2,4-Hexadienyl propionate;2-Nonenoic acid gamma-lactone;(E)-2,6-Dimethyl-2,5-heptadienoic acid;3,5,5-Trimethyl-1,2-cyclohexanedione;Enol-3,5,5-Trimethyl-1,2-cyclohexanedione;Octahydro-2H-1-benzopyran-2-one;Allyl hexenoate;xi-2,2,6-Trimethyl-1,4-cyclohexanedione;Anapear;4-Oxo-2-nonenal;1-Methylnicotinamide;Pralidoxime	HMDB0031302;HMDB0032314;HMDB0032442;HMDB0035135;HMDB0036177;HMDB0036239;HMDB0037276;HMDB0038268;HMDB0038697;HMDB0040285;HMDB0060285;HMDB0000699;HMDB0014871	3	Boschnialactone;1-Methylnicotinamide;Pralidoxime	C09772;C02918;C07400	14393.3	12754.2	13483.7	15659.6	12598	12375.9	15477.3	14358.9	17021.2	13785.1	13062.3	13904.2	12802.6	13797.7	13631.7	14434.8	13752.1	13333.2	14465.1	14423.3	12752.4	14545.3
neg-M897T253	897.467	4.21902	1	1	Angiotensin I/II (107)	Organic acids and derivatives	Carboxylic acids and derivatives	HMDB0001035	C15850	10	PGP(18:2(9Z,12Z)/22:6(4Z,7Z,10Z,13Z,16Z,19Z));PGP(18:3(6Z,9Z,12Z)/22:5(4Z,7Z,10Z,13Z,16Z));PGP(18:3(6Z,9Z,12Z)/22:5(7Z,10Z,13Z,16Z,19Z));PGP(18:3(9Z,12Z,15Z)/22:5(4Z,7Z,10Z,13Z,16Z));PGP(18:3(9Z,12Z,15Z)/22:5(7Z,10Z,13Z,16Z,19Z));PGP(20:4(5Z,8Z,11Z,14Z)/20:4(5Z,8Z,11Z,14Z));PGP(20:4(5Z,8Z,11Z,14Z)/20:4(8Z,11Z,14Z,17Z));PGP(20:4(8Z,11Z,14Z,17Z)/20:4(5Z,8Z,11Z,14Z));PGP(20:4(8Z,11Z,14Z,17Z)/20:4(8Z…	HMDB0013561;HMDB0013574;HMDB0013575;HMDB0013589;HMDB0013590;HMDB0116464;HMDB0116465;HMDB0116471;HMDB0116472;HMDB0116475	1	Angiotensin_(1-7)	C15850	31238.6	30684.3	31332.5	33209	30040.4	32735.7	23142.7	25778.7	24709.4	49009.2	44509.5	47380.7	29550.4	29316.7	30255.3	29782.4	32711.5	31793.3	28304.6	29077.3	29991.4	28445
pos-M353T302	353.23	5.03927	1	1	Anileridine	Organoheterocyclic compounds	Piperidines	HMDB0015049	null	34	15-oxo-5S,6R-dihydroxy-7E,9E,11Z-eicosatrienoic acid;5-hydroperoxy-15-HETE;Prostaglandin E2;(13E)-11a-Hydroxy-9,15-dioxoprost-13-enoic acid;Prostaglandin I2;Prostaglandin H2;Prostaglandin D2;Thromboxane A2;20-Hydroxy-leukotriene B4;Prostaglandin F3a;8-iso-PGF3a;Levuglandin E2;Levuglandin D2;13,14-Dihydro-15-keto-PGE2;15-Keto-prostaglandin F2a;Lipoxin A4;8-iso-15-keto-PGF2a;Lipoxin B4;8-isoprostag…	HMDB0062291;HMDB0062798;HMDB0001220;HMDB0001320;HMDB0001335;HMDB0001381;HMDB0001403;HMDB0001452;HMDB0001509;HMDB0002122;HMDB0002132;HMDB0002363;HMDB0002400;HMDB0002776;HMDB0004240;HMDB0004385;HMDB0005077;HMDB0005082;HMDB0005844;HMDB0012481;HMDB0012564;HMDB0012587;HMDB0034676;HMDB0035064;HMDB0035338;HMDB0035339;HMDB0036756;HMDB0060041;HMDB0060042;HMDB0004708;HMDB0004710;HMDB0030936;HMDB0038555;HMD…	20	Prostaglandin_H2;Prostaglandin_E2;Prostaglandin_D2;Prostaglandin_I2;Thromboxane_A2;(13E)-11alpha-Hydroxy-9,15-dioxoprost-13-enoate;(5Z)-(15S)-11alpha-Hydroxy-9,15-dioxoprostanoate;20-OH-Leukotriene_B4;15-Keto-prostaglandin_F2alpha;Lipoxin_A4;Lipoxin_B4;Prostaglandin_F3alpha;Narbonolide;Levuglandin_E2;Levuglandin_D2;Cinncassiol_D1;Cinncassiol_D4;9,12,13-TriHOME;9,10,13-TriHOME;9,10-Dihydroxy-12,13…	C00427;C00584;C00696;C01312;C02198;C04654;C04671;C04853;C05960;C06314;C06315;C06476;C11997;C13807;C13808;C17652;C17656;C14833;C14835;C14837	306278	278524	278785	259477	282812	282429	278555	247033	269231	250888	269526	260925	582459	523641	559173	579561	557044	525431	342201	339944	385812	386330
pos-M288T106	288.203	1.76568	1	1	Arg-Leu	Organic acids and derivatives	Carboxylic acids and derivatives	HMDB0028713	NA	4	Arginyl-Isoleucine;Arginyl-Leucine;Isoleucyl-Arginine;Leucyl-Arginine	HMDB0028712;HMDB0028713;HMDB0028901;HMDB0028923	0	-	-	197357	256272	179671	244624	220546	198433	218843	200471	191359	209519	271652	276081	233292	166858	174803	176731	237506	185887	167982	172797	221268	170511
pos-M175T52	175.119	0.870475	1	1	Arginine	Organic acids and derivatives	Carboxylic acids and derivatives	HMDB0000517	C00062	2	L-Arginine;D-Arginine	HMDB0000517;HMDB0003416	3	L-Arginine;D-Arginine;Amino_acid(Arg-)	C00062;C00792;C02385	761172	525209	676734	537735	532846	734735	366247	385739	390536	285267	306532	322989	345934	325051	335612	262494	330608	324892	395064	535727	471826	394754
pos-M280T169	280.129	2.81597	1	1	Asn-Phe	Organic acids and derivatives	Carboxylic acids and derivatives	HMDB0028738	NA	5	Asparaginyl-Phenylalanine;Phenylalanyl-Asparagine;Coumaperine;Dioscoretine;L-cis-Cyclo(aspartylphenylalanyl)	HMDB0028738;HMDB0028990;HMDB0039125;HMDB0038588;HMDB0031360	3	(+)-Elaeocarpine;(+/-)-gamma-Lycorane;Valeroidine	C10591;C12243;C10869	58577	58529	62218.9	66523.3	60020	64295.5	70620.5	72797.9	74086.8	73272.6	72418.2	69403.2	64869	65618.8	56409.6	66349.9	58242.8	61324.2	65976.8	66776.7	65700.1	61877.9
pos-M232T100	232.129	1.66161	1	1	Asn-Val	Organic acids and derivatives	Carboxylic acids and derivatives	HMDB0028744	NA	3	Asparaginyl-Valine;Valyl-Asparagine;Dexfenfluramine	HMDB0028744;HMDB0029122;HMDB0015322	1	Fenfluramine	C06996	25401.6	25381.3	25202.7	27751.3	23215.8	23932.7	29225.9	29183.2	29757.8	24668.7	30542.3	30558.9	28626.9	24905.7	24730.2	24784.4	27576.1	24740.5	25173.6	22394.4	22964.2	24022.4
pos-M263T55	263.087	0.9132	1	1	Asp-Glu	Organic acids and derivatives	Carboxylic acids and derivatives	HMDB0028752	NA	12	7-methoxy-2,2-dimethyl-3,4-dihydro-2H-1-benzopyran-4,5,6-triol;2-(hydroxymethyl)-7-methoxy-2-methyl-3,4-dihydro-2H-1-benzopyran-4,5-diol;4-hydroxy-5-(4-hydroxy-3-methoxyphenyl)pentanoic acid;4-hydroxy-5-(3-hydroxy-4-methoxyphenyl)pentanoic acid;3-(6,7-dimethoxy-2H-1,3-benzodioxol-5-yl)propan-1-ol;3-(4-hydroxy-2,3,5-trimethoxyphenyl)propanal;4-(3-hydroxyprop-1-en-1-yl)-2,3,6-trimethoxyphenol;3-(2,…	HMDB0125802;HMDB0125804;HMDB0127748;HMDB0127826;HMDB0128672;HMDB0128705;HMDB0128721;HMDB0142074;HMDB0030254;HMDB0038627;HMDB0041756;HMDB0061112	1	2-Hydroxyamino-1-methyl-6-phenylimidazo[4,5-b]pyridine	C20286	27838.7	24582.4	26926	24931.5	29492.6	27193.7	27719.7	26610.8	25083	24600.5	27345.2	29490.3	28158.6	21307.4	24783.6	23450.6	22605.5	22863.1	27871.5	27364.3	28214.2	25343.6
pos-M231T62	231.097	1.02643	1	1	Asp-Pro	Organic acids and derivatives	Carboxylic acids and derivatives	HMDB0002335	NA	27	Aspartyl-L-proline;Aspartyl-Proline;Prolyl-Aspartate;(1R,2S,3R)-2-Acetyl-4(5)-(1,2,3,4-tetrahydroxybutyl)imidazole;1-(gamma-Glutamylamino)cyclopropanecarboxylic acid;(2S,3'S)-alpha-Amino-2-carboxy-5-oxo-1-pyrrolidinebutanoic acid;5-methoxy-2-(3-methylbut-2-en-1-yl)benzene-1,3-diol;4-methoxy-2-(3-methylbut-2-en-1-yl)benzene-1,3-diol;4-hydroxy-1-(4-methoxyphenyl)pentan-3-one;1-hydroxy-5-(4-methoxyp…	HMDB0002335;HMDB0028761;HMDB0029013;HMDB0029756;HMDB0031701;HMDB0039110;HMDB0124910;HMDB0126246;HMDB0132980;HMDB0132982;HMDB0132984;HMDB0132985;HMDB0133263;HMDB0029867;HMDB0029872;HMDB0030150;HMDB0030197;HMDB0030681;HMDB0031469;HMDB0033778;HMDB0034991;HMDB0035224;HMDB0038604;HMDB0040218;HMDB0040225;HMDB0041411;HMDB0015627	12	N1-Acetyl-tabtoxinine-beta-lactam;Benzyl_(2R,3S)-2-methyl-3-hydroxybutanoate;Benzyl_(2S,3S)-2-methyl-3-hydroxybutanoate;Primin;beta-Asarone;Elemicin;Coronafacic_acid;Isoelemicin;2,4,5-Trimethoxy-1-allylbenzene;alpha-Asaron;N,N-Dihydroxy-L-tyrosine;Cetoniacytone_A	C20921;C04561;C04562;C10390;C10430;C10451;C15765;C16975;C17821;C17846;C15503;C17699	17449	17217.6	15868.5	18001.4	18065.5	14995	21808	18821.5	22801.6	19041.1	20725.9	23638.3	31012.2	14860.1	14859.7	15480.2	14128.3	14476.3	17062.9	17964.7	18580.1	16821.1
pos-M233T105	233.113	1.74739	1	1	Asp-Val	Organic acids and derivatives	Carboxylic acids and derivatives	HMDB0028766	NA	17	N2-Succinyl-L-ornithine;4-(Glutamylamino) butanoate;Aspartyl-Valine;Hydroxyprolyl-Threonine;Threoninyl-Hydroxyproline;Valyl-Aspartate;L-N-(3-Carboxypropyl)glutamine;Jasmonic acid;Sedanonic acid;Dihydro-3-(2-octenyl)-2,5-furandione;(R)-8-Acetoxycarvotanacetone;1-Benzyloxy-1-(2-methoxyethoxy)ethane;4-(Butoxymethyl)-2-methoxyphenol;Isoamyl 2-furonpropionate;Dihydro-3-(1-octenyl)-2,5-furandione;3-Eth…	HMDB0001199;HMDB0012161;HMDB0028766;HMDB0028873;HMDB0029062;HMDB0029123;HMDB0029393;HMDB0032797;HMDB0032871;HMDB0033102;HMDB0037104;HMDB0037135;HMDB0037642;HMDB0037735;HMDB0037816;HMDB0041573;HMDB0012245	9	Boc-Asn;N2-Succinyl-L-ornithine;N6-Acetyl-LL-2,6-diaminoheptanedioate;4-(L-gamma-Glutamylamino)butanoate;gamma-L-Glutamyl-L-2-aminobutyrate;(-)-Jasmonic_acid;(+)-7-Isojasmonic_acid;Succinylproline;Kinetin	C01410;C03415;C04390;C15767;C21015;C08491;C16317;C11711;C08272	40432	42092.1	32748.2	40526.8	44890.5	48203.2	47172.4	34568	37118.6	38408.7	45308.3	40162.2	43964.2	33824.8	30371.3	37577.1	41869.2	38084.7	28446.8	31783.1	31780.8	28469.6
pos-M247T164	247.129	2.73543	1	1	Aspartyl-Leucine	Organic acids and derivatives	Carboxylic acids and derivatives	HMDB0028757	null	17	gamma-Glutamylvaline;L-beta-aspartyl-L-leucine ;Aspartyl-Isoleucine;Aspartyl-Leucine;Glutamylvaline;Isoleucyl-Aspartate;Leucyl-Aspartate;3-Methyl-5-pentyl-2-furanpropanoic acid;Epoxyeremopetasinorol;Annuionone A;Annuionone C;13-Oxo-9,11-tridecadienoic acid;Methyl jasmonate;(8alpha,10beta,11beta)-3-Hydroxy-4,15-dinor-1(5)-xanthen-12,8-olide;Octyl 2-furoate;Furfuryl octanoate;3-Methylbutyl 2-furanb…	HMDB0011172;HMDB0011166;HMDB0028756;HMDB0028757;HMDB0028832;HMDB0028903;HMDB0028925;HMDB0112084;HMDB0029670;HMDB0032679;HMDB0032689;HMDB0034564;HMDB0036583;HMDB0037244;HMDB0037726;HMDB0037730;HMDB0037736	7	2,4-Bis(acetamido)-2,4,6-trideoxy-beta-L-altropyranose;2,4-Diacetamido-2,4,6-trideoxy-D-mannopyranose;(6S,9R)-Vomifoliol;(+/-)-6-Hydroxy-3-oxo-alpha-ionol;Methyl_jasmonate;(+)-7-Isomethyljasmonate;N-Hydroxy-MeIQx	C19972;C20424;C01760;C04166;C11512;C16318;C20291	412555	405988	378847	391458	390723	375829	375664	372403	367441	349152	377811	370154	314248	318631	309359	319771	314214	312591	357480	357681	312938	350277
neg-M171T274	171.104	4.56925	1	1	Butyl 3-hydroxy-2-methylidenebutanoate	Organic acids and derivatives	Hydroxy acids and derivatives	HMDB0040202	null	10	9-Oxo-nonanoic acid;Tetrahydrofurfuryl butyrate;cis-3-Hexenyl lactate;3-Methylbutyl 3-oxobutanoate;Butyl levulinate;Butyl 3-hydroxy-2-methylidenebutanoate;2-Methylpropyl 3-hydroxy-2-methylidenebutanoate;5-Pentyl-1,4-dioxan-2-one;6-Pentyl-1,4-dioxan-2-one;4-Hydroperoxy-2-nonenal	HMDB0094711;HMDB0036188;HMDB0036213;HMDB0036396;HMDB0040165;HMDB0040202;HMDB0040203;HMDB0059936;HMDB0059937;HMDB0060287	1	9-Oxononanoic_acid	C16322	46185.2	42456.8	43264.1	42170.1	42290.1	55849.4	36969.6	44046.3	42416.5	40213.4	42006.2	37590.5	42501	43657.9	46024.1	41175.7	43200.5	42496	43827.3	43014.6	45514.9	43316.7
pos-M333T385	333.204	6.41172	1	1	Carnosic acid	Lipids and lipid-like molecules	Prenol lipids	HMDB0002358	null	20	5,6-epoxy,18R-HEPE;Carnosic acid;11b-Hydroxyprogesterone;7'-Carboxy-gamma-tocotrienol;Hulupone;Adhulupone;(1(10)E,4E,6a,9b)-9-(2-Methylbutanoyloxy)-1(10),4,11(13)-germacratrien-12,6-olide;(1(10)E,4E,6a,9b)-9-(3-Methylbutanoyloxy)-1(10),4,11(13)-germacratrien-12,6-olide;Petasitin;6-Angeloylfuranofukinol;4-Deoxycohumulone;ent-7alpha,12beta-Dihydroxy-16-kauren-19,6beta-olide;ent-15-Kaurene-17,19-dio…	HMDB0062410;HMDB0002358;HMDB0004031;HMDB0012851;HMDB0030103;HMDB0030136;HMDB0031374;HMDB0031375;HMDB0035637;HMDB0036146;HMDB0036623;HMDB0036700;HMDB0036726;HMDB0036761;HMDB0038966;HMDB0013623;HMDB0033505;HMDB0035337;HMDB0038484;HMDB0015494	17	Callicarpone;7beta,12alpha-Dihydroxykaurenolide;Marrubiin;Premarrubiin;Gibberellin_A14_aldehyde;Gibberellin_A12;Gibberellin_A53_aldehyde;17beta-Hydroxy-4-oxa-5alpha-androst-1-en-3-one_acetate;13-Hydroxy-2-(hydroxymethylene)-3-oxo-13,17-seco-5alpha-androstan-17-oic_acid,_delta-lactone;5,6-Epoxy-18R-HEPE;13(S)-HPOT;(9Z,12Z,15Z)-(7S,8S)-Dihydroxyoctadeca-9,12,15-trienoic_acid;Dihydroalbocycline;9(S)…	C09067;C09081;C09128;C09177;C11853;C11857;C11905;C15068;C15459;C18175;C04785;C07357;C15753;C16321;C16341;C19936;C20704	202254	233416	210013	99568.5	102244	89434.4	70943.5	52817.5	81220.2	59117.6	67123.8	67885.9	24076.2	54001	28150.6	49521.1	43872.6	37743.7	51259.3	44632.6	65877.1	65571.9
neg-M353T192	353.093	3.19783	1	1	Chlorogenic acid	Organic oxygen compounds	Organooxygen compounds	HMDB0003164	NA	1	Flumioxazin	HMDB0034854	1	Flumioxazin	C11035	99174.4	115072	107519	110456	117024	104291	137679	125693	153729	148141	156799	145577	42801.8	40880.7	49142.1	45873.8	45172.6	51276.7	86590.5	101224	100213	109627
neg-M191T66	191.022	1.09907	1	1	Citric acid	Organic acids and derivatives	NA	HMDB0000094	C00158	1	L-dopachromate	HMDB0062804	1	2-Amino-5-chloromuconate_6-semialdehyde	C20670	194703	207857	194407	213353	218835	193869	176451	188046	178466	181467	201891	209512	204790	207755	216758	211958	217942	234973	192119	183900	214910	221284
pos-M309T312	309.206	5.19289	1	1	Corchorifatty acid D	Lipids and lipid-like molecules	Fatty Acyls	HMDB0033243	null	9	Methylgingerol;Diplodiatoxin;Corchorifatty acid A;Corchorifatty acid D;Dihydrocapsiate;5-O-Methylembelin;Hexadecanedioic acid;16-Hydroxy-10-oxohexadecanoic acid;2,2,4-Trimethyl-1,3-pentadienol diisobutyrate	HMDB0029852;HMDB0031471;HMDB0032664;HMDB0033243;HMDB0034781;HMDB0040867;HMDB0000672;HMDB0041287;HMDB0059777	4	5-O-Methylembelin;Soraphen_O;2,3-Dihydroxycyclopentaneundecanoic_acid;Hexadecanedioate	C10373;C15818;C14987;C19615	320425	322387	292720	313263	316129	309611	383741	402463	448223	380834	467069	405073	207789	186154	183170	202218	186473	173597	271821	264104	295738	276217
neg-M327T342	327.223	5.70615	1	1	Corchorifatty acid F	Lipids and lipid-like molecules	Fatty Acyls	HMDB0035919	null	0	-	-	0	-	-	203351	218461	199459	223051	221386	201104	170684	167887	171458	175869	170531	164756	165040	183950	188460	196713	191421	171998	184726	194560	181064	190003
pos-M213T302	213.148	5.03065	1	1	Cucurbic acid	Lipids and lipid-like molecules	Fatty Acyls	HMDB0029388	null	5	Cucurbic acid;Dihydrojasmonic acid;Vulgarole;Traumatin;3-Ethenyl-4-hydroxy-2,5-dimethylhex-5-en-2-yl acetate	HMDB0029388;HMDB0033601;HMDB0035085;HMDB0037326;HMDB0041572	4	Cucurbic_acid;Putaminoxin;Traumatin;12-Oxo-9(Z)-dodecenoic_acid	C08482;C08509;C16309;C16311	73774.6	69833.1	38784.3	71378.4	40636.1	42803	39141.9	36097.5	70678.1	38266.9	39609.5	40253.3	117016	75676	78983.5	124824	127257	122731	93941.2	54001.9	94952.2	89326.8
neg-M579T211	579.146	3.51686	1	1	Cyanidin-3-O-(2''-O-beta-xylopyranosyl-beta-glucopyranoside)	Phenylpropanoids and polyketides	Flavonoids	NA	NA	2	6''-p-Coumaroylprunin;Gambiriin A1	HMDB0037583;HMDB0038357	3	Gambiriin_A1;Gambiriin_A2;Gambiriin_A3	C17772;C17773;C17774	262201	276839	271072	260950	270284	264611	486963	488414	497697	512205	473635	519120	364905	399883	392443	404836	424379	383923	378403	382562	363269	397217
pos-M112T58	112.05	0.963133	1	1	Cytosine	Organoheterocyclic compounds	Diazines	HMDB0000630	C00380	3	Cytidine;Cytarabine;gamma-Glutamyl-beta-cyanoalanine	HMDB0000089;HMDB0015122;HMDB0060478	3	Cytidine;Cytosine_arabinoside;gamma-Glutamyl-beta-cyanoalanine	C00475;C02961;C05711	50197.2	53622.8	58139.8	56241.5	57057.1	51398.1	78014.2	64733.9	74587.7	66431.6	77448.1	75153.5	88611.6	69091.9	74715.4	67750	71833	75492.9	63590.1	63654.9	70279.4	72974.4
neg-M147T53_1	147.031	0.87995	1	1	D-2-Hydroxyglutaric acid	Organic acids and derivatives	Hydroxy acids and derivatives	HMDB0000606	C01087	1	(4-Hydroxybenzoyl)choline	HMDB0029559	1	Propamocarb_hydrochloride	C18421	25374.7	27674.8	25672.3	25530.2	23362.4	28706.1	43365.2	41297.2	41186.4	38898.4	40492.4	40334.9	41305.5	36214.6	35304.8	36105.4	36998.4	34025.6	30630.4	37403.8	34226.9	32213.9
pos-M291T239	291.195	3.98615	1	1	D617	Unknown	-	NA	NA	2	(9Z,11E,13E,15Z)-4-Oxo-9,11,13,15-octadecatetraenoic acid;Octyl 4-methoxycinnamic acid	HMDB0031098;HMDB0061861	1	ML-236C	C14043	33784.6	23969.2	20512.2	20042.7	38383.2	22014.5	23761.3	15037.3	28074.1	13019.7	13753.1	14366.6	21644.6	20518.6	30446.7	18685.5	18123.3	19455.2	18537.2	26942.1	17377.8	17599.2
pos-M191T290	191.142	4.83156	1	1	dehydro-beta-Ionone	Lipids and lipid-like molecules	Prenol lipids	HMDB0059904	null	7	2-(3-Phenylpropyl)tetrahydrofuran;2,2,6,7-Tetramethylbicyclo[4.3.0]nona-1(9),4-dien-8-one;xi-3-(4-Isopropylphenyl)-2-methylpropanal;dehydro-beta-Ionone;Megastigmatrienone;beta-Damascenone;3,5,8-Megastigmatrien-7-one	HMDB0036178;HMDB0036685;HMDB0037763;HMDB0059904;HMDB0059906;HMDB0013804;HMDB0036572	0	-	-	9144.08	8453.82	9550.57	8274.74	9058.03	9230.1	8844.03	9459.37	9574.55	9122.16	8855.93	8911.78	9831.52	10380.1	8948.05	9534.95	9307.03	8859.88	8843.5	8398.34	9221.85	8138
neg-M595T199	595.141	3.31977	1	1	Delphinidin-3-O-(2''-O-beta-xylopyranosyl-beta-glucopyranoside)	Phenylpropanoids and polyketides	Flavonoids	NA	NA	1	Eriodictyol 7-(6-trans-p-coumaroylglucoside)	HMDB0039922	0	-	-	436143	430255	435384	459964	490198	473545	1.19343e+06	1.09759e+06	1.06556e+06	1.13566e+06	1.13554e+06	1.13978e+06	412611	485703	430323	396323	462802	446405	604813	668058	746771	784328
pos-M162T58	162.076	0.970742	1	1	DL-2-Methylglutamic acid	Unknown	-	NA	NA	15	hydroxybutyrylglycine;Aminoadipic acid;Acetylhomoserine;(卤)-2,2'-Iminobispropanoic acid;Glutamate, gamma-methyl ester;N-Acetylthreonine;N-methyl-L-glutamic Acid;3-Hexenedioic acid;3-Methylglutaconic acid;(E)-2-Methylglutaconic acid;trans-2-Hexenedioic acid;3-Hydroxyadipic acid 3,6-lactone;Dimethyl fumarate;Maleic acid homopolymer;Ethyl hydrogen fumarate	HMDB0094716;HMDB0000510;HMDB0029423;HMDB0033747;HMDB0061715;HMDB0062557;HMDB0062660;HMDB0000393;HMDB0000522;HMDB0002266;HMDB0013311;HMDB0029171;HMDB0031257;HMDB0036232;HMDB0040207	16	L-2-Aminoadipate;N-Methyl-L-glutamate;O-Acetyl-L-homoserine;beta-Alanopine;Alanopine;L-Glutamate_methylester;4-Methyl-L-glutamate;3-Amino-2,3-dideoxy-scyllo-inosose;D-Alanyl-(R)-lactate;2,3-Dimethylmaleate;Triacetate;Methylitaconate;2-Methyleneglutarate;2-Hydroxy-2-(hydroxymethyl)-2H-pyran-3(6H)-one;1,5-Anhydro-4-deoxy-D-glycero-hex-3-en-2-ulose;1,5-Anhydro-4-deoxy-D-glycero-hex-1-en-3-ulose	C00956;C01046;C01077;C02207;C03210;C05016;C06234;C17581;C19694;C00922;C01757;C02295;C02930;C19821;C19822;C19826	461861	449753	490955	504656	455858	529011	357641	352332	367101	332376	371097	360404	410737	399018	425150	427198	427877	406877	413700	413744	433708	404628
pos-M198T94	198.075	1.57267	1	1	DL-Dopa	Organic acids and derivatives	Carboxylic acids and derivatives	HMDB0000609	C00355	24	L-Dopa;DL-Dopa;2-Hydroxy-3-(3,4-dihydroxyphenyl)propanamide;N-Hydroxy-L-tyrosine;3-(3,4-dihydroxyphenyl)prop-2-enoic acid;(2E)-3-(3,5-dihydroxyphenyl)prop-2-enoic acid;3-(3,5-dihydroxyphenyl)prop-2-enoic acid;3-(4-hydroxyphenyl)oxirane-2-carboxylic acid;3-(2,4-dihydroxyphenyl)prop-2-enoic acid;3-(2-hydroxyphenyl)oxirane-2-carboxylic acid;3-(2,5-dihydroxyphenyl)prop-2-enoic acid;(2E)-3-(2,3-dihydr…	HMDB0000181;HMDB0000609;HMDB0038336;HMDB0038750;HMDB0125102;HMDB0125527;HMDB0125589;HMDB0125805;HMDB0132508;HMDB0134040;HMDB0134041;HMDB0140954;HMDB0140955;HMDB0140956;HMDB0000707;HMDB0001879;HMDB0001964;HMDB0002130;HMDB0003501;HMDB0006915;HMDB0011663;HMDB0032057;HMDB0032131;HMDB0126377	11	3,4-Dihydroxy-L-phenylalanine;N-Hydroxy-L-tyrosine;N,N-Dihydroxy-L-phenylalanine;Calystegin_B2;2-Benzimidazolylguanidine;3-(4-Hydroxyphenyl)pyruvate;Caffeate;Aspirin;Caffeate;2-Hydroxy-3-(4-hydroxyphenyl)propenoate;trans-2,3-Dihydroxycinnamate	C00355;C03004;C19715;C10851;C10898;C01179;C01197;C01405;C01481;C05350;C12623	3064.82	2704.99	3413.87	2871.67	4221.7	4967.08	4215.29	4279.27	2695.48	5412.99	3607.88	2839.55	6432.34	5813.51	6094.14	5840.93	6438.12	8313.16	3148.08	2924.45	5277.65	3597.91
pos-M352T431	352.321	7.17892	1	1	Docosatrienoic acid	Lipids and lipid-like molecules	Fatty Acyls	HMDB0002823	NA	2	Docosatrienoic acid;(all-Z)-7,10,13-Docosatrienoic acid	HMDB0002823;HMDB0031099	1	13,16,19-Docosatrienoic_acid	C16534	9392.74	15987.8	8840.73	16517.5	12721.9	13116.7	30479.7	136060	28064.7	135286	83016	76872.7	71697.6	14095.6	65385.5	14508.9	40327.2	36477.2	49119.2	44911.2	37221.1	38654
pos-M318T386	318.24	6.42898	1	1	Drofenine	Unknown	-	NA	NA	13	All-trans-retinoic acid;9-cis-Retinoic acid;13-cis-Retinoic acid;4-Oxoretinol;4-OH-Retinal;9,13-cis-Retinoate;Sugiol;ent-6,16-Kauradien-19-oic acid;Yucalexin B16;Yucalexin B7;Trilobinol;Metandienone;Dehydroabietic acid	HMDB0001852;HMDB0002369;HMDB0006219;HMDB0012329;HMDB0012788;HMDB0012874;HMDB0036564;HMDB0036697;HMDB0036710;HMDB0036711;HMDB0038702;HMDB0041925;HMDB0061925	18	17beta-Hydroxy-4,17-dimethyl-4-azaandrost-5-en-3-one;Retinoate;13-cis-Retinoic_acid;Spruceanol;Dehydroabietic_acid;19-Norprogesterone;19-Nor-17alpha-pregn-5(10)-en-20-yne-3alpha,17beta-diol;17beta-Hydroxy-17-methylandrosta-4,9(11)-dien-3-one;17beta-Hydroxy-2-methylandrost-1,4-dien-3-one;A-Norpregn-3(5)-ene-2,20-dione;17beta-Hydroxy-7alpha-methylandrost-1,4-diene-3-one;17alpha-Methyl-17beta-hydrox…	C15175;C00777;C07058;C09188;C12078;C14489;C14652;C14684;C14925;C15263;C15307;C15353;C15493;C16683;C18195;C18196;C20428;C20429	5270.63	9744.35	5770.15	7652.25	8858.96	5570.65	6738.55	13837.2	7559.58	15288.8	12584.1	13461.2	11133.5	12551	11966.1	16847.6	11625.9	13573.7	8138.89	7290.96	11259.4	7443.9
pos-M226T459	226.18	7.65383	1	1	Eremopetasinorol	Organooxygen compounds	Alcohols and polyols	HMDB0029668	null	14	Eremopetasinorol;(S,E)-Lyratol propanoate;(5alpha,8beta,9beta)-5,9-Epoxy-3,6-megastigmadien-8-ol;(5R,6S)-5,6-Epoxy-7-megastigmen-9-one;Theaspirone A;2,2,6,7-Tetramethylbicyclo[4.3.0]nona-1(9),4-diene-7,8-diol;3-Hydroxy-beta-ionone;Acetal R;5,9:6,9-Diepoxy-3-megastigmene;Carvyl propionate;5,9:6,9-Diepoxy-4-megastigmene;2,3,5,6,8,8a-Hexahydro-2,5,5,8a-tetramethyl-7H-1-benzopyran-7-one;(3R,8E)-3-Hyd…	HMDB0029668;HMDB0031869;HMDB0034672;HMDB0034984;HMDB0035228;HMDB0036686;HMDB0036821;HMDB0036824;HMDB0037776;HMDB0038047;HMDB0038529;HMDB0040233;HMDB0041636;HMDB0132947	1	4-Heptyloxyphenol	C14236	42816.4	99762.6	55500.8	36622.7	42083.2	37666.1	85174.4	203550	45087.2	217202	119224	133275	84668.7	43353.1	47877.4	57959.3	65833.6	69754.5	91634.6	111162	86737.9	76784.5
pos-M337T345	337.235	5.75299	1	1	Fentanyl	Organoheterocyclic compounds	Piperidines	HMDB0014951	null	43	5,12-dihydroxy-6,8,10,14-eicosatetraenoic acid;10-hydroxy-11S,12S-epoxy-5Z,8Z,14Z-eicosatrienoic acid;5,20-DiHETE;5(S),11(R)-DiHETE;(5Z,9E,14Z)-(8xi,11R,12S)-11,12-epoxy-8-hydroxyicosa-5,9,14-trienoic Acid;8,20-DiHETE;15-HPETE;5(S),15(R)-DiHETE;Leukotriene B4;5(S)-Hydroperoxyeicosatetraenoic acid;8-iso-PGA1;Prostaglandin A1;Prostaglandin B1;12(S)-HPETE;15(S)-HPETE;Hepoxilin A3;Hepoxilin B3;12(R)-…	HMDB0062409;HMDB0062479;HMDB0062614;HMDB0062615;HMDB0062619;HMDB0062687;HMDB0062688;HMDB0062749;HMDB0001085;HMDB0001193;HMDB0002236;HMDB0002656;HMDB0002982;HMDB0004243;HMDB0004244;HMDB0004688;HMDB0004690;HMDB0004692;HMDB0004693;HMDB0004696;HMDB0004699;HMDB0005050;HMDB0005087;HMDB0005088;HMDB0005089;HMDB0010204;HMDB0010211;HMDB0010216;HMDB0010219;HMDB0011135;HMDB0012498;HMDB0012839;HMDB0034686;HMD…	24	Prostaglandin_B1;Leukotriene_B4;(13E)-(15S)-15-Hydroxy-9-oxoprosta-10,13-dienoate;(13E)-(15S)-15-Hydroxy-9-oxoprosta-11,13-dienoate;8(R)-HPETE;(5Z,9E,14Z)-(8xi,11R,12S)-11,12-Epoxy-8-hydroxyicosa-5,9,14-trienoic_acid;5(S)-HPETE;12(S)-HPETE;15(S)-HPETE;Diterpenoid_SP-II;Portulal;15H-11,12-EETA;Hepoxilin_A3;Hepoxilin_B3;12(R)-HPETE;11H-14,15-EETA;11(R)-HPETE;9(S)-HPETE;8(S)-HPETE;(9Z)-(7S,8S)-Dihyd…	C00959;C02165;C04685;C04686;C04822;C04849;C05356;C05965;C05966;C09087;C09175;C14781;C14808;C14810;C14812;C14813;C14820;C14821;C14823;C07355;C14828;C14829;C19620;C20702	54343	57097	51204.4	60227.7	61661.6	54156.7	66420.5	46756.8	49005.8	46564.9	53044.5	50674.5	38475.5	49470.7	34215.3	39202.6	38097.6	36531.9	45497.6	46051.9	47040.1	51880.8
pos-M273T294	273.185	4.90668	1	1	Galaxolidone	Unknown	-	NA	NA	4	Estradiol;17a-Estradiol;Linalyl phenylacetate;Geranyl phenylacetate	HMDB0000151;HMDB0000429;HMDB0037216;HMDB0038257	7	Estradiol-17beta;Estradiol-17alpha;19-Norandrostenedione;Estra-1,3,5(10)-triene-2,17beta-diol;Estra-1,3,5(10)-triene-3,16beta-diol;Dimethametryn;Dipropetryn	C00951;C02537;C14500;C15129;C15261;C18537;C19101	51123.9	45093.9	50391.4	48740.7	51133.3	49048.6	34093.7	29396	29051.9	31929.4	34712.8	32178.5	44239.3	39898.5	43720.9	41786.6	40485.7	38890.9	44294.5	39138.2	39796	39669.1
neg-M85T152	85.0295	2.53983	1	1	Gamma-Butyrolactone	Organoheterocyclic compounds	Lactones	HMDB0000549	C01770	7	Gamma-Butyrolactone;Oxolan-3-one;Diacetyl;But-2-enoic acid;Ethenyl acetate;Methyl acrylate;Isocrotonic acid	HMDB0000549;HMDB0002523;HMDB0003407;HMDB0010720;HMDB0031209;HMDB0033977;HMDB0034439	9	Diacetyl;gamma-Butyrolactone;2-Butenoate;2-Butyne-1,4-diol;Cyclopropanecarboxylate;Succinic_aldehyde;beta-Butyrolactone;Vinyl_acetate;Methyl_acrylate	C00741;C01770;C01771;C02497;C16267;C16835;C19201;C19309;C19443	44701.2	44016.8	45700.4	40480.6	45648	47562	35785.8	41966.3	38201.6	40428.9	38902.2	39513	42887.1	40505.2	38510.1	43360	44155.9	45508.8	41855.4	39870.8	41653.9	40993.7
pos-M373T95	373.255	1.58068	1	1	Gentian Violet	Benzenoids	Benzene and substituted derivatives	HMDB0014550	null	0	-	-	1	8,8a-Deoxyoleandolide	C11989	5581.18	4462.76	3431.41	4973.36	3986.54	4921.65	4441.16	4376.48	3867.69	3646.86	3465.56	3733.77	3667.8	3998.83	3766.24	3764.98	4942.26	4272.1	3650.93	3699.66	4565.58	4291.89
neg-M361T157	361.186	2.6173	1	1	Gibberellin A98	Lipids and lipid-like molecules	Prenol lipids	HMDB0041510	null	0	-	-	1	Pefurazoate	C18480	238895	241370	244870	252962	243226	253049	139713	136005	143711	138432	136923	141422	111729	115902	112298	101629	96935.1	104284	176917	180230	161660	178494
pos-M425T337	425.136	5.61733	1	1	Ginkgolide B	Lipids and lipid-like molecules	Prenol lipids	HMDB0036861	C07602	6	Sulforidazine;Porson;Isogingerenone B;Gingerenone B;Erysothiopine;5-Hydroxy, 6-methoxy duloxetine sulfate	HMDB0042015;HMDB0030810;HMDB0035404;HMDB0035405;HMDB0030257;HMDB0061128	4	Adifoline;Burseran;(+)-Eudesmin;S-Succinylglutathione	C09020;C10547;C10561;C03174	63475.6	33943.2	54135	39509.7	51090.5	48537.6	53919.3	46826.2	49568.7	49661.7	47124.9	48730.8	54242.1	38760.3	47320.4	34614.5	44536.9	38101.5	39581.3	37879.7	47818.9	40197.5
pos-M261T165	261.144	2.74432	1	1	Glu-Leu	Organic acids and derivatives	Carboxylic acids and derivatives	HMDB0028823	NA	6	gamma-Glutamylisoleucine;Glutamylisoleucine;Glutamylleucine;gamma-Glutamylleucine;3,4-Dimethyl-5-pentyl-2-furanpropanoic acid;Geranyl acetoacetate	HMDB0011170;HMDB0028822;HMDB0028823;HMDB0011171;HMDB0112083;HMDB0038256	1	Methaphenilene	C11113	242572	222803	237374	222867	226051	228055	205854	209129	222141	202562	210475	211061	225934	226521	224913	228729	227486	225128	207762	207921	185997	201257
pos-M295T174	295.129	2.90488	1	1	Glu-Phe	Organic acids and derivatives	Carboxylic acids and derivatives	HMDB0029156	NA	11	Glutamylphenylalanine;gamma-Glutamylphenylalanine;Aspartame;Hydroxyprolyl-Tyrosine;Tyrosyl-Hydroxyproline;4'-tert-Butyl-2',6'-dimethyl-3',5'-dinitroacetophenone;L-gamma-Glutamyl-beta-phenyl-beta-L-alanine;5-[(E)-2-(4-hydroxyphenyl)ethenyl]-2-[(1E)-3-methylbuta-1,3-dien-1-yl]benzene-1,3-diol;(1E)-7-(4-hydroxyphenyl)-1-phenylhept-1-ene-3,5-dione;(E)-1-[4-Hydroxy-3-(3-methyl-1,3-butadienyl)phenyl]-2…	HMDB0029156;HMDB0000594;HMDB0001894;HMDB0028875;HMDB0029106;HMDB0031865;HMDB0038514;HMDB0128993;HMDB0141084;HMDB0033331;HMDB0041305	2	Aspartame;(2-Butylbenzofuran-3-yl)(4-hydroxyphenyl)ketone	C11045;C15049	49486.5	52245.2	46598.4	51200.1	52531.4	57452.3	57571.6	55695.4	48231.7	56648.2	51999	56036.8	61165.1	56433.1	60435.4	59348.3	56689.9	55514.9	51032.6	54321.3	45907.1	55611.7
pos-M262T183	262.118	3.04713	1	1	Gly-Trp	Organic acids and derivatives	Carboxylic acids and derivatives	HMDB0028852	NA	8	Glycyl-Tryptophan;Tryptophyl-Glycine;2,4-Undecadiene-8,10-diynoic acid 2,3-dehydropiperidide;Dihydrodioscorine;Tigloidine;Dumetorine;Indolylacryloylglycine;Haematopodin	HMDB0028852;HMDB0029083;HMDB0033525;HMDB0029828;HMDB0029875;HMDB0030268;HMDB0006005;HMDB0040734	3	Imazapyr;Diphenamid;Tigloidine	C18864;C18722;C10868	18668.8	19789.6	16990.7	17948.7	18735.8	19274.7	23622	23646.4	23734.8	22774.4	22452.8	21914	18639.5	17772.6	15769.5	16826.4	17696.3	17037	20076.9	18192.8	18789.1	20186.5
pos-M175T103	175.107	1.71317	1	1	Gly-Val	Organic acids and derivatives	Carboxylic acids and derivatives	HMDB0028854	NA	10	Gly-Norvaline;N-Acetylornithine;Glycyl-Valine;Valyl-Glycine;L-Theanine;N(5)-ethyl-L-glutamine;3-Methylcrotonylglycine;Tiglylglycine;Paramethadione;N-Acetylproline	HMDB0094702;HMDB0003357;HMDB0028854;HMDB0029127;HMDB0034365;HMDB0062764;HMDB0000459;HMDB0000959;HMDB0014755;HMDB0094701	6	N-Acetylornithine;N5-Ethyl-L-glutamine;Paramethadione;2-Hydroxyethylclavam;Ethadione;3-Methylcrotonylglycine	C00437;C01047;C07411;C17361;C17724;C20828	17579	16034.1	15587.7	17312.8	20536.7	19943.3	21198.1	17253.2	19757.3	19247.2	22085.4	18974.3	18308.1	18620	16242.6	18999	15836	17334.1	13822.5	17215.5	20229	15107
pos-M152T99	152.056	1.65168	1	1	Guanine	Organoheterocyclic compounds	Imidazopyrimidines	HMDB0000132	C00242	10	Guanine;2-Hydroxyadenine;8-Hydroxyadenine;L-Malic acid;Malic acid;D-Malic acid;Velcorin;3,3-Dimethyl-1,2-dithiolane;Tetrahydro-2-methyl-2-thiophenethiol;Tetrahydro-2-methyl-3-thiophenethiol	HMDB0000132;HMDB0000403;HMDB0000542;HMDB0000156;HMDB0000744;HMDB0031518;HMDB0032872;HMDB0038974;HMDB0039789;HMDB0039790	5	Guanine;(S)-Malate;(R)-Malate;Malate;3-Dehydro-L-threonate	C00242;C00149;C00497;C00711;C03064	296424	301976	261865	275042	273163	277482	235068	208854	235712	194293	235081	236115	260031	268738	238322	263001	257389	237387	233272	234524	252290	248309
pos-M284T99	284.099	1.65168	1	1	Guanosine	Nucleosides, nucleotides, and analogues	Purine nucleosides	HMDB0000133	C00387	13	Guanosine;8-Hydroxy-deoxyguanosine;Glycyl-Tryptophan;Tryptophyl-Glycine;Glutaminylvaline;Asparaginyl-Isoleucine;Asparaginyl-Leucine;Isoleucyl-Asparagine;Leucyl-Asparagine;Valyl-Glutamine;Valyl-Gamma-glutamate;3-oxo-3-[(3,4,5,6-tetrahydroxyoxan-2-yl)methoxy]propanoic acid;Monoglyceride citrate	HMDB0000133;HMDB0003333;HMDB0028852;HMDB0029083;HMDB0028810;HMDB0028734;HMDB0028735;HMDB0028902;HMDB0028924;HMDB0029125;HMDB0029141;HMDB0125085;HMDB0032437	4	Guanosine;Isoguanosine;Imazapyr;5'-Oxoinosine	C00387;C08432;C18864;C01993	660652	601872	593155	608574	606936	621029	525118	492469	511007	473784	538699	512014	586694	546412	560038	573010	563857	525889	531545	518240	485721	558091
pos-M314T222	314.196	3.6919	1	1	Heliotrine	Unknown	-	NA	C10324	3	Ovalicin;Methyl dihydrophaseate;3,8-Dihydroxy-6-methoxy-7(11)-eremophilen-12,8-olide	HMDB0038120;HMDB0039376;HMDB0041551	2	Heliotrine;Graphinone	C10324;C09674	14452.8	13728.8	13861.8	14898.4	15162.3	14287.2	16417.4	16144.5	16270.4	13483.3	14446.1	16938.4	12593	13473.8	24275.6	12566.3	15504.3	13200.1	14057	13775.7	13490.4	12271
neg-M374T174	374.199	2.89365	1	1	Hetisine	Lipids and lipid-like molecules	Prenol lipids	NA	NA	7	4-{1-hydroxy-3-[4-hydroxy-2-methoxy-3-(3-methylbut-2-en-1-yl)phenyl]propyl}benzene-1,2-diol;Malabaricone C;Prednisone;Normammein;Monascoflavin;Mammea B/BD;Mammea B/AC	HMDB0124818;HMDB0005798;HMDB0014773;HMDB0030784;HMDB0030792;HMDB0034096;HMDB0034275	2	Prednisone;9,10-Dihydrokadsurenone	C07370;C11053	29241.3	27094	30850.2	28479.9	29213.7	26116.7	15218	17234.1	12594.4	15663.4	18198.3	16388.2	11517.7	9889.63	12426.8	14422.2	15622.6	16575.6	17545.7	20789.9	17299	20226.8
pos-M367T258	367.209	4.29903	1	1	Hirsuteine	Alkaloids and derivatives	-	NA	NA	6	20-Carboxy-leukotriene B4;12-oxo-10,11-dihydro-20-COOH-LTB4;12-oxo-20-dihydroxy-leukotriene B4;Anhydrocinnzeylanol;Sporotrichiol;5(6)-Pentyl-1,4-dioxan-2-one	HMDB0006059;HMDB0012549;HMDB0012551;HMDB0036863;HMDB0037062;HMDB0037146	4	6alpha,9-Difluoro-11beta-hydroxypregn-4-ene-3,20-dione;20-COOH-Leukotriene_B4;Chaparrolide;Bis(2-butoxyethyl)phthalate	C15381;C05950;C08758;C15438	180749	172385	177836	183341	182311	174825	144594	174811	143193	149102	142919	152986	198141	166852	173036	156373	171789	321493	160741	156447	161725	169036
neg-M163T60	163.026	0.992025	1	1	Hydroxypyruvic acid	Organic acids and derivatives	Hydroxy acids and derivatives	HMDB0001352	C00168	4	S-2-Propenyl 1-propanesulfinothioate;R-1-Propenyl 1-propanesulfinothioate;R-Propyl 1-propenesulfinothioate;S-Propyl 2-propene-1-sulfinothioate	HMDB0032741;HMDB0032748;HMDB0032749;HMDB0039965	2	2-Dehydro-D-xylonate;2,4-Dihydroxypteridine	C02928;C03212	1.66271e+06	1.45636e+06	1.62217e+06	1.60657e+06	1.52807e+06	1.44998e+06	1.50284e+06	1.56458e+06	1.62868e+06	1.77935e+06	1.60839e+06	1.63486e+06	1.49084e+06	1.71438e+06	1.69179e+06	1.42902e+06	1.60702e+06	1.52955e+06	1.60342e+06	1.57086e+06	1.59291e+06	1.61508e+06
pos-M465T215	465.103	3.58311	1	1	Hyperoside	Phenylpropanoids and polyketides	Flavonoids	HMDB0030775	C10073	74	3,4,5-trihydroxy-6-[3-(3,5,7-trihydroxy-4-oxo-3,4-dihydro-2H-1-benzopyran-2-yl)phenoxy]oxane-2-carboxylic acid;6-{[3,7-dihydroxy-2-(3-hydroxyphenyl)-4-oxo-3,4-dihydro-2H-1-benzopyran-5-yl]oxy}-3,4,5-trihydroxyoxane-2-carboxylic acid;6-{[3,5-dihydroxy-2-(3-hydroxyphenyl)-4-oxo-3,4-dihydro-2H-1-benzopyran-7-yl]oxy}-3,4,5-trihydroxyoxane-2-carboxylic acid;3,4,5-trihydroxy-6-[4-(3,5,7-trihydroxy-4-ox…	HMDB0125284;HMDB0125285;HMDB0125286;HMDB0125392;HMDB0125393;HMDB0125394;HMDB0125400;HMDB0125401;HMDB0125402;HMDB0125428;HMDB0125429;HMDB0125430;HMDB0125432;HMDB0125433;HMDB0125434;HMDB0125435;HMDB0125451;HMDB0125452;HMDB0125453;HMDB0129297;HMDB0129298;HMDB0129999;HMDB0130000;HMDB0130001;HMDB0130002;HMDB0130198;HMDB0130199;HMDB0130200;HMDB0130208;HMDB0130209;HMDB0130210;HMDB0130211;HMDB0130212;HMD…	10	Quercetin_3-O-glucoside;Gossypetin_8-rhamnoside;Hyperin;Myricitrin;Quercimeritrin;Bracteatin_6-O-glucoside;6-Hydroxyluteolin_7-glucoside;Mometasone;Fluacrypyrim;Anhydrotetracycline	C05623;C10050;C10073;C10108;C12639;C16410;C17763;C07816;C18595;C02811	11042.6	10544.4	9951.98	9943.68	11317.6	9957.4	34495.1	31950.6	33335.9	31914.1	31762.9	12763.4	11803.7	11784.9	9511.5	11526.6	12016.1	10856.1	15891.6	16908	16135.8	16005.7
pos-M342T293	342.243	4.87609	1	1	Ile-Pro-Ile	Organic acids and derivatives	Carboxylic acids and derivatives	NA	NA	2	5-Hydroxymethyl tolterodine;Etonogestrel	HMDB0013973;HMDB0014439	2	Lindheimerine;Pregnenolone_carbonitrile	C08695;C15637	25243.1	23663.6	26485.7	25403	25116	23593.3	30555.6	28010.3	25373	26822.6	27340.4	27026.2	26205.1	25907	26664.3	26502.6	25413.3	26622.1	25823.3	26092.6	25473.3	26311
pos-M233T99	233.149	1.64557	1	1	Ile-Thr	Organic acids and derivatives	Carboxylic acids and derivatives	HMDB0028917	NA	67	Spermic acid 2;Isoleucyl-Threonine;Leucyl-Threonine;Threoninyl-Isoleucine;Threoninyl-Leucine;Altretamine;Linalyl propionate;Methyl (2E,6Z)-dodecadienoate;alpha-Terpineol propanoate;Cepanone;Citral propylene glycol acetal;Propyl 2,4-decadienoate;Tsibulin 1;Isobornyl propionate;Neryl propionate;2-Propenyl cyclohexanebutanoate;Octahydro-2,5,5,8a-tetramethyl-7H-1-benzopyran-7-one;Artemisyl propionate…	HMDB0013075;HMDB0028917;HMDB0028939;HMDB0029064;HMDB0029065;HMDB0014631;HMDB0030425;HMDB0031014;HMDB0032052;HMDB0032098;HMDB0037286;HMDB0037307;HMDB0037390;HMDB0038249;HMDB0038258;HMDB0038291;HMDB0040232;HMDB0041554;HMDB0094732;HMDB0094733;HMDB0094734;HMDB0094735;HMDB0094736;HMDB0094737;HMDB0094738;HMDB0094739;HMDB0094740;HMDB0094741;HMDB0094742;HMDB0094743;HMDB0094744;HMDB0094745;HMDB0094746;HMD…	2	Piperazine_adipate;2-Amino-9,10-epoxy-8-oxodecanoic_acid	C13811;C12027	24093.8	24748.5	20920.3	28504	23588.3	25049.6	37019.1	33268.9	36970.8	35203.9	34846.5	38444.8	39491.8	40314.7	35529.3	34757.7	33335.2	30676.7	24071.9	29627.9	26394.4	28707.3
neg-M427T185	427.226	3.07696	1	1	Irbesartan	Benzenoids	Benzene and substituted derivatives	HMDB0015163	C07469	1	Irbesartan	HMDB0015163	2	Aspidoalbine;Irbesartan	C09038;C07469	4343.02	3719.79	4391.86	5627.7	3938.36	4400.13	4665.87	4612.31	4614.59	4850.43	4650.08	5363.32	3612.68	3131.32	3399.92	3537.83	4616.47	3633.09	3232.61	4300.72	3935.61	4316.24
pos-M523T183	523.142	3.04895	1	1	Iridin	Unknown	-	NA	C10465	5	6-{3,5-dihydroxy-2-[3-(3,4,5-trimethoxyphenyl)prop-2-enoyl]phenoxy}-3,4,5-trihydroxyoxane-2-carboxylic acid;6-{3,5-dihydroxy-4-[3-(3,4,5-trimethoxyphenyl)prop-2-enoyl]phenoxy}-3,4,5-trihydroxyoxane-2-carboxylic acid;Salviaflaside;Sudachiin A;Halobetasol Propionate	HMDB0124877;HMDB0124878;HMDB0033705;HMDB0037336;HMDB0014734	5	Fenoprofen_calcium;Iridin;Isonocardicin_A;Nocardicin_A;Nocardicin_B	C02539;C10465;C00927;C01941;C17350	8245.51	7204	7732.58	8254.84	7602.17	7838.15	10975.1	10841.3	11207.7	10862.8	10934.6	11710.3	4248.19	4695.82	4493.67	4853.25	3923.56	4043.76	8440.55	8148.32	8767.1	7913.08
pos-M479T214	479.118	3.55906	1	1	isorhamnetin-3-O-glucoside	Phenylpropanoids and polyketides	Flavonoids	NA	NA	57	6-{3-[3-(3,4-dihydroxyphenyl)-3-oxoprop-1-en-1-yl]-6-hydroxy-2-methoxyphenoxy}-3,4,5-trihydroxyoxane-2-carboxylic acid;6-{4-[3-(3,4-dihydroxyphenyl)-3-oxoprop-1-en-1-yl]-2-hydroxy-3-methoxyphenoxy}-3,4,5-trihydroxyoxane-2-carboxylic acid;6-{4-[3-(3,4-dihydroxy-2-methoxyphenyl)prop-2-enoyl]-2-hydroxyphenoxy}-3,4,5-trihydroxyoxane-2-carboxylic acid;6-{5-[3-(3,4-dihydroxy-2-methoxyphenyl)prop-2-enoy…	HMDB0126054;HMDB0126055;HMDB0126056;HMDB0126057;HMDB0126140;HMDB0126590;HMDB0126591;HMDB0126596;HMDB0126597;HMDB0127510;HMDB0127511;HMDB0127513;HMDB0127514;HMDB0128063;HMDB0128064;HMDB0128065;HMDB0128066;HMDB0128067;HMDB0128068;HMDB0128549;HMDB0128597;HMDB0128598;HMDB0128599;HMDB0129310;HMDB0129320;HMDB0129425;HMDB0129989;HMDB0129990;HMDB0129991;HMDB0130192;HMDB0130193;HMDB0130194;HMDB0130195;HMD…	3	Chlortetracycline;Methacycline_hydrochloride;3-Phosphoglycerol-glutathione	C06571;C08029;C03928	2032.94	2830.17	2596.82	2409.45	2789.29	1741.38	3391.23	4626.93	4381.24	4830.29	4048.77	5515.34	4673.63	4865.68	4940.3	5103.12	4791.36	3375.96	3880.1	3664.57	4262.96	3150.98
pos-M211T224	211.132	3.72697	1	1	Jasmonic acid	Lipids and lipid-like molecules	Fatty Acyls	HMDB0032797	C08491	9	Jasmonic acid;Sedanonic acid;Dihydro-3-(2-octenyl)-2,5-furandione;(R)-8-Acetoxycarvotanacetone;1-Benzyloxy-1-(2-methoxyethoxy)ethane;4-(Butoxymethyl)-2-methoxyphenol;Isoamyl 2-furonpropionate;Dihydro-3-(1-octenyl)-2,5-furandione;3-Ethenyl-2,5-dimethyl-4-oxohex-5-en-2-yl acetate	HMDB0032797;HMDB0032871;HMDB0033102;HMDB0037104;HMDB0037135;HMDB0037642;HMDB0037735;HMDB0037816;HMDB0041573	2	(-)-Jasmonic_acid;(+)-7-Isojasmonic_acid	C08491;C16317	64659.8	56793.7	63306.6	60710.7	57295.9	76602.9	114267	98738.3	111380	94289.5	120180	97552.5	77698.9	76817.3	77136.9	79624.9	74849.1	76024.1	77625.7	94647.1	91579.5	72718.7
neg-M447T224	447.1	3.72522	1	1	Kaempferol-3-O-glucoside	Phenylpropanoids and polyketides	Flavonoids	NA	NA	0	-	-	0	-	-	11317	12874.3	11670.6	12166.5	11433.3	12250.4	24812.3	24503.6	26321.3	25174.8	24198.2	26062	14429.8	16434.3	15375.2	15422.1	16024.8	15345	17288.3	16266.6	17623.7	18700.8
neg-M593T211	593.161	3.51503	1	1	Kaempferol-3-O-rutinoside	Phenylpropanoids and polyketides	Flavonoids	NA	NA	0	-	-	0	-	-	86280.7	93236.5	90705.3	81491.2	85787.4	90215.1	133740	137841	214802	134202	208654	132911	133067	130882	125303	134463	133977	122689	112223	117708	117420	116606
pos-M378T253	378.263	4.21807	1	1	Karakoline	Alkaloids and derivatives	-	NA	NA	8	Neuroprotectin D1;Resolvin D5;Macrophorin A;Butylated hydroxyanisole;6-beta-hydroxymedroxyprogesterone;2-beta-hydroxymedroxyprogesterone;1-beta-hydroxymedroxyprogesterone;Calycanthidine	HMDB0003689;HMDB0004038;HMDB0030454;HMDB0031848;HMDB0061063;HMDB0061064;HMDB0061065;HMDB0030281	6	Karakoline;S_1033;11beta-17-Dihydroxy-6alpha-methylpregn-4-ene-3,20-dione;11beta,17beta-Dihydroxyandrost-4-en-3-one_17-propionate;Cannabigerolate;Calycanthidine	C08693;C15450;C14939;C15314;C20406;C09097	16414.7	14919.9	17636	16215.8	15630.2	14045.8	5751.23	4695.18	6992.61	4783.64	6249.3	6570.24	8487.2	7108.14	6660.03	8923.77	5668.86	7784.74	9702.33	9500.41	7272.87	11057.1
pos-M130T53	130.049	0.882125	1	1	L-5-Oxoproline	Organic acids and derivatives	Carboxylic acids and derivatives	HMDB0000267	C01879	12	(3R,5S)-1-pyrroline-3-hydroxy-5-carboxylic Acid;Pyroglutamic acid;Pyrrolidonecarboxylic acid;Pyrroline hydroxycarboxylic acid;N-Acryloylglycine;1-Pyrroline-4-hydroxy-2-carboxylate;5-Oxoprolinate;dimethadione;3-Furoic acid;2-Furoic acid;3-Hydroxy-2H-pyran-2-one;2,3-Dihydroxy-2,4-cyclopentadien-1-one	HMDB0062585;HMDB0000267;HMDB0000805;HMDB0001369;HMDB0001843;HMDB0002234;HMDB0060262;HMDB0061093;HMDB0000444;HMDB0000617;HMDB0032994;HMDB0039437	6	4-Oxoproline;Pidolic_acid;5-Oxo-D-proline;L-1-Pyrroline-3-hydroxy-5-carboxylate;1-Pyrroline-4-hydroxy-2-carboxylate;2-Furoate	C01877;C01879;C02237;C04281;C04282;C01546	153344	136496	146424	126588	150896	146844	105159	100236	99553	98684.8	104867	113074	149783	145561	141533	144560	139889	142019	158622	146001	143841	156129
pos-M261T108	261.144	1.80796	1	1	Leu-Glu	Organic acids and derivatives	Carboxylic acids and derivatives	HMDB0028928	NA	6	gamma-Glutamylisoleucine;Glutamylisoleucine;Glutamylleucine;gamma-Glutamylleucine;3,4-Dimethyl-5-pentyl-2-furanpropanoic acid;Geranyl acetoacetate	HMDB0011170;HMDB0028822;HMDB0028823;HMDB0011171;HMDB0112083;HMDB0038256	1	Methaphenilene	C11113	26278.6	27973.3	29883.6	28489.1	26342.7	26936.4	98768.4	49108.2	53849.2	48117.8	52175.1	49634.9	108287	57805	50190.1	58766.7	55219.2	55052.9	29531.7	32342.2	33999.5	28987.1
pos-M302T206	302.207	3.44059	1	1	Leu-Gly-Leu	Organic acids and derivatives	Carboxylic acids and derivatives	NA	NA	0	-	-	0	-	-	60944.3	56919.5	58039.6	60141	57251.1	63706.7	65766.2	60992.4	45163	58642.2	41231.2	43744	66608.3	66442.3	62544	59815.8	62183.8	69774.1	55517.5	60287.2	61568.1	59197.2
pos-M260T101	260.197	1.68907	1	1	Leu-Lys	Organic acids and derivatives	Carboxylic acids and derivatives	HMDB0028934	NA	4	Isoleucyl-Lysine;Leucyl-Lysine;Lysyl-Isoleucine;Lysyl-Leucine	HMDB0028912;HMDB0028934;HMDB0028954;HMDB0028955	0	-	-	175730	172388	171053	183160	157055	159518	174658	166901	170461	149832	174112	161699	161323	139961	147163	143605	150729	138014	163622	143972	142794	157964
pos-M281T448	281.247	7.45973	1	1	Linoleic acid	Lipids and lipid-like molecules	Fatty Acyls	HMDB0000673	C01595	11	Linoleic acid;Bovinic acid;9E,11E-Octadecadienoic acid;10E,12Z-Octadecadienoic acid;Linoelaidic acid;Mangiferic acid;Linalyl caprylate;Ethyl 2E,4Z-hexadecadienoate;5-Octadecynoic acid;Octadecadienoate;6Z,9Z-octadecadienoic acid	HMDB0000673;HMDB0003797;HMDB0005047;HMDB0005048;HMDB0006270;HMDB0029800;HMDB0030430;HMDB0031051;HMDB0031097;HMDB0062784;HMDB0062238	5	Linoleate;9-cis,11-trans-Octadecadienoate;Chaulmoogric_acid;Malvalic_acid;Stearolic_acid	C01595;C04056;C08282;C08321;C08459	3462.08	4936.83	4774.6	5587.37	5493.48	5102.71	6530.38	5124.15	6839.81	6013.08	4698.2	8403.37	4523.48	6261.82	5471.94	8702.56	6443.81	7327.16	5724.18	6328.38	6880.7	4201.32
pos-M150T67	150.057	1.1111	1	1	Methionine	Organic acids and derivatives	Carboxylic acids and derivatives	HMDB0000696	C00073	4	L-Methionine;Penicillamine;Racemethionine;3-Methyl sulfolene	HMDB0000696;HMDB0014997;HMDB0033951;HMDB0059667	5	L-Methionine;D-Methionine;Methionine;Penicillamine;THTC	C00073;C00855;C01733;C07418;C11074	28316.3	24563.6	31709.8	29157.2	29731.2	28860.6	19820.6	16789.6	16132.9	15438.2	17870.6	17424.1	16904.5	17959.6	16123.2	17615.6	17089.1	15934	21625.6	25881.6	20082	19588.7
neg-M193T326	193.089	5.4412	1	1	Methoxyeugenol	Benzenoids	Benzene and substituted derivatives	HMDB0041194	null	54	2-(3-methylbut-2-en-1-yl)benzene-1,3,5-triol;2-(4-hydroxy-3-methylbut-2-en-1-yl)benzene-1,3-diol;3-(3-methylbut-2-en-1-yl)benzene-1,2,4-triol;2-[(3,3-dimethyloxiran-2-yl)methyl]benzene-1,3-diol;2-[(2E)-4-hydroxy-3-methylbut-2-en-1-yl]benzene-1,3-diol;2-[(1E)-3-hydroxy-3-methylbut-1-en-1-yl]benzene-1,3-diol;3-[(1E)-3-methylbut-1-en-1-yl]benzene-1,2,4-triol;2-[(1E)-3-methylbut-1-en-1-yl]benzene-1,3…	HMDB0124918;HMDB0126161;HMDB0126162;HMDB0126163;HMDB0126262;HMDB0126462;HMDB0126463;HMDB0126464;HMDB0126465;HMDB0126466;HMDB0132270;HMDB0133190;HMDB0133191;HMDB0133192;HMDB0133193;HMDB0133194;HMDB0133463;HMDB0133484;HMDB0133515;HMDB0133538;HMDB0141323;HMDB0031517;HMDB0031984;HMDB0032575;HMDB0032590;HMDB0034206;HMDB0034990;HMDB0036432;HMDB0037271;HMDB0040730;HMDB0041194;HMDB0041505;HMDB0041506;HMD…	19	Zingerone;Isobutylparaben;Pregnenolone;5alpha-Pregnane-3,20-dione;20alpha-Hydroxy-4-pregnen-3-one;5beta-Pregnane-3,20-dione;Urushiol_III;Bolasterone;17-Hydroxy-5alpha,17alpha-pregn-1-en-3-one;17beta-Hydroxy-2,17-dimethyl-5alpha-androst-1-en-3-one;17beta-Hydroxy-6alpha,17-dimethylandrost-4-en-3-one;3-Acetyl-5alpha-androst-2-en-17beta-ol;3-Ethynyl-5alpha-androstane-3beta,17beta-diol;17beta-Hydroxy-…	C17497;C20342;C01953;C03681;C04042;C05479;C10839;C14475;C14962;C15012;C15108;C15156;C15199;C15334;C15339;C20219;C20915;C10856;C10863	6812.77	7158.74	7647.64	5959.77	5720.43	5962.08	6763.64	7094.65	6687.79	6369.81	5555.93	5724.24	8503.88	6900.86	8121.39	8753.12	7487.82	7657.73	7360.55	7642.89	6454.23	6344.18
pos-M228T324	228.196	5.39699	1	1	Methyl (2E,6Z)-dodecadienoate	Lipids and lipid-like molecules	Fatty Acyls	HMDB0031014	null	12	Linalyl propionate;Methyl (2E,6Z)-dodecadienoate;alpha-Terpineol propanoate;Cepanone;Citral propylene glycol acetal;Propyl 2,4-decadienoate;Tsibulin 1;Isobornyl propionate;Neryl propionate;2-Propenyl cyclohexanebutanoate;Octahydro-2,5,5,8a-tetramethyl-7H-1-benzopyran-7-one;Artemisyl propionate	HMDB0030425;HMDB0031014;HMDB0032052;HMDB0032098;HMDB0037286;HMDB0037307;HMDB0037390;HMDB0038249;HMDB0038258;HMDB0038291;HMDB0040232;HMDB0041554	0	-	-	107761	106760	119764	96232.9	102665	101809	122015	142980	120371	138487	128513	129214	136557	128154	139584	124687	128960	129840	128351	121213	132376	131589
pos-M297T386	297.261	6.42914	1	1	Methyl trans-vaccenate	Unknown	-	NA	NA	0	-	-	0	-	-	7567.51	7384.89	4775.72	5707.9	2962	3445.37	5019.4	2646.48	4195.33	29015.8	17845.2	15771.4	8343.66	7811.58	4797.32	5341.81	5329.38	6252.13	4838.98	5248.27	4072.82	4629.77
pos-M357T439	357.319	7.30945	1	1	Monoelaidin	Lipids and lipid-like molecules	Glycerolipids	HMDB0011567	NA	0	-	-	0	-	-	2725.61	1512.72	1715.59	1448.63	1857.03	1899.96	3008.41	3485.04	3097.92	2627.38	1551.05	1762.51	1394.45	2652.21	2522.77	2077.88	3567.45	1564.39	2511.09	2133.44	2554.04	2773.53
pos-M312T167	312.108	2.77631	1	1	N,N-Dimethylguanosine	Unknown	-	NA	NA	2	Taxiphyllin;Dhurrin	HMDB0030704;HMDB0060471	5	Taxiphyllin;Dhurrin;p-Glucosyloxymandelonitrile;Zierin;Cyclic_dehypoxanthine_futalosine	C01855;C05143;C08330;C08345;C17017	58575.6	60169.5	55214.9	63592.5	60832.1	62091.5	86198.9	84647	92440.1	82090.2	92115.9	86729.1	62646.2	54117.3	57638.9	54803.3	58884.2	56103.7	68995.6	63039.2	67318.8	65940.9
pos-M250T324	250.178	5.39685	1	1	N,O-Didesmethylvenlafaxine	Organic oxygen compounds	Organooxygen compounds	HMDB0060852	NA	5	Spermic acid 2;Isoleucyl-Threonine;Leucyl-Threonine;Threoninyl-Isoleucine;Threoninyl-Leucine	HMDB0013075;HMDB0028917;HMDB0028939;HMDB0029064;HMDB0029065	1	Piperazine_adipate	C13811	37790.9	34084.7	37043.1	33684.7	32002.3	33234.7	41820.1	45450.6	41597.1	47692.6	45381.2	43610.8	50032.7	46418	48971.5	46271	46844.2	48487.1	44213.9	42303.1	48022.6	44959.8
pos-M275T291	275.201	4.85187	1	1	Nandrolone	Lipids and lipid-like molecules	Sterol Lipids	HMDB0002725	C07254	5	Nandrolone;1-Phenyl-1,3-dodecanedione;(10Z,14E,16E)-10,14,16-Octadecatrien-12-ynoic acid;Rhodinyl phenylacetate;Citronellyl alpha-toluate	HMDB0002725;HMDB0035579;HMDB0035963;HMDB0037191;HMDB0037230	4	Nandrolone;Cinmethylin;17beta-Hydroxyestr-5(10)-en-3-one;Empenthrin	C07254;C10903;C15257;C18524	178037	171560	174092	212323	204215	174402	171944	177461	170421	157641	178614	170826	317233	281807	303050	278010	282122	292264	236856	233686	196230	206912
neg-M327T479	327.259	7.98327	1	1	Oleic acid	Lipids and lipid-like molecules	Fatty Acyls	HMDB0000207	C00712	0	-	-	0	-	-	573.954	1194.27	642.047	1048.15	920.548	1218.14	1007.8	623.118	1012.08	358.219	639.646	838.452	598.872	1901.18	937.707	2035.52	1903.72	1587.26	1066.96	938.889	1211.78	1207.15
neg-M145T66	145.015	1.10707	1	1	Oxoglutaric acid	Organic acids and derivatives	Keto acids and derivatives	HMDB0000208	C00026	6	Oxoglutaric acid;3-Oxoglutaric acid;Di-2-propenyl disulfide, 9CI;(E,E)-Di-1-propenyl disulfide;(E)-1-Propenyl 2-propenyl disulfide;3-methylmalate(2-)	HMDB0000208;HMDB0013701;HMDB0033966;HMDB0041390;HMDB0041393;HMDB0062739	6	2-Oxoglutarate;Oxaloacetate_4-methyl_ester;5-Hydroxy-2,4-dioxopentanoate;Methyloxaloacetate;Dehydro-D-arabinono-1,4-lactone;Diallyl_disulfide	C00026;C03716;C05406;C06030;C06316;C08369	801636	720112	800056	747561	832545	745094	695075	686812	714740	731416	726032	724131	758318	665778	740114	683348	759810	731108	793307	727747	754390	745027
pos-M237T171	237.141	2.8558	1	1	Phe-Ala	Organic acids and derivatives	Carboxylic acids and derivatives	HMDB0028988	NA	1	2-Hexylbenzothiazole	HMDB0040032	0	-	-	7595.54	5953.5	7464.18	9284.37	6874.88	9413.64	7445.4	7512.75	8174.67	7951.54	9513.69	7029.95	18218.4	8821.35	7077.15	9917.67	9262.84	8363.91	11366.7	9097.47	10452.4	7978.97
neg-M279T145	279.102	2.42195	1	1	Phe-Asp	Organic acids and derivatives	Carboxylic acids and derivatives	HMDB0028991	NA	6	Levosimendan;Phenprocoumon;Ipriflavone;Asparenyol;Tulobuterol;alpha-Ionol O-[arabinosyl-(1->6)-glucoside]	HMDB0015058;HMDB0015081;HMDB0032987;HMDB0041304;HMDB0042056;HMDB0038732	5	2-(4-Methoxyphenethyl)chromone;(2-Isopropyl-1-benzofuran-3-yl)(4-hydroxyphenyl)methanone;Tulobuterol_hydrochloride;Pitavastatin;Lamioside	C08485;C15191;C12798;C13334;C11645	7045.58	3873.2	6707.53	7061.7	6802.67	6377.77	7786.09	7589.79	7128.83	5954.13	7974.63	5972.43	7610.93	7995.8	7598.56	8075.42	8499.6	8021.58	4715.14	7966.6	5985.19	8109.21
pos-M263T187	263.139	3.10948	1	1	Phe-Pro	Organic acids and derivatives	Carboxylic acids and derivatives	HMDB11177	NA	17	Phenylalanylproline;Prolylphenylalanine;Methohexital;5,8-Tetradecadienoic acid;Linalyl isobutyrate;Linalyl butyrate;Ethyl (2E,6Z)-dodecadienoate;alpha-Terpineol butanoate;Isobornyl isobutyrate;Terpinyl isobutyrate;Allyl undecylenate;2-Propenyl cyclohexanepentanoate;Bornyl butyrate;Neryl butyrate;Geranyl 2-methylpropanoate;Goshuyic acid;N-Phenylacetyl pyroglutamic acid	HMDB0011177;HMDB0011179;HMDB0014617;HMDB0000560;HMDB0030426;HMDB0030427;HMDB0031015;HMDB0032053;HMDB0032342;HMDB0032524;HMDB0036424;HMDB0037814;HMDB0038246;HMDB0038259;HMDB0038260;HMDB0039129;HMDB0059782	3	Methohexital;Physovenine;Dehydrofalcarinone	C07844;C09232;C08445	125182	121207	115739	127444	119988	126670	140206	136759	135832	128160	136161	125023	72118.5	65547.1	69094.6	67697.1	71898.7	67875.7	103407	101209	101963	99206.1
pos-M267T145	267.134	2.41274	1	1	Phe-Thr	Organic acids and derivatives	Carboxylic acids and derivatives	HMDB0029005	NA	14	(2E)-N-(4-amino-2,3-dihydroxybutyl)-3-(4-hydroxyphenyl)prop-2-enimidic acid;N-(4-amino-2-hydroxybutyl)-3-(3,4-dihydroxyphenyl)prop-2-enimidic acid;Phenylalanyl-Threonine;Threoninyl-Phenylalanine;N5-(4-Methoxybenzyl)glutamine;Hydroxyprolyl-Isoleucine;Hydroxyprolyl-Leucine;Isoleucyl-Hydroxyproline;Leucyl-Hydroxyproline;2-methyl-2-(4-methylpent-3-en-1-yl)-2H-chromen-8-ol;11-Hydroxy-9-tridecenoic aci…	HMDB0139575;HMDB0139703;HMDB0029005;HMDB0029068;HMDB0033598;HMDB0028866;HMDB0028867;HMDB0028908;HMDB0028930;HMDB0134717;HMDB0035881;HMDB0036139;HMDB0037212;HMDB0040004	3	gamma-Glutamyltyramine;Arnebinol;Geranylbenzoquinone	C20926;C09917;C10351	7846.88	7005.59	6890.52	6540.63	6880.72	6720.4	11601.9	11098.5	11050.9	10424.1	9226.56	10597.8	11707.9	12214.8	12253.4	13071.9	13211.7	13851.9	10076.3	8756.53	8255.96	9238.78
pos-M265T170	265.155	2.82633	1	1	Phe-Val	Organic acids and derivatives	Carboxylic acids and derivatives	HMDB0029008	NA	30	(2E)-N-(4-aminobutyl)-3-(4-hydroxy-3-methoxyphenyl)prop-2-enimidic acid;N-(4-aminobutyl)-3-(4-hydroxy-3-methoxyphenyl)prop-2-enimidic acid;Vorinostat;Phenylalanyl-Valine;Valyl-Phenylalanine;Subaphylline;(Z,Z)-2,9,16-Heptadecatriene-4,6-diyn-8-ol;Falcarinone;5-Tetradecenoic acid;5Z-Tetradecenoic acid;Myristoleic acid;Tsuzuic acid;trans-Tetra-dec-2-enoic acid;(R)-14-Methyloxacyclotetradecan-2-one;E…	HMDB0139553;HMDB0139638;HMDB0015568;HMDB0029008;HMDB0029134;HMDB0033463;HMDB0032674;HMDB0033693;HMDB0000499;HMDB0000521;HMDB0002000;HMDB0005051;HMDB0010732;HMDB0030921;HMDB0031029;HMDB0031073;HMDB0032152;HMDB0032321;HMDB0034561;HMDB0037188;HMDB0037189;HMDB0037227;HMDB0037228;HMDB0037369;HMDB0037633;HMDB0038056;HMDB0040228;HMDB0062243;HMDB0062248;HMDB0094671	5	Feruloylputrescine;Falcarinone;Dehydrofalcarinol;Myristoleic_acid;Fagaramide	C10497;C08451;C17716;C08322;C10455	414745	393447	403859	426604	413546	458957	579612	596832	646742	619031	638351	602949	342487	351165	342653	335802	330205	349453	444571	452409	453633	459179
pos-M593T460	593.275	7.67315	1	1	Pheophorbide a	Unknown	-	NA	C18021	1	Ganoderic acid F	HMDB0035988	1	Pheophorbide_a	C18021	47911.8	101671	28568.6	98031.6	61750.1	63707.8	86674	32622.8	81615.3	33224.5	51163.3	55446.6	25919.4	202676	25752.5	166184	88419.7	86342.9	79940.9	62585.4	67956.4	59002.1
pos-M149T405	149.023	6.74949	1	1	Phthalic anhydride	Unknown	-	NA	NA	0	-	-	0	-	-	74766.8	54888.4	76550.4	68237.1	56492.8	57791.5	62880	62075.7	71611	67481.7	67598.8	58908.1	62019.7	54311.2	67481.1	63176	65290	64463.5	63960	58444.4	66521	67361.4
pos-M235T320	235.169	5.33003	1	1	Polygodial	Unknown	-	NA	C09712	52	Valerenic acid;Epiacoronene;4,10-Longipinanedione;Curcumanolide A;Curcumenone;Curcumenol;9-Pentadecene-12,14-diyne-1,11-diol;Saussurea lactone;Oxysolavetivone;7-Hydroxycostal;Dehydrocurdione;1,10-Epoxygermacrone;(4alpha,5alpha)-11-Eremophilene-2,9-dione;Petasalbin;beta-Costic acid;alpha-Rotunol;Germacrone 4,5-epoxide;Dihydroisoalantolactone;Marasmene;3-Phenylpropyl hexanoate;(Z)-alpha-Bergamoteno…	HMDB0030016;HMDB0031349;HMDB0032081;HMDB0033252;HMDB0033253;HMDB0033960;HMDB0034562;HMDB0034742;HMDB0034956;HMDB0035202;HMDB0035407;HMDB0035408;HMDB0035413;HMDB0035639;HMDB0035794;HMDB0035869;HMDB0035889;HMDB0035935;HMDB0036035;HMDB0036390;HMDB0036392;HMDB0036427;HMDB0036449;HMDB0036466;HMDB0036647;HMDB0037038;HMDB0037391;HMDB0037640;HMDB0037710;HMDB0037739;HMDB0038190;HMDB0038198;HMDB0038698;HMD…	20	Bakkenolide_A;Confertifolin;Drimenin;Eremophilenolide;Helminthosporal;Hydroxyisopatchoulenone;Polygodial;Sclerosporin;Tetradymol;Valerenic_acid;Curcumenol;Dehydrocurdione;(4S,5S)-(+)-Germacrone_4,5-epoxide;13-Hydroxygermacrone;Curcumenone;Sugeonol;Chrysantherol;Germacrene_A_acid;Artemisinate;1-Deoxypentalenate	C09350;C09376;C09399;C09409;C09677;C09686;C09712;C09721;C09739;C09743;C16942;C16949;C17489;C17491;C17492;C17504;C17609;C19678;C20309;C20404	94917.1	91999.8	86515	97312	92872.6	93175.8	46671.5	46239.3	46471.1	44040.7	45564.1	44622.9	66189.4	69168.2	68643	68902.1	64511.5	65997.7	63370.9	66049.1	64911.1	69852.7
pos-M116T56	116.07	0.931308	1	1	Proline	Organic acids and derivatives	Carboxylic acids and derivatives	HMDB0000162	C00148	8	L-Proline;D-Proline;Acetamidopropanal;4-Amino-2-methylenebutanoic acid;Pterolactam;2-Furanmethanol;5-Methyl-2(3H)-furanone;5-Hydroxy-4-pentenoic acid d-lactone	HMDB0000162;HMDB0003411;HMDB0012880;HMDB0030409;HMDB0034208;HMDB0013742;HMDB0029609;HMDB0040145	6	L-Proline;D-Proline;Proline;3-Acetamidopropanal;Furfuryl_alcohol;Tulipalin_A	C00148;C00763;C16435;C18170;C20441;C20578	185655	180539	184171	179836	182108	191936	201830	185909	192118	182752	205807	196550	163556	152074	153503	147852	163639	142834	176314	168926	179302	173455
pos-M211T238	211.169	3.97032	1	1	Propyl 2,4-decadienoate	Lipids and lipid-like molecules	Fatty Acyls	HMDB0037307	null	12	Linalyl propionate;Methyl (2E,6Z)-dodecadienoate;alpha-Terpineol propanoate;Cepanone;Citral propylene glycol acetal;Propyl 2,4-decadienoate;Tsibulin 1;Isobornyl propionate;Neryl propionate;2-Propenyl cyclohexanebutanoate;Octahydro-2,5,5,8a-tetramethyl-7H-1-benzopyran-7-one;Artemisyl propionate	HMDB0030425;HMDB0031014;HMDB0032052;HMDB0032098;HMDB0037286;HMDB0037307;HMDB0037390;HMDB0038249;HMDB0038258;HMDB0038291;HMDB0040232;HMDB0041554	0	-	-	9563.92	9302.81	9591.86	10007.1	8773.49	9961.12	17116.3	16962	17356.9	15925.3	18025	17196	11577	10461.5	10686.7	10998.9	10240.5	10292.6	12342.6	11543.9	11596.3	10932
pos-M170T95_2	170.081	1.57907	1	1	Pyridoxine	Organoheterocyclic compounds	Pyridines and derivatives	HMDB0000239	C00314	0	-	-	1	Dehydrocorydaline	C17790	7827.81	6303.81	6671.29	7337.23	6722.74	9566.79	9598.99	8417.62	9123.85	10064.6	7794.66	9853.33	7698.19	7534.37	8092.93	8225.35	8313.39	7106.61	6339.62	6826.24	8444.23	7091.85
neg-M227T165	227.107	2.74765	1	1	Pyroglutamylvaline	Organic acids and derivatives	Carboxylic acids and derivatives	HMDB0094651	null	5	4-(3-hydroxy-3-phenylpropyl)phenol;Nabumetone;Bisphenol A;(S)-Curzeone;bis(Benzyloxy)methane	HMDB0135597;HMDB0014604;HMDB0032133;HMDB0033878;HMDB0061836	4	Mansonone_C;Bisphenol_A;1,1-Bis(4-hydroxyphenyl)propane;Lindenenone	C10371;C13624;C15210;C17424	47457.1	54975.7	50712.2	46694.9	53736.8	45079	50684.7	42007.5	52149	53261.5	50450.7	51311.4	35938	44841.5	43983.6	38484.6	43804.3	38611.1	46094.4	44307.7	51558.4	43187.8
neg-M265T257	265.11	4.28675	1	1	Sapidolide A	Organoheterocyclic compounds	Lactones	HMDB0041582	null	11	2-[4,6-dihydroxy-2-methoxy-3-(3-methylbut-2-en-1-yl)phenyl]acetic acid;2-hydroxy-3-[4-hydroxy-3-(4-hydroxy-3-methylbut-2-en-1-yl)phenyl]propanoic acid;2,3-dihydroxy-3-[4-hydroxy-3-(3-methylbut-2-en-1-yl)phenyl]propanoic acid;3-{3-[(3,3-dimethyloxiran-2-yl)methyl]-4-hydroxyphenyl}-2-hydroxypropanoic acid;3-[3,4-dihydroxy-5-(3-methylbut-2-en-1-yl)phenyl]-2-hydroxypropanoic acid;3',4',5'-Trimethoxyc…	HMDB0125455;HMDB0133195;HMDB0133196;HMDB0133197;HMDB0133198;HMDB0040891;HMDB0041582;HMDB0014383;HMDB0030909;HMDB0038352;HMDB0014516	5	Nevirapine;SB_200646;Vasconine;Hydrocortisone_caproate;Thiethylperazine	C07263;C11739;C12188;C13422;C07132	4483.66	5065.97	4675.75	4186.34	4228	5487.57	4908.41	4852.38	3785.5	5479.05	4606.57	4991.37	3535.9	3594.92	4495.52	4522.21	4046.11	4259.84	4035.82	3662.93	4128.67	5322.12
neg-M201T270	201.116	4.50198	1	1	Sebacic acid	Lipids and lipid-like molecules	Fatty Acyls	HMDB0000792	C08277	0	-	-	0	-	-	22095	25450.6	23691.7	22432.8	20993.2	24505.7	19864	17873	17337.3	18408.1	20585.4	18480.7	29939.4	29341.4	32871.4	33093.9	29582.6	33006.9	22407.5	25873.2	22840.7	24799.2
pos-M195T359	195.138	5.98858	1	1	Sedanolide	Organoheterocyclic compounds	Lactones	HMDB0034450	NA	18	4-Hydroxypropofol;(S,Z)-Lyratol acetate;Hexylresorcinol;Neocnidilide;(卤)-Myrtenyl acetate;Ethyl (2E,4E,7Z)-Decatrienoate;Ethyl (2E,4Z,7Z)-Decatrienoate;(2S,4R)-p-Mentha-1(7),5-dien-2-ol acetate;(S)-p-Mentha-1,8-dien-10-yl acetate;Perillyl acetate;(R)-2-Acetoxy-p-mentha-1,8-diene;Carvyl acetate;Menthadienyl acetate;8-Ocimenyl acetate;1-(2-Furanyl)-1-octanone;(S)-Neolyratyl acetate;(2,2-Diethoxyeth…	HMDB0014018;HMDB0031840;HMDB0032567;HMDB0034450;HMDB0035126;HMDB0035375;HMDB0035376;HMDB0035801;HMDB0037018;HMDB0037231;HMDB0037389;HMDB0038046;HMDB0038292;HMDB0039685;HMDB0040439;HMDB0041497;HMDB0041610;HMDB0132986	3	4-Hexyloxyphenol;Cnidilide;Neocnidilide	C14305;C16937;C17002	75295.2	74283	73657.5	87768.8	81255.6	73734.1	56195.4	46020.2	52493.5	48751.8	48519.5	49095	74453.4	70785	65019.7	82677	82897.2	76555.1	65517	58398.8	68305.9	92305.3
pos-M234T45	234.144	0.74445	1	1	Ser-Lys	Organic acids and derivatives	Carboxylic acids and derivatives	HMDB0029044	NA	6	Lysyl-Serine;Seryllysine;Lysinoalanine;Prolyl-Threonine;Threoninyl-Proline;Sakacin P	HMDB0028960;HMDB0029044;HMDB0029447;HMDB0029027;HMDB0029069;HMDB0038239	2	Elaeokanine_C;gamma-Glutamyl-gamma-aminobutyraldehyde	C10592;C15700	17775.7	16247	16748.3	17615.6	17567.2	17707.9	14200.5	14247.3	14198.5	14726.6	14610.1	15019.8	15331.8	15146.6	16323.3	15815.7	13748.9	15033.6	16312.4	17704.5	14055.1	16125.2
pos-M253T168	253.119	2.80583	1	1	Ser-Phe	Organic acids and derivatives	Carboxylic acids and derivatives	HMDB0029046	NA	15	3'-Hydroxyhexobarbital;Epoxy-hexobarbital;Alanyl-Tyrosine;Phenylalanyl-Serine;Serylphenylalanine;Tyrosyl-Alanine;8,12-Epoxy-4(15),7,11-eudesmatrien-1-one;(2E,8Z)-Decadiene-4,6-diyn-1-yl 3-methylbutanoate;Curzerenone;Furanodienone;Cyclohexyl cinnamate;(2Z)-2-(phenylmethylidene)oct-7-enoic acid;3-Oxododecanoic acid;4-Acetoxy-2-hexyltetrahydrofuran;3-Oxo-carbofuran	HMDB0013940;HMDB0013941;HMDB0028699;HMDB0029004;HMDB0029046;HMDB0029098;HMDB0033235;HMDB0035425;HMDB0036155;HMDB0036768;HMDB0037706;HMDB0134151;HMDB0010727;HMDB0037398;HMDB0032776	11	3-Hydroxyhexobarbital;Dehydrocostus_lactone;Eremanthin;Dehydromyodesmone;3-(1,2,3,4-Tetrahydro-6-hydroxy-2-naphthyl)cyclopentanone;Curzerenone;Furanodienone;Linderenol;Atractylenolide_I;Isodehydrocostus_lactone;3-Oxododecanoic_acid	C03068;C09387;C09406;C09658;C15134;C16943;C16960;C16988;C17885;C17913;C02367	74795.1	69387.9	71413.5	78930.1	71179.5	72311.3	79347.2	84680.3	87104.1	83811.1	94773.1	86806.1	80183.4	87834.3	88025.5	88731.6	84701.6	84542.5	82486.8	82746.9	80293.4	76967.8
pos-M207T53	207.097	0.891083	1	1	Ser-Thr	Organic acids and derivatives	Carboxylic acids and derivatives	HMDB0029049	NA	6	Serylthreonine;Threoninyl-Serine;Glutarylglycine;N-Acetylglutamic acid;1-Isothiocyanato-6-(methylthio)hexane;Pyrrolidino-[1,2E]-4H-2,4-dimethyl-1,3,5-dithiazine	HMDB0029049;HMDB0029070;HMDB0000590;HMDB0001138;HMDB0031574;HMDB0032499	4	Pyrantel;N-Acetyl-L-glutamate;L-2-Amino-6-oxoheptanedioate;AminoDHQ	C07409;C00624;C03871;C12109	7165.5	5560.83	6150.32	4898.79	5960.44	7329.36	9370.62	9620.24	10759.9	9360.37	10167.2	8200.63	9383.31	9104.27	8175.16	9061.03	7370.86	9015.86	9158.19	8135.1	8413.72	8017.72
pos-M205T70	205.118	1.16536	1	1	Ser-Val	Organic acids and derivatives	Carboxylic acids and derivatives	HMDB0029052	NA	5	Serylvaline;Valyl-Serine;N6-Acetyl-5S-hydroxy-L-lysine;3,4-Dihydroxy-2-hydroxymethyl-1-pyrrolidinepropanamide;2-Keto-6-acetamidocaproate	HMDB0029052;HMDB0029136;HMDB0033891;HMDB0039948;HMDB0012150	8	N6-Acetyl-N6-hydroxy-L-lysine;N5-(L-1-Carboxyethyl)-L-ornithine;Triethylenemelamine;6-Acetamido-3-oxohexanoate;6-Acetamido-2-oxohexanoate;N-(3-(S)-Hydroxybutyryl)homoserine_lactone;N2-Acetyl-L-aminoadipate_semialdehyde;N-(3-Hydroxybutanoyl)-L-homoserine_lactone	C03955;C04210;C07642;C03682;C05548;C11842;C12988;C21195	26693.1	22161.3	34679.1	24010.7	23368.5	24258.3	23287.4	22013.9	28215.8	22724.5	22132.8	22710.7	23294.7	21893.1	29303.7	23777.1	22329.3	22177.9	21982.4	19099.5	22202.6	21537
neg-M223T243	223.064	4.05301	1	1	Sinapinic acid	Phenylpropanoids and polyketides	Cinnamic acids and derivatives	HMDB0032616	C00482	1	Propyl 1-(propylthio)propyl disulfide	HMDB0033040	1	Benzthiazuron	C19058	46502.5	51989.1	46732.2	45087.7	44792	51544.6	48018.7	49269	52295	54517.9	52212.9	49931.5	34980.2	35738.3	37300.9	33708.7	38760.6	35016.8	43960.5	42961.7	45593.7	48095.9
pos-M430T241	430.331	4.01098	1	1	Sipeimine	Unknown	-	NA	C10808	7	N-Oleoyl phenylalanine;Calcipotriol;(9E)-Valenciaxanthin;Valenciachrome;Unknown 370;4-Methoxy-3-geranylgeranyl-1,2-dihydroxybenzene;4-Methoxy-5-(3,7,11,15-tetramethyl-2,6,10,14-hexadecatetraenyl)-1,3-benzenediol	HMDB0062336;HMDB0015567;HMDB0036848;HMDB0036849;HMDB0039022;HMDB0040749;HMDB0040765	2	Imperialine;Testosterone_cypionate	C10808;C08156	79780.4	72762.7	72170.1	76211.3	76823.6	78857.7	44716.6	65727.3	43208	40398.8	47272.3	44194.3	54291.6	53804.1	55084	49194.9	53662.2	52522.4	57886.9	59569.8	54382.1	56408.5
pos-M277T359	277.216	5.97882	1	1	Stearidonic acid	Lipids and lipid-like molecules	Fatty Acyls	HMDB0006547	C16300	21	19-Norandrosterone;19-Nor-5-androstenediol;19-Noretiocholanolone;Stearidonic acid;Phenethyl decanoate;4,8,12,15-Octadecatetraenoic acid;(E,E)-11,13-Octadecadien-9-ynoic acid;17beta-hydroxy-5beta-estran-3-one;Hypogeic acid;Palmitoleic acid;Trans-Hexa-dec-2-enoic acid;Palmitelaidic acid;(E)-6-Hexadecenoic acid;5-Dodecyldihydro-2(3H)-furanone;15-Hexadecanolide;(Z)-5-Hexadecenoic acid;(E)-3-Hexadecen…	HMDB0002697;HMDB0004590;HMDB0005886;HMDB0006547;HMDB0032464;HMDB0032672;HMDB0034382;HMDB0062677;HMDB0002186;HMDB0003229;HMDB0010735;HMDB0012328;HMDB0031053;HMDB0031145;HMDB0031711;HMDB0032638;HMDB0033791;HMDB0035877;HMDB0037647;HMDB0038958;HMDB0041422	3	Stearidonic_acid;Kinoprene;(9Z)-Hexadecenoic_acid	C16300;C19042;C08362	219677	223581	247883	264772	227400	226325	54187.4	155156	175605	158476	154417	166186	203808	243577	200170	263778	225642	228965	204527	189857	222716	200233
pos-M291T400	291.253	6.6661	1	1	Stearidonic acid methyl ester	Lipids and lipid-like molecules	Fatty Acyls	NA	NA	0	-	-	0	-	-	3985.6	3371.46	3231.38	3262.32	3420.55	3218.03	3766.91	3443.34	2587.79	2727.02	2854.22	3006.82	3808.57	3236.71	3605.02	2672.45	3567.85	2696.3	3853.61	3966.11	3757.74	4171.68
pos-M141T94	141.017	1.56157	1	1	Succinic acid	Organic acids and derivatives	Carboxylic acids and derivatives	HMDB0000254	C00042	2	cis-4-Carboxymethylenebut-2-en-4-olide;trans-4-Carboxymethylenebut-2-en-4-olide	HMDB0060459;HMDB0060518	3	cis-4-Carboxymethylenebut-2-en-4-olide;trans-4-Carboxymethylenebut-2-en-4-olide;5-Formyl-2-furoate	C04431;C12838;C20449	16794.8	15940.8	21532.8	17503.4	16577.4	20759.3	31569.6	23254.1	30990.6	26478.9	20453.1	25902.3	20328.6	15072.1	17114.1	15139.9	18776.5	17503.3	15160.9	16869.9	16446.4	16265.6
pos-M183T235	183.065	3.92368	1	1	Syringaldehyde	Phenylpropanoids and polyketides	Flavonoids	NA	NA	29	Meta-hydroxyphenylhydracrylic Acid;3-hydroxy-3-(4-hydroxyphenyl)propanoic acid;3-(3,5-dihydroxyphenyl)propanoic acid;4-ethenyl-6-methoxybenzene-1,2,3-triol;5-ethenyl-3-methoxybenzene-1,2,4-triol;3,5-dimethoxybenzoic acid;2-(3,4-dihydroxyphenyl)propanoic acid;2-(3-hydroxy-5-methoxyphenyl)acetic acid;2-hydroxy-2-(3-methoxyphenyl)acetic acid;2-(2,4-dihydroxyphenyl)propanoic acid;3-(2,5-dihydroxyphen…	HMDB0062595;HMDB0124923;HMDB0125533;HMDB0125591;HMDB0125595;HMDB0127495;HMDB0129348;HMDB0131428;HMDB0133494;HMDB0133788;HMDB0134043;HMDB0140294;HMDB0140892;HMDB0000118;HMDB0000333;HMDB0000423;HMDB0000755;HMDB0002643;HMDB0004061;HMDB0029232;HMDB0029273;HMDB0029646;HMDB0033624;HMDB0037274;HMDB0041270;HMDB0059763;HMDB0126386;HMDB0134042;HMDB0015400	12	3-(4-Hydroxyphenyl)lactate;(R)-3-(4-Hydroxyphenyl)lactate;3-(2,3-Dihydroxyphenyl)propanoate;Homovanillate;3-Methoxy-4-hydroxyphenylglycolaldehyde;3,4-Dihydroxyphenylpropanoate;2',6'-Dihydroxy-4'-methoxyacetophenone;cis-3-(3-Carboxyethenyl)-3,5-cyclohexadiene-1,2-diol;3-[(4R)-4-Hydroxycyclohexa-1,5-dien-1-yl]-2-oxopropanoate;3-[(1E,4R)-4-Hydroxycyclohex-2-en-1-ylidene]-2-oxopropanoate;Hydralazine;…	C03672;C03964;C04044;C05582;C05583;C10447;C10680;C12622;C20953;C21085;C07040;C03078	12606.1	12155.6	10662.1	12473.1	13737.6	13059.3	13838	12991.6	14368.3	15848.7	13752.4	13421.6	14887.9	13445.8	12956	14133.6	13717.1	14275.1	13998.7	12252.8	13175.9	12496.7
pos-M308T181	308.158	3.00992	1	1	Tebuconazole	Unknown	-	NA	NA	3	Argininosuccinic acid;N2-(3-Hydroxysuccinoyl)arginine;N2-(3-Carboxy-2-hydroxy-1-oxopropyl)arginine	HMDB0000052;HMDB0032765;HMDB0039408	2	Leu-Gly-Pro;N-(L-Arginino)succinate	C01833;C03406	12809	10328.3	8730.47	9947.31	9027.89	9595.11	11482.2	10053	11083.4	11070.8	10317.1	9760.77	9854.77	9012.4	11022.1	11539.4	9759.9	8991.1	10928.4	11107.3	10676.1	9889.35
pos-M413T249	413.305	4.14792	1	1	Testosterone cypionate	Unknown	-	NA	C08156	0	-	-	0	-	-	107551	104467	98001	107851	115708	109456	75550	73595.5	68622.4	75601.3	67890	71743.8	87418.3	87754.1	91237.6	85409.7	82325.9	82903.2	85370.3	81629.6	82154.4	89821.9
pos-M233T162	233.15	2.70594	1	1	Thr-Leu	Organic acids and derivatives	Carboxylic acids and derivatives	HMDB0029065	NA	67	Spermic acid 2;Isoleucyl-Threonine;Leucyl-Threonine;Threoninyl-Isoleucine;Threoninyl-Leucine;Altretamine;Linalyl propionate;Methyl (2E,6Z)-dodecadienoate;alpha-Terpineol propanoate;Cepanone;Citral propylene glycol acetal;Propyl 2,4-decadienoate;Tsibulin 1;Isobornyl propionate;Neryl propionate;2-Propenyl cyclohexanebutanoate;Octahydro-2,5,5,8a-tetramethyl-7H-1-benzopyran-7-one;Artemisyl propionate…	HMDB0013075;HMDB0028917;HMDB0028939;HMDB0029064;HMDB0029065;HMDB0014631;HMDB0030425;HMDB0031014;HMDB0032052;HMDB0032098;HMDB0037286;HMDB0037307;HMDB0037390;HMDB0038249;HMDB0038258;HMDB0038291;HMDB0040232;HMDB0041554;HMDB0094732;HMDB0094733;HMDB0094734;HMDB0094735;HMDB0094736;HMDB0094737;HMDB0094738;HMDB0094739;HMDB0094740;HMDB0094741;HMDB0094742;HMDB0094743;HMDB0094744;HMDB0094745;HMDB0094746;HMD…	2	Piperazine_adipate;2-Amino-9,10-epoxy-8-oxodecanoic_acid	C13811;C12027	256606	255059	243053	262993	254089	261030	277640	276669	278733	264936	271344	274466	280696	286499	279180	274437	282184	278955	266168	255398	257348	271527
pos-M248T45	248.16	0.755033	1	1	Thr-Lys	Organic acids and derivatives	Carboxylic acids and derivatives	HMDB0029066	NA	4	Lysyl-Threonine;Threoninyl-Lysine;Hydroxyprolyl-Valine;Valyl-Hydroxyproline	HMDB0028961;HMDB0029066;HMDB0028876;HMDB0029128	0	-	-	10872.6	10562.6	12166.9	12108.1	11563.5	11107.1	10112.5	11217.1	12201.9	11026.2	11482.3	11487.2	12397.5	11487	11511.6	10521.9	12847	11340.7	11346.6	12779.8	10233.5	11968.2
pos-M267T173	267.134	2.88523	1	1	Thr-Phe	Organic acids and derivatives	Carboxylic acids and derivatives	HMDB0029068	NA	14	(2E)-N-(4-amino-2,3-dihydroxybutyl)-3-(4-hydroxyphenyl)prop-2-enimidic acid;N-(4-amino-2-hydroxybutyl)-3-(3,4-dihydroxyphenyl)prop-2-enimidic acid;Phenylalanyl-Threonine;Threoninyl-Phenylalanine;N5-(4-Methoxybenzyl)glutamine;Hydroxyprolyl-Isoleucine;Hydroxyprolyl-Leucine;Isoleucyl-Hydroxyproline;Leucyl-Hydroxyproline;2-methyl-2-(4-methylpent-3-en-1-yl)-2H-chromen-8-ol;11-Hydroxy-9-tridecenoic aci…	HMDB0139575;HMDB0139703;HMDB0029005;HMDB0029068;HMDB0033598;HMDB0028866;HMDB0028867;HMDB0028908;HMDB0028930;HMDB0134717;HMDB0035881;HMDB0036139;HMDB0037212;HMDB0040004	3	gamma-Glutamyltyramine;Arnebinol;Geranylbenzoquinone	C20926;C09917;C10351	28027.2	31777.4	26919	31555.7	33429.7	28283	39924.3	41851.7	43881.9	38453.3	39991.4	43712.6	49615.9	39381.4	46611.7	40561.2	37982.9	42067.5	36667	38804.3	36132.9	36537.3
pos-M217T67	217.118	1.1143	1	1	Thr-Pro	Organic acids and derivatives	Carboxylic acids and derivatives	HMDB0029069	NA	23	Prolyl-Threonine;Threoninyl-Proline;Sakacin P;4-Hydroxypropofol;(S,Z)-Lyratol acetate;Hexylresorcinol;Neocnidilide;(卤)-Myrtenyl acetate;Ethyl (2E,4E,7Z)-Decatrienoate;Ethyl (2E,4Z,7Z)-Decatrienoate;(2S,4R)-p-Mentha-1(7),5-dien-2-ol acetate;(S)-p-Mentha-1,8-dien-10-yl acetate;Perillyl acetate;(R)-2-Acetoxy-p-mentha-1,8-diene;Carvyl acetate;Menthadienyl acetate;8-Ocimenyl acetate;1-(2-Furanyl)-1-oc…	HMDB0029027;HMDB0029069;HMDB0038239;HMDB0014018;HMDB0031840;HMDB0032567;HMDB0034450;HMDB0035126;HMDB0035375;HMDB0035376;HMDB0035801;HMDB0037018;HMDB0037231;HMDB0037389;HMDB0038046;HMDB0038292;HMDB0039685;HMDB0040439;HMDB0041497;HMDB0041610;HMDB0132986;HMDB0035177;HMDB0040443	5	gamma-Glutamyl-gamma-aminobutyraldehyde;4-Hexyloxyphenol;Cnidilide;Neocnidilide;L-Anticapsin	C15700;C14305;C16937;C17002;C20941	46515.5	44599.4	51928.6	49053.1	45458.5	44103.8	46605	53981.7	45447.2	46395.6	48118.6	48512	35623.8	29906.1	32693.2	34232.7	33686.5	28223.4	42331.6	49524.2	43622	44875.5
neg-M173T68	173.011	1.12842	1	1	trans-Aconitic acid	Organic acids and derivatives	NA	HMDB0000958	C02341	4	cis-Aconitic acid;trans-Aconitic acid;Dehydroascorbic acid;2,5-Dimethyl-3-(methyldithio)furan	HMDB0000072;HMDB0000958;HMDB0001264;HMDB0040200	6	cis-Aconitate;trans-Aconitate;Dehydroascorbate;2-Chloronitrobenzene;4-Chloronitrobenzene;1-Chloro-3-nitrobenzene	C00417;C02341;C05422;C14407;C14456;C19364	25051.9	20804.9	25366.4	22544.5	25152.2	24080.8	28405.4	24468.2	23889.2	23109.7	23846.6	23899.6	26447.7	27407.6	27745.6	31257.7	27113.8	29293.5	23985.2	24205.1	26179.4	26266
pos-M220T155	220.118	2.57906	1	1	trans-Zeatin	Phenylpropanoids and polyketides	Flavonoids	NA	NA	7	Pantothenic acid;(R)-pantothenic Acid;Cis-zeatin;4-ethylamino-6-isopropylamino-1,3,5-triazin-2-ol;4-Heptenal diethyl acetal;3-(1-Hydroxymethyl-1-propenyl)pentanedioic acid;2-Amino-1,6-dimethylfuro[3,2-e]imidazo[4,5-b]pyridine	HMDB0000210;HMDB0062717;HMDB0012204;HMDB0062766;HMDB0032306;HMDB0033092;HMDB0035175	6	Pantothenate;Zeatin;cis-Zeatin;Hydroxyatrazine;Diethyl_2-methyl-3-oxosuccinate;Metamitron	C00864;C00371;C15545;C06552;C04067;C10930	23536.9	10088	11981.4	10963.1	9702.05	22606.9	6532.3	7370.4	10297.7	7941.56	8645.64	9554.5	11288.5	11154.7	11427.6	9601.56	7508.33	10702.8	8451.39	11451.6	10904.5	8811.48
pos-M207T267_2	207.159	4.45159	1	1	Triethylene glycol monobutyl ether	Unknown	-	NA	NA	0	-	-	0	-	-	50425.9	47510.4	50666.5	46701.9	50057.7	46289.1	49225.6	53302.5	52908.1	53506.8	52398.3	50364.3	53454.9	55977.2	59084.5	49887.7	56770.6	52606.8	56234.9	59947.2	58876.7	54800
pos-M334T167	334.14	2.78608	1	1	Trp-Glu	Organic acids and derivatives	Carboxylic acids and derivatives	HMDB0029082	NA	9	Glutamyltryptophan;gamma-Glutamyltryptophan;(-)-Thebaine;Lansimide 3;(R)-Pronuciferine;Piperettine;Lansamide 4;N-[2-Methoxy-2-(4-methoxyphenyl)ethyl]cinnamide;Esmolol	HMDB0028830;HMDB0029160;HMDB0029378;HMDB0029858;HMDB0030344;HMDB0034371;HMDB0034592;HMDB0039632;HMDB0014333	7	Leonurine;Thebaine;Isothebaine;(+)-Pronuciferine;Nalorphine;Esmolol;Serratanidine	C16985;C06173;C09550;C09611;C11787;C06980;C09899	4139.19	5427.56	4845.6	4789.68	4522.87	4265.79	6271.44	7195.45	6088.21	5449.68	7028.99	5744.88	8520.42	7070.48	6910.49	6957.99	6975.29	6453.54	5070.2	7196.97	5505.24	5702.46
pos-M318T222	318.181	3.6934	1	1	Trp-Ile	Organic acids and derivatives	Carboxylic acids and derivatives	HMDB0029086	NA	4	Isoleucyl-Tryptophan;Leucyl-Tryptophan;Tryptophyl-Isoleucine;Tryptophyl-Leucine	HMDB0028918;HMDB0028940;HMDB0029086;HMDB0029087	1	Bifenazate	C18589	7443.87	7162.56	7263.28	6987.42	6619.53	7258.69	13886.1	12148	12425.7	11380.9	12465.2	12482.4	13657.9	12860.2	12964.2	11674.7	14117.5	13624.8	11453.3	10462.4	10211.7	8807.63
neg-M316T209	316.171	3.49152	1	1	Tryptophyl-Isoleucine	Organic acids and derivatives	Carboxylic acids and derivatives	HMDB0029086	null	4	4-[(1E)-1,2-diphenylbut-1-en-1-yl]phenol;3-Hexaprenyl-4,5-Dihydroxybenzoic acid;Campesteryl caffeate;Cholesteryl ferulate	HMDB0142434;HMDB0001063;HMDB0036284;HMDB0036293	2	1,1-Diphenyl-2-(4-methoxyphenyl)propene;3-Hexaprenyl-4,5-dihydroxybenzoate	C15179;C05200	8664.75	9304.94	9524.82	9464.71	11241.4	8598.7	12216.9	13279.8	12425.1	13714	12233	13847.3	15975.5	6443.48	11417.2	12281.4	11625.3	7631.98	9410.94	12395	12069.8	10926.7
pos-M310T66	310.139	1.10511	1	1	Tyr-Gln	Organic acids and derivatives	Carboxylic acids and derivatives	HMDB0029103	NA	15	Glutaminyltyrosine;Tyrosyl-Glutamine;Tyrosyl-Gamma-glutamate;Fluoxetine;Galantamine;Etodolac;Ritodrine;Piperanine;Feruperine;Nordihydrocodeine;Dihydromorphine;6alpha-Hydroxy-hydromorphone;6beta-Hydroxy-hydromorphone;Nordihydroisomorphine;(2S,4S)-Monatin	HMDB0028809;HMDB0029103;HMDB0029119;HMDB0014615;HMDB0014812;HMDB0014887;HMDB0015005;HMDB0033874;HMDB0040699;HMDB0041956;HMDB0060548;HMDB0060796;HMDB0060798;HMDB0060854;HMDB0041309	7	N-Acetyl-ala-ala-ala-methylester;Etodolac;Ritodrine;Galanthamine;Mesembrenone;Dihydromorphine;Zephyramine	C11329;C06991;C07239;C08526;C09223;C11782;C12195	5113.73	4533.81	5513.56	4941.97	5066.25	5140.69	8582.88	8704.65	7559.96	6016.23	7553.29	7013.66	5254.38	4646.69	7409.95	4950.84	7771.03	6241.59	5630.11	6671.93	5768.86	5991.09
pos-M311T99	311.124	1.64567	1	1	Tyr-Glu	Organic acids and derivatives	Carboxylic acids and derivatives	HMDB0029104	NA	6	Glutamyltyrosine;gamma-Glutamyltyrosine;8-hydroxy-2-methyl-2-(4-methylpent-3-en-1-yl)-2H-chromene-5-carboxylic acid;4'-Methoxymucidin;Ethylsuberenol;Angeloylsenkyunolide F	HMDB0028831;HMDB0011741;HMDB0134716;HMDB0030019;HMDB0039044;HMDB0039858	3	Karwinaphthol_B;SDS;(+)-2,7-Dideoxypancratistatin	C09942;C11166;C12256	6360.59	7249.11	6919.39	5800.26	7205.43	7138.76	10828	10247	13062.3	10253.4	12995.7	12923.7	11395	10357.1	8589	10619.6	12501.1	8158.5	9326.72	8029.2	8244.13	9128.37
pos-M281T159	281.149	2.64681	1	1	Tyr-Val	Organic acids and derivatives	Carboxylic acids and derivatives	HMDB0029118	NA	22	N-(4-amino-3-hydroxybutyl)-3-(4-hydroxy-3-methoxyphenyl)prop-2-enimidic acid;N-(4-amino-2-hydroxybutyl)-3-(4-hydroxy-3-methoxyphenyl)prop-2-enimidic acid;N-(4-aminobutyl)-3-(4-hydroxy-3-methoxyphenyl)oxirane-2-carboximidic acid;N-(4-aminobutyl)-3-(2,4-dihydroxy-3-methoxyphenyl)prop-2-enimidic acid;N-(4-aminobutyl)-3-(2,4-dihydroxy-5-methoxyphenyl)prop-2-enimidic acid;N-(4-aminobutyl)-3-(3,4-dihyd…	HMDB0139610;HMDB0139611;HMDB0139612;HMDB0139614;HMDB0139615;HMDB0139616;HMDB0029118;HMDB0029139;HMDB0033465;HMDB0030431;HMDB0033478;HMDB0037645;HMDB0037646;HMDB0039107;HMDB0039151;HMDB0039152;HMDB0039737;HMDB0010730;HMDB0030982;HMDB0032370;HMDB0139920;HMDB0061055	2	Cicutoxin;Enanthotoxin	C08402;C20044	20264.4	21884	21236	21578.7	22701.5	19041	40242.7	39402.5	36321.2	38295.2	36939.4	36112.3	30959.3	28632.5	28375	27407	25688.5	26431.8	27270.1	27016.1	27908.8	25838.3
pos-M182T97	182.081	1.60933	1	1	Tyrosine	Organic acids and derivatives	Carboxylic acids and derivatives	HMDB0000158	C00082	25	L-Tyrosine;4-Hydroxy-4-(3-pyridyl)-butanoic acid;L-Threo-3-Phenylserine;Beta-Tyrosine;o-Tyrosine;Meta-Tyrosine;4,6,7-Trihydroxy-1,2,3,4-tetrahydroisoquinoline;Methyl Phenylglyoxalate;3-(3-hydroxyphenyl)prop-2-enoic acid;3-phenyloxirane-2-carboxylic acid;3-(4-hydroxyphenyl)prop-2-enoic acid;4-methoxy-1-benzofuran-6-ol;3-(2-hydroxyphenyl)prop-2-enoic acid;3-(2,3-dihydroxyphenyl)prop-2-enal;3-(2,5-d…	HMDB0000158;HMDB0001119;HMDB0002184;HMDB0003831;HMDB0006050;HMDB0059720;HMDB0060280;HMDB0062605;HMDB0125104;HMDB0126545;HMDB0128076;HMDB0129375;HMDB0134028;HMDB0134029;HMDB0134030;HMDB0134031;HMDB0141767;HMDB0141768;HMDB0000205;HMDB0001713;HMDB0002035;HMDB0002641;HMDB0012225;HMDB0030677;HMDB0041592	18	L-Tyrosine;Tyrosine;L-threo-3-Phenylserine;3-Amino-3-(4-hydroxyphenyl)propanoate;D-Tyrosine;gamma-Hydroxy-3-pyridinebutanoate;N-Hydroxy-L-phenylalanine;3-Hydroxy-L-phenylalanine;(S)-beta-Tyrosine;Phenylpyruvate;4-Coumarate;trans-2-Hydroxycinnamate;2-Hydroxy-3-phenylpropenoate;cis-2-Hydroxycinnamate;cis-p-Coumarate;3-Oxo-3-phenylpropanoate;Caffeic_aldehyde;trans-3-Hydroxycinnamate	C00082;C01536;C03290;C04368;C06420;C19579;C19712;C20807;C21308;C00166;C00811;C01772;C02763;C05838;C06738;C07114;C10945;C12621	225438	190511	201402	194885	218150	205840	261135	239091	255568	248909	246675	241119	105968	95149.4	98503.3	102206	98600.3	111320	167870	157857	162101	150970
pos-M113T95_1	113.034	1.58967	1	1	Uracil	Organoheterocyclic compounds	Diazines	HMDB0000300	C00106	2	Uridine;Pseudouridine	HMDB0000296;HMDB0000767	3	Uridine;Pseudouridine;Spongouridine	C00299;C02067;C16745	50520	36139.4	41713.6	49924.3	38882.2	53898.6	35262.1	37486.9	35829.6	38736.8	35438.2	31125.3	41829.5	36111.1	41379.2	44387.9	43435.8	45793.1	36124.3	32331.3	38404.2	38165.3
pos-M245T95_1	245.077	1.58806	1	1	Uridine	Nucleosides, nucleotides, and analogues	Pyrimidine nucleosides	HMDB0000296	C00299	26	Uridine;Pseudouridine;5-[(3-hydroxy-4-methoxyphenyl)methyl]oxolan-2-one;ethyl (2E)-3-(2-hydroxy-4-methoxyphenyl)prop-2-enoate;ethyl 3-(4-methoxyphenyl)oxirane-2-carboxylate;2-hydroxyethyl (2E)-3-(4-methoxyphenyl)prop-2-enoate;4-(4-hydroxy-3,5-dimethoxyphenyl)but-3-en-2-one;4-hydroxy-3-(4-hydroxy-3-methylbut-2-en-1-yl)benzoic acid;3-[(3,3-dimethyloxiran-2-yl)methyl]-4-hydroxybenzoic acid;3,4-dihyd…	HMDB0000296;HMDB0000767;HMDB0127824;HMDB0131283;HMDB0131284;HMDB0131285;HMDB0135689;HMDB0135900;HMDB0135904;HMDB0135906;HMDB0002056;HMDB0013247;HMDB0029226;HMDB0029470;HMDB0030725;HMDB0031668;HMDB0033776;HMDB0034056;HMDB0037130;HMDB0037681;HMDB0038563;HMDB0041379;HMDB0094660;HMDB0125157;HMDB0126635;HMDB0006794	11	Uridine;Pseudouridine;Spongouridine;Apiole;Dillapiole;Diethyl_phthalate;Diglycidyl_resorcinol_ether;Coniferyl_acetate;5-(2'-Carboxyethyl)-4,6-dihydroxypicolinate;Stizolobate;Stizolobinate	C00299;C02067;C16745;C10429;C10449;C14175;C19228;C20225;C05655;C06047;C06048	65256.4	52955	63109.4	57013.5	60641.8	67433.4	50226.4	47243.9	47215	50071.1	47641.9	42006	54507.9	47541.5	53230.2	54379.5	54133.9	54806.6	52621.2	52257.2	60596.2	44702.1
pos-M233T60	233.113	1.00287	1	1	Val-Asp	Organic acids and derivatives	Carboxylic acids and derivatives	HMDB0029123	NA	17	N2-Succinyl-L-ornithine;4-(Glutamylamino) butanoate;Aspartyl-Valine;Hydroxyprolyl-Threonine;Threoninyl-Hydroxyproline;Valyl-Aspartate;L-N-(3-Carboxypropyl)glutamine;Jasmonic acid;Sedanonic acid;Dihydro-3-(2-octenyl)-2,5-furandione;(R)-8-Acetoxycarvotanacetone;1-Benzyloxy-1-(2-methoxyethoxy)ethane;4-(Butoxymethyl)-2-methoxyphenol;Isoamyl 2-furonpropionate;Dihydro-3-(1-octenyl)-2,5-furandione;3-Eth…	HMDB0001199;HMDB0012161;HMDB0028766;HMDB0028873;HMDB0029062;HMDB0029123;HMDB0029393;HMDB0032797;HMDB0032871;HMDB0033102;HMDB0037104;HMDB0037135;HMDB0037642;HMDB0037735;HMDB0037816;HMDB0041573;HMDB0012245	9	Boc-Asn;N2-Succinyl-L-ornithine;N6-Acetyl-LL-2,6-diaminoheptanedioate;4-(L-gamma-Glutamylamino)butanoate;gamma-L-Glutamyl-L-2-aminobutyrate;(-)-Jasmonic_acid;(+)-7-Isojasmonic_acid;Succinylproline;Kinetin	C01410;C03415;C04390;C15767;C21015;C08491;C16317;C11711;C08272	25743	24277.7	26195.1	24282.9	23789.7	21793	34602.3	41033	36669.3	36241.4	35404.6	40056.1	32633.9	32219.6	34791.8	34578.5	30568.7	33164.4	32054.3	29108.8	29994.4	51631.1
pos-M246T57	246.181	0.9533	1	1	Val-Lys	Organic acids and derivatives	Carboxylic acids and derivatives	HMDB0029132	NA	5	Lysyl-Valine;Valyl-Lysine;(E,E)-2,4-Decadienoic isobutylamide;Isoleucylproline;Leucylproline	HMDB0028964;HMDB0029132;HMDB0030951;HMDB0011174;HMDB0011175	0	-	-	43464.4	29702.8	36555.8	36038.1	30581	36937.1	35671.6	41707.7	44232	43849.3	46807.7	43385.2	43245.5	37943.6	36343.8	29453.3	29802.7	32521.3	41174.2	31913.6	41914.4	32634.1
pos-M215T147	215.139	2.44323	1	1	Val-Pro	Organic acids and derivatives	Carboxylic acids and derivatives	HMDB0029135	NA	28	Dethiobiotin;Prolyl-Valine;Valyl-Proline;L-Metanephrine;1,2-octadienoylglycine;1,3-octadienoylglycine;1,4-octadienoylglycine;1,5-octadienoylglycine;1,6-octadienoylglycine;1,7-octadienoylglycine;2,3-octadienoylglycine;2,4-octadienoylglycine;2,5-octadienoylglycine;2,6-octadienoylglycine;2,7-octadienoylglycine;3,4-octadienoylglycine;3,5-octadienoylglycine;3,6-octadienoylglycine;3,7-octadienoylglycin…	HMDB0003581;HMDB0029030;HMDB0029135;HMDB0062493;HMDB0094780;HMDB0094781;HMDB0094782;HMDB0094783;HMDB0094784;HMDB0094785;HMDB0094786;HMDB0094787;HMDB0094788;HMDB0094789;HMDB0094790;HMDB0094791;HMDB0094792;HMDB0094793;HMDB0094794;HMDB0094795;HMDB0094796;HMDB0094797;HMDB0094798;HMDB0094799;HMDB0094800;HMDB0004063;HMDB0036074;HMDB0060558	4	Dethiobiotin;L-Metanephrine;Tenuazonic_acid;Ecgonone_methyl_ester	C01909;C05588;C08511;C20371	169254	160145	158648	161452	162812	159442	181674	172599	175629	172588	174890	192950	93181.1	75909.4	77793.2	98747.5	91329	81714.3	157567	123119	120654	120206
pos-M118T62	118.086	1.03099	1	1	Valine	Organic acids and derivatives	Carboxylic acids and derivatives	HMDB0000883	C00183	27	Betaine;L-Valine;Vaporole;N-Methyl-a-aminoisobutyric acid;5-Aminopentanoic acid;Norvaline;Amyl Nitrite;3,3-dimethyloxirane-2-carbaldehyde;2-methylbut-3-enoic acid;2-methylbut-2-enoic acid;3-Methylbut-3-enoic acid;Senecioic acid;Tiglic acid;2-Ethylacrylic acid;3-Methylbutyrolactone;Glutaral;Angelic acid;Dihydro-2-methyl-3(2H)-furanone;2,3-Pentanedione;4-Pentenoic acid;2,4-Pentanedione;Isopropenyl …	HMDB0000043;HMDB0000883;HMDB0001382;HMDB0002141;HMDB0003355;HMDB0013716;HMDB0015550;HMDB0129418;HMDB0130837;HMDB0132474;HMDB0170858;HMDB0000509;HMDB0001470;HMDB0001862;HMDB0002167;HMDB0029599;HMDB0029608;HMDB0031178;HMDB0031598;HMDB0031602;HMDB0031648;HMDB0032351;HMDB0032385;HMDB0032459;HMDB0033840;HMDB0033978;HMDB0035143	16	L-Valine;5-Aminopentanoate;Betaine;D-Norvaline;L-Norvaline;2-Amino-2-methylbutanoate;D-Valine;Amyl_nitrite;4-Methylaminobutyrate;Valine;5-Valerolactone;Tiglic_acid;Glutaral;Methyl_methacrylate;Pentane-2,4-dione;Ethyl_acrylate	C00183;C00431;C00719;C01799;C01826;C03571;C06417;C07457;C15987;C16436;C02240;C08279;C12518;C14527;C15499;C19238	186316	167874	167778	193583	177974	179371	156201	141553	162032	143538	155779	156196	126086	127581	129376	126924	107184	128544	154104	146209	170565	155148
pos-M70T56	70.0647	0.930975	1	1	1-Pyrroline	Organoheterocyclic compounds	Pyrrolines	HMDB0012497	C15668	2	1-Pyrroline;1-Pyrrolinium	HMDB0012497;HMDB0060246	2	Isobutyronitrile;1-Pyrroline	C02420;C15668	15002.1	20693.4	21729.1	20099.8	22306	21991.5	24891.4	24730.2	22426.6	18606.9	21924.6	22946.7	15314.7	18760.1	17504.6	19967.5	17327.1	15844.7	20157.9	21424.6	20523.3	25774.4
pos-M72T44	72.0802	0.730983	1	1	Pyrrolidine	Organoheterocyclic compounds	Pyrrolidines	HMDB0031641	null	2	Pyrrolidine;1,3-Butadiene	HMDB0031641;HMDB0041792	1	3-Buten-1-amine	C12244	7499.51	6323.39	7251.21	6838.24	5742.86	6543.21	7360.85	7717.98	7361.11	5926.19	7203.28	7435.25	6605.17	5152.84	5735.29	5271.63	5783.1	5683.32	7502.27	6510.1	6451.95	7619.19
pos-M84T46	84.0801	0.761525	1	1	(+)-2,3-Dihydro-3-methyl-1H-pyrrole	Organoheterocyclic compounds	Pyrrolines	HMDB0033529	null	2	(+)-2,3-Dihydro-3-methyl-1H-pyrrole;Pentanenitrile	HMDB0033529;HMDB0040173	2	Piperideine;2-Methyl-1-pyrroline	C06181;C20808	12420.7	14017	14184.5	12446.7	13806.5	13241.3	14190.9	11497.5	14400.2	11345.6	11915.9	12579.9	10922.5	10774.9	10739	11589.1	10832.4	11226.7	12955.4	12619.3	12566.2	12299.8
pos-M87T53	87.0435	0.882833	1	1	Ethenyl acetate	Organic acids and derivatives	Carboxylic acids and derivatives	HMDB0031209	C19309	7	Gamma-Butyrolactone;Oxolan-3-one;Diacetyl;But-2-enoic acid;Ethenyl acetate;Methyl acrylate;Isocrotonic acid	HMDB0000549;HMDB0002523;HMDB0003407;HMDB0010720;HMDB0031209;HMDB0033977;HMDB0034439	9	Diacetyl;gamma-Butyrolactone;2-Butenoate;2-Butyne-1,4-diol;Cyclopropanecarboxylate;Succinic_aldehyde;beta-Butyrolactone;Vinyl_acetate;Methyl_acrylate	C00741;C01770;C01771;C02497;C16267;C16835;C19201;C19309;C19443	9866.66	9253.54	9692.3	9937.26	8884.24	8702.8	10537.6	9041.55	10119.6	8917.25	11517.9	11294.3	14247.2	13060.8	10728.5	12825.4	11984.1	12928.6	10077.7	10738.9	12462.3	10885.4
pos-M90T53	90.0544	0.882125	1	1	D-Alanine	Organic acids and derivatives	Carboxylic acids and derivatives	HMDB0001310	C00133	9	Beta-Alanine;L-Alanine;Sarcosine;D-Alanine;Ethyl carbamate;(alpha-D-mannosyl)7-beta-D-mannosyl-diacetylchitobiosyl-L-asparagine, isoform A (protein);Pyruvaldehyde;Malondialdehyde;Acrylic acid	HMDB0000056;HMDB0000161;HMDB0000271;HMDB0001310;HMDB0031219;HMDB0062251;HMDB0001167;HMDB0006112;HMDB0031647	13	L-Alanine;beta-Alanine;D-Alanine;Sarcosine;Alanine;Urethane;2-Nitropropane;HMMF;Acrylic_acid;Methylglyoxal;Glycidaldehyde;Propiolactone;Malonaldehyde	C00041;C00099;C00133;C00213;C01401;C01537;C02116;C11488;C00511;C00546;C19246;C19297;C19440	17199	13706.8	15095.3	14932.9	17049.7	15018	19278.4	19993.9	16962	18162.8	17253.5	19564.6	13161.9	12040.8	16045.3	15074.1	13600.1	14107.7	18061.5	15933.6	17350.5	16948.3
pos-M99T59	99.0435	0.980242	1	1	5-Hydroxy-4-pentenoic acid d-lactone	Organoheterocyclic compounds	Pyrans	HMDB0040145	null	3	2-Furanmethanol;5-Methyl-2(3H)-furanone;5-Hydroxy-4-pentenoic acid d-lactone	HMDB0013742;HMDB0029609;HMDB0040145	2	Furfuryl_alcohol;Tulipalin_A	C20441;C20578	32129.1	30122.9	32735.2	36071.1	26239.7	30108.3	37466.1	43945.3	43475.2	44069.3	44823.4	42718.4	27228.8	31157.7	28621.5	31330.7	26709.2	28382.2	32765.6	31453.6	32100	31231.1
pos-M101T96	101.023	1.59285	1	1	Succinic anhydride	Organoheterocyclic compounds	Oxolanes	HMDB0032523	C19524	2	Succinic anhydride;Ethanolaminium(1+)	HMDB0032523;HMDB0062693	1	Succinic_anhydride	C19524	12908.2	13647.5	13567.4	14609.6	13813.3	17408.7	14039.3	16985.6	14366.5	15044.9	14072.9	13216.1	16572.9	15125.1	16402.1	17036.1	15641.4	15691.1	17953.2	12221.3	14019.2	12826.4
pos-M104T52_2	104.106	0.87115	1	1	Choline	Organic nitrogen compounds	Organonitrogen compounds	HMDB0000097	C00114	13	Neurine;Iso-Valeraldehyde;Prenol;3-Methyl-3-buten-1-ol;Pentanal;(S)-2-Methylbutanal;(卤)-2-Methylbutanal;(E)-2-Penten-1-ol;1-Penten-3-ol;Isoprenyl alcohol;2-Pentanone;2-Methyl-2-buten-1-ol;xi-3-Methyl-3-buten-2-ol	HMDB0031259;HMDB0006478;HMDB0030124;HMDB0030126;HMDB0031206;HMDB0031525;HMDB0031526;HMDB0031604;HMDB0031605;HMDB0033854;HMDB0034235;HMDB0034465;HMDB0039779	6	Prenol;Pentan-2-one;Cyclopentanol;2-Methylbutanal;3-Methylbutanal;Isoprenyl_alcohol	C01390;C01949;C02020;C02223;C07329;C21402	385855	381815	378909	397653	404558	386508	377334	364519	327618	356893	396338	395091	399148	370831	399692	423007	416895	409632	412475	390824	381178	423509
pos-M114T58	114.054	0.965492	1	1	1-Pyrroline-2-carboxylic acid	Organoheterocyclic compounds	Pyrrolines	HMDB0006875	C03564	4	1-Pyrroline-5-carboxylic acid;1-Pyrroline-2-carboxylic acid;2-Furancarboxaldehyde;Protoanemonin	HMDB0001301;HMDB0006875;HMDB0032914;HMDB0060503	6	1-Pyrroline-2-carboxylate;(S)-1-Pyrroline-5-carboxylate;delta-1-Pyrroline-5-carboxylate;Glutarimide;Protoanemonin;Furfural	C03564;C03912;C04322;C07275;C07090;C14279	101777	79975.7	96374.3	89360.1	82428.5	84358.5	73543.6	62567.6	67538.1	56180.1	63335.1	67800.2	61605.2	54841.1	64967.5	63409.4	56001.2	55201.1	76743.5	73447.9	76804.7	79228.8
pos-M118T484	118.085	8.07447	1	1	Betaine	Organic acids and derivatives	Carboxylic acids and derivatives	HMDB0000043	C00719	27	Betaine;L-Valine;Vaporole;N-Methyl-a-aminoisobutyric acid;5-Aminopentanoic acid;Norvaline;Amyl Nitrite;3,3-dimethyloxirane-2-carbaldehyde;2-methylbut-3-enoic acid;2-methylbut-2-enoic acid;3-Methylbut-3-enoic acid;Senecioic acid;Tiglic acid;2-Ethylacrylic acid;3-Methylbutyrolactone;Glutaral;Angelic acid;Dihydro-2-methyl-3(2H)-furanone;2,3-Pentanedione;4-Pentenoic acid;2,4-Pentanedione;Isopropenyl …	HMDB0000043;HMDB0000883;HMDB0001382;HMDB0002141;HMDB0003355;HMDB0013716;HMDB0015550;HMDB0129418;HMDB0130837;HMDB0132474;HMDB0170858;HMDB0000509;HMDB0001470;HMDB0001862;HMDB0002167;HMDB0029599;HMDB0029608;HMDB0031178;HMDB0031598;HMDB0031602;HMDB0031648;HMDB0032351;HMDB0032385;HMDB0032459;HMDB0033840;HMDB0033978;HMDB0035143	16	L-Valine;5-Aminopentanoate;Betaine;D-Norvaline;L-Norvaline;2-Amino-2-methylbutanoate;D-Valine;Amyl_nitrite;4-Methylaminobutyrate;Valine;5-Valerolactone;Tiglic_acid;Glutaral;Methyl_methacrylate;Pentane-2,4-dione;Ethyl_acrylate	C00183;C00431;C00719;C01799;C01826;C03571;C06417;C07457;C15987;C16436;C02240;C08279;C12518;C14527;C15499;C19238	2334.63	2157.61	2667.16	2349.83	1983.84	2453.78	2121.9	2565.76	2104.56	2655.89	2906.36	2540.1	2210.52	2058.92	2756.34	2289.82	2605.39	2314.98	2644.21	2567.71	2898.49	2491.41
pos-M119T429	119.085	7.14277	1	1	Indane	Benzenoids	Indanes	HMDB0059837	null	2	Indane;alpha-Methylstyrene	HMDB0059837;HMDB0059899	2	alpha-Methylstyrene;Vinyl_toluene	C14395;C19549	19700.5	14541.1	19283.3	14939.5	16506	18270.6	16814.9	13156.9	16976.2	13504.3	15903.6	18516.3	13583.5	16216.1	13823.3	16626.4	14637.9	17600.3	14292.3	15267.5	15031.9	15949
pos-M120T53	120.065	0.890783	1	1	Threonine	Organic acids and derivatives	Carboxylic acids and derivatives	HMDB0000167	C00188	12	L-Threonine;L-Homoserine;L-Allothreonine;Hydroxyethyl glycine;4-Amino-3-hydroxybutyrate;2-Ketobutyric acid;Acetoacetic acid;2-Methyl-3-oxopropanoic acid;Succinic acid semialdehyde;(S)-Methylmalonic acid semialdehyde;4-Hydroxycrotonic acid;Acetic anhydride	HMDB0000167;HMDB0000719;HMDB0004041;HMDB0061148;HMDB0061877;HMDB0000005;HMDB0000060;HMDB0001172;HMDB0001259;HMDB0002217;HMDB0003381;HMDB0031646	14	L-Threonine;L-Homoserine;D-Threonine;2-Methylserine;4-Amino-3-hydroxybutanoate;L-Allothreonine;(-)-erythro-(2R,3R)-Dihydroxybutylamide;D-Allothreonine;2-Oxobutanoate;Acetoacetate;Succinate_semialdehyde;2-Methyl-3-oxopropanoate;(S)-Methylmalonate_semialdehyde;(R)-Methylmalonate_semialdehyde	C00188;C00263;C00820;C02115;C03678;C05519;C11108;C12317;C00109;C00164;C00232;C00349;C06002;C21030	17231	16587.3	17492.4	13950.9	17745.4	16584.1	17532.5	19957.7	17233.8	18346.4	20792.3	19123.6	17497.4	17107.3	17074.3	14039.6	16482.5	14389.6	20629.5	18227.6	16273	18341.9
pos-M124T58	124.039	0.969333	1	1	Isonicotinic acid	Organoheterocyclic compounds	Pyridines and derivatives	HMDB0060665	C07446	5	Nicotinic acid;Picolinic acid;2-Hydroxy-4-imino-2,5-cyclohexadienone;Nitrobenzene;Isonicotinic acid	HMDB0001488;HMDB0002243;HMDB0031713;HMDB0041950;HMDB0060665	4	Nicotinate;Nitrobenzene;Isonicotinic_acid;Picolinic_acid	C00253;C06813;C07446;C10164	18324.5	19652.2	21342.5	18831.4	21259.9	18944	23077.5	23586.8	17041.2	19068.1	19323.4	23211.9	25563.2	23108.8	25403.2	25132.4	22429.6	25364	22074.6	18740.6	21383	24770.8
pos-M125T437	125.07	7.27653	1	1	2-Methoxy-3-methylpyrazine	Organoheterocyclic compounds	Diazines	HMDB0031852	null	4	Methylimidazole acetaldehyde;2-Methoxy-3-methylpyrazine;2-Methoxy-5-methylpyrazine;2-Methoxy-6-methylpyrazine	HMDB0004181;HMDB0031852;HMDB0040141;HMDB0040143	5	1-(1-Oxopropyl)-1H-imidazole;Methylimidazole_acetaldehyde;Nitrosobenzene;3-Pyridinaldehyde;6-Iminocyclohexa-2,4-dienone	C03007;C05827;C06876;C07327;C17500	41311.3	39685.8	47207.8	66670.9	44798	36472.4	14375.7	38462.9	41339.9	38521.4	43499.2	83901.6	51685.9	29390.6	59178.4	36654.3	33954.9	44044.8	33560.6	59785.1	43014.7	46597
pos-M127T147	127.049	2.45061	1	1	Thymine	Organoheterocyclic compounds	Diazines	HMDB0000262	C00178	3	Thymine;Imidazoleacetic acid;1H-Imidazole-1-acetic acid	HMDB0000262;HMDB0002024;HMDB0029736	2	Thymine;Imidazole-4-acetate	C00178;C02835	47650.8	43638.8	48167	41296.5	40909.6	45163.2	34296.5	33029.5	33198.3	34972.6	35674.9	34875.5	44295.1	44369.7	47455.9	46527.3	43992.9	43632.1	42672.1	41083	41101.7	38636
pos-M130T46	130.085	0.763258	1	1	D-Pipecolinic acid	Organic acids and derivatives	Carboxylic acids and derivatives	HMDB0005960	NA	21	1-Piperidine carboxylic acid;Pipecolic acid;L-Pipecolic acid;N4-Acetylaminobutanal;D-Pipecolic acid;Vigabatrin;L-trans-4-Methyl-2-pyrrolidinecarboxylic acid;2-Pyrrolidineacetic acid;3-Acetamidobutanal;(2E)-Decenoyl-ACP;N-Methyl proline;trans-1,2-Dihydrobenzene-1,2-diol;(2E,4E)-2,4-Hexadienoic acid;1,2-Cyclohexanedione;3-Methyl-1,2-cyclopentanedione;(E)-4-Oxo-2-hexen-1-al;2,5-Dimethyl-3(2H)-furano…	HMDB0094697;HMDB0000070;HMDB0000716;HMDB0004226;HMDB0005960;HMDB0015212;HMDB0029435;HMDB0029444;HMDB0059649;HMDB0062225;HMDB0094696;HMDB0001164;HMDB0029581;HMDB0031344;HMDB0031543;HMDB0031759;HMDB0032233;HMDB0033569;HMDB0034247;HMDB0039778;HMDB0040260	11	L-Pipecolate;1-Aminocyclopentanecarboxylate;N4-Acetylaminobutanal;Vigabatrin;trans-3-Aminocyclopentane-1-carboxylic_acid;Cyclohexane-1,3-dione;cis-1,2-Dihydrobenzene-1,2-diol;trans-1,2-Dihydrobenzene-1,2-diol;Cyclohexane-1,2-dione;1,4-Cyclohexanedione;Parasorbic_acid	C00408;C03969;C05936;C07500;C13696;C01066;C04091;C04221;C06105;C08063;C08502	66192.6	65659.1	66561.6	66110.6	64686.7	67741.9	63995.9	63633.8	67967.3	62547.2	64087	63167.2	53251	56571	59754.2	58091.5	58237.4	57585.9	64231.9	62730.8	59043.6	62037.2
pos-M130T63	130.085	1.05282	1	1	DL-Pipecolinic acid	Organic acids and derivatives	Carboxylic acids and derivatives	HMDB0000070	C00408	21	1-Piperidine carboxylic acid;Pipecolic acid;L-Pipecolic acid;N4-Acetylaminobutanal;D-Pipecolic acid;Vigabatrin;L-trans-4-Methyl-2-pyrrolidinecarboxylic acid;2-Pyrrolidineacetic acid;3-Acetamidobutanal;(2E)-Decenoyl-ACP;N-Methyl proline;trans-1,2-Dihydrobenzene-1,2-diol;(2E,4E)-2,4-Hexadienoic acid;1,2-Cyclohexanedione;3-Methyl-1,2-cyclopentanedione;(E)-4-Oxo-2-hexen-1-al;2,5-Dimethyl-3(2H)-furano…	HMDB0094697;HMDB0000070;HMDB0000716;HMDB0004226;HMDB0005960;HMDB0015212;HMDB0029435;HMDB0029444;HMDB0059649;HMDB0062225;HMDB0094696;HMDB0001164;HMDB0029581;HMDB0031344;HMDB0031543;HMDB0031759;HMDB0032233;HMDB0033569;HMDB0034247;HMDB0039778;HMDB0040260	11	L-Pipecolate;1-Aminocyclopentanecarboxylate;N4-Acetylaminobutanal;Vigabatrin;trans-3-Aminocyclopentane-1-carboxylic_acid;Cyclohexane-1,3-dione;cis-1,2-Dihydrobenzene-1,2-diol;trans-1,2-Dihydrobenzene-1,2-diol;Cyclohexane-1,2-dione;1,4-Cyclohexanedione;Parasorbic_acid	C00408;C03969;C05936;C07500;C13696;C01066;C04091;C04221;C06105;C08063;C08502	49524.4	47434.5	47602.5	53449.7	53540.8	50285	46581.2	46379.8	48858	49358.6	43317.5	46018.5	46869.8	47826.2	48758.1	46397.4	50486.7	46873.3	51901.4	47176.6	51733.2	50906.6
pos-M130T193	130.158	3.22388	1	1	(Z)-2-Octene	Hydrocarbons	Unsaturated hydrocarbons	HMDB0061903	null	11	1-Octene;(Z)-2-Octene;(E)-2-Octene;(Z)-3-Octene;(E)-3-Octene;3-Methyleneheptane;3-Methyl-1-heptene;3-Methyl-3-heptene;(E)-4-Methyl-2-heptene;4-Methyl-3-heptene;6-Methyl-1-heptene	HMDB0032449;HMDB0061903;HMDB0061904;HMDB0061905;HMDB0061906;HMDB0061907;HMDB0061908;HMDB0061909;HMDB0061910;HMDB0061911;HMDB0094705	1	Octylamine	C01740	16934.2	16932.3	20227.9	17262.9	15236.9	16162	9626.74	8458.68	9750.42	10524.7	11685.7	11684.6	5725.16	5611.26	5443.12	5454.94	4948.26	5890.4	11701.3	12542.7	12407.2	12708.4
pos-M132T110	132.101	1.82653	1	1	Leucine	Organic acids and derivatives	Carboxylic acids and derivatives	HMDB0000687	C00123	31	L-Isoleucine;L-Alloisoleucine;L-Leucine;L-Norleucine;Aminocaproic acid;Beta-Leucine;D-Leucine;3-Aminocaproic acid;(卤)-erythro-Isoleucine;6-Deoxyfagomine;N-(2-Hydroxyethyl)-morpholine;N-methylvaline;3,3,5-triiodo-L-thyronine-beta-D-glucuronoside;Delta-Hexanolactone;Gamma-Caprolactone;trans-Hex-2-enoic acid;Allyl propionate;2-Methyl-4-pentenoic acid;2,3-Hexanedione;3,4-Hexanedione;3-Hexenoic acid;4…	HMDB0000172;HMDB0000557;HMDB0000687;HMDB0001645;HMDB0001901;HMDB0003640;HMDB0013773;HMDB0029168;HMDB0033923;HMDB0036382;HMDB0060650;HMDB0061716;HMDB0062203;HMDB0000453;HMDB0003843;HMDB0010719;HMDB0029487;HMDB0031158;HMDB0031491;HMDB0031492;HMDB0031501;HMDB0031559;HMDB0031560;HMDB0031561;HMDB0031562;HMDB0032490;HMDB0033568;HMDB0039581;HMDB0040328;HMDB0060476;HMDB0061929	16	L-Leucine;L-Isoleucine;D-Leucine;L-Norleucine;6-Aminohexanoate;(3R)-beta-Leucine;D-Isoleucine;beta-Alaninebetaine;Isoleucine;Leucine;N,N-Diethylglycine;D-allo-Isoleucine;L-allo-Isoleucine;2-Hydroxycyclohexan-1-one;epsilon-Caprolactone;3-Hydroxycyclohexanone	C00123;C00407;C01570;C01933;C02378;C02486;C06418;C08263;C16434;C16439;C16647;C21092;C21096;C01147;C01880;C03228	936933	851418	1.57651e+06	935908	962998	827545	1.55598e+06	852143	898625	909293	928694	946394	1.22472e+06	773039	716759	776799	1.22134e+06	844890	1.36724e+06	1.27834e+06	1.29635e+06	834304
pos-M132T73	132.101	1.21529	1	1	Isoleucine	Organic acids and derivatives	Carboxylic acids and derivatives	HMDB0000172	C00407	1	Piperidine	HMDB0034301	2	Piperidine;(R)-2-Methylpyrrolidine	C01746;C20809	162896	187531	147220	156320	169917	153513	143974	131283	123388	123823	141149	129880	111975	97313.4	112239	86004	73117.3	98565.3	138852	120765	127268	117002
pos-M135T429	135.08	7.14318	1	1	4'-Methylacetophenone	Benzenoids	Benzene and substituted derivatives	HMDB0032608	null	15	(4-Methylphenyl)acetaldehyde;Cinnamyl alcohol;trans-Cinnamyl alcohol;(Z)-4-(1-Propenyl)phenol;2-Phenylpropanal;4-Ethylbenzaldehyde;2,4-Dimethylbenzaldehyde;4'-Methylacetophenone;1-Phenyl-1-propanone;3-Phenylpropanal;Chavicol;7-Nonene-3,5-diyn-1-ol;o-Vinylanisole;Indan-1-ol;m-Methylacetophenone	HMDB0029639;HMDB0029697;HMDB0029698;HMDB0030839;HMDB0031626;HMDB0032024;HMDB0032142;HMDB0032608;HMDB0032623;HMDB0033716;HMDB0034107;HMDB0034563;HMDB0036441;HMDB0059601;HMDB0059895	5	Indan-1-ol;Cinnamyl_alcohol;Phenylacetone;Chavicol;Isochavicol	C01710;C02394;C15512;C16930;C20464	35614.3	26462	32172.3	27192.5	28508.5	30312.6	28240.1	22879.4	27647.2	23953.1	27347.4	24496.9	25060.8	22935.8	25376.6	23712	26469.2	26355.3	24578	25226.6	26542	27906.7
pos-M136T424	136.021	7.07495	1	1	Benzothiazole	Organoheterocyclic compounds	Benzothiazoles	HMDB0032930		1	Benzothiazole	HMDB0032930	0	-	-	54421.6	13688.6	55320.7	55594.7	16245.7	65352.6	14720.5	49255.1	30438.2	57055.5	51529.2	56328	12382.2	68234.3	60610.6	64600.8	16604.1	19724.3	55047.9	64724.2	64928.4	58124.7
pos-M138T55	138.054	0.911617	1	1	Trigonelline	Alkaloids and derivatives	null	HMDB0000875	C01004	8	Trigonelline;2-Aminobenzoic acid;p-Aminobenzoic acid;3-Pyridylacetic acid;m-Aminobenzoic acid;Salicylamide;Methyl nicotinate;2-Pyridylacetic acid	HMDB0000875;HMDB0001123;HMDB0001392;HMDB0001538;HMDB0001891;HMDB0015687;HMDB0029806;HMDB0060722	6	Anthranilate;4-Aminobenzoate;N-Methylnicotinate;4-Nitrotoluene;3-Nitrotoluene;2-Nitrotoluene	C00108;C00568;C01004;C14394;C19486;C19597	58670.7	54250.6	60886.1	56615.2	61665	63926.7	50466.1	44991.5	47741.5	51901.4	50050.1	55072.8	54325.8	54758.7	57783	49570.7	56608.5	56696.5	58612.7	54499.6	52313.8	59474.5
pos-M140T482	140.081	8.0373	1	1	3,4-Dihydroxybenzylamine	Benzenoids	Phenols	HMDB0012153	null	3	Histidinal;Niacinamide;2-Acetylpyrazine	HMDB0012234;HMDB0001406;HMDB0031861	5	4-Amino-5-hydroxymethyl-2-methylpyrimidine;L-Histidinal;Nicotinamide;Picolinamide;Isonicotineamide	C01279;C01929;C00153;C01950;C02421	5837.82	5964.1	6769.02	5144.52	5418.44	5667.04	5497.74	5352.08	5451.99	8508.54	6154.59	7460.7	3854.65	5007.45	9645.29	5062.45	7178.17	5851.14	3612.43	7542.04	6321.77	6149
pos-M144T58	144.065	0.970783	1	1	6-Oxopiperidine-2-carboxylic acid	Organic acids and derivatives	Carboxylic acids and derivatives	HMDB0061705	null	14	Vinylacetylglycine;Trimethadione;Acrylamide-acrylic acid resin;5-ethyl-5-methyl-2,4-oxazolidinedione;6-Oxopiperidine-2-carboxylic acid;1,2,3-Trihydroxybenzene;1,3,5-Trihydroxybenzene;Methyl 2-furoate;Maltol;4-Hydroxy-2H-pyran-3-carboxaldehyde;(Z)-Tamarindienal;5-Hydroxymethyl-2-furancarboxaldehyde;5-Methylfuran-2-carboxylic acid;benzene-1,2,4-triol	HMDB0000894;HMDB0014491;HMDB0032161;HMDB0061082;HMDB0061705;HMDB0013674;HMDB0013675;HMDB0029750;HMDB0030776;HMDB0031256;HMDB0032651;HMDB0034355;HMDB0059735;HMDB0124831	8	2-Hydroxymethylclavam;1,2,3-Trihydroxybenzene;Phloroglucinol;Triacetate_lactone;Benzene-1,2,4-triol;5-Hydroxymethyl-2-furaldehyde;Maltol;4-Hydroxy-5-methyl-2-methylenefuran-3(2H)-one	C17357;C01108;C02183;C02752;C02814;C11101;C11918;C20718	190392	193968	216778	209266	215915	220043	167575	153610	146114	143994	159063	163729	171355	166576	176766	171092	170115	176140	168113	177086	185240	165308
pos-M147T217	147.043	3.62492	1	1	Coumarin	Phenylpropanoids and polyketides	Coumarins and derivatives	HMDB0001218	C05851	8	Coumarin;Phenylpropiolic acid;Chromone;2-Benzofurancarboxaldehyde;3(S)-hydroxy-13-cis-docosenoyl-CoA;3(S)-hydroxy-13-cis-eicosenoyl-CoA;5,6-epoxy-13-cis-retinoate;5,8-epoxy-13-cis-retinoate	HMDB0001218;HMDB0002359;HMDB0032938;HMDB0033183;HMDB0062200;HMDB0062201;HMDB0062411;HMDB0062412	1	Coumarin	C05851	28802.1	25350.8	25916.9	85824	24678.9	28205.8	45385	43733	42461.3	42395.7	45436.2	44009.8	8118.54	8386.71	8627	7616.04	8083.57	10180.1	22741.3	23326.9	24457.7	24968.3
pos-M147T53	147.076	0.8819	1	1	Glutamine	Organic acids and derivatives	Carboxylic acids and derivatives	HMDB0000641	C00064	12	L-Glutamine;Ureidoisobutyric acid;D-Glutamine;Alanylglycine;(3R,5S)-1-pyrroline-3-hydroxy-5-carboxylic Acid;Pyroglutamic acid;Pyrrolidonecarboxylic acid;Pyrroline hydroxycarboxylic acid;N-Acryloylglycine;1-Pyrroline-4-hydroxy-2-carboxylate;5-Oxoprolinate;dimethadione	HMDB0000641;HMDB0002031;HMDB0003423;HMDB0006899;HMDB0062585;HMDB0000267;HMDB0000805;HMDB0001369;HMDB0001843;HMDB0002234;HMDB0060262;HMDB0061093	11	L-Glutamine;Glutamine;D-Glutamine;3-Ureidoisobutyrate;Isoglutamine;(R)-3-Ureidoisobutyrate;4-Oxoproline;Pidolic_acid;5-Oxo-D-proline;L-1-Pyrroline-3-hydroxy-5-carboxylate;1-Pyrroline-4-hydroxy-2-carboxylate	C00064;C00303;C00819;C05100;C16673;C21029;C01877;C01879;C02237;C04281;C04282	141953	126603	131825	114394	137620	135063	85424.6	83569.2	82670.1	83501.4	88243.1	89946.4	129240	129328	130929	118749	127779	136533	132065	124808	129164	131995
pos-M147T46	147.112	0.767242	1	1	Lysine	Organic acids and derivatives	Carboxylic acids and derivatives	HMDB0000182	C00047	16	2,6-diaminohexanoic acid;L-Lysine;D-Lysine;(3S)-3,6-Diaminohexanoate;(3S,5S)-3,5-Diaminohexanoate;1-Piperidine carboxylic acid;Pipecolic acid;L-Pipecolic acid;N4-Acetylaminobutanal;D-Pipecolic acid;Vigabatrin;L-trans-4-Methyl-2-pyrrolidinecarboxylic acid;2-Pyrrolidineacetic acid;3-Acetamidobutanal;(2E)-Decenoyl-ACP;N-Methyl proline	HMDB0142894;HMDB0000182;HMDB0003405;HMDB0012114;HMDB0012115;HMDB0094697;HMDB0000070;HMDB0000716;HMDB0004226;HMDB0005960;HMDB0015212;HMDB0029435;HMDB0029444;HMDB0059649;HMDB0062225;HMDB0094696	12	L-Lysine;D-Lysine;(3S)-3,6-Diaminohexanoate;(3S,5S)-3,5-Diaminohexanoate;2,5-Diaminohexanoate;Lysine;(2R,3R)-3-Methylornithine;L-Pipecolate;1-Aminocyclopentanecarboxylate;N4-Acetylaminobutanal;Vigabatrin;trans-3-Aminocyclopentane-1-carboxylic_acid	C00047;C00739;C01142;C01186;C05161;C16440;C20277;C00408;C03969;C05936;C07500;C13696	127701	130251	127276	125559	120958	135318	125619	118350	126810	118793	121332	121770	110066	102945	114851	106810	118973	106163	119893	116643	116707	119263
pos-M147T330	147.116	5.49506	1	1	L-Pipecolic acid	Organic acids and derivatives	Carboxylic acids and derivatives	HMDB0000716	C00408	7	1-(1-Methylethenyl)-4-(1-methylethyl)benzene;1-(1-methylethenyl)-3-(1-methylethyl)-benzene;5-Methyl-2-phenyl-2-hexenal;2-Butyl-3-phenyl-2-propen-1-al;3-Buten-2-one 1-(2,3,6-trimethyl phenyl);1-H-Inden-1-one,2,3-dihydro-3,3,5,6-tetramethyl;1-(2,3,6-trimethyl phenyl)-3-Buten-2-one	HMDB0061813;HMDB0061814;HMDB0031855;HMDB0037292;HMDB0059677;HMDB0059683;HMDB0059697	0	-	-	10185.2	10507.1	10470.4	11599.4	11562.3	11234.4	8617.22	8183.5	8886.2	7414.19	11729.4	8658.28	4516.11	4857.66	4435.93	8254.86	4183.16	5174.05	7543.52	8222.57	7904.02	8234.47
pos-M148T53	148.06	0.891517	1	1	Glutamic acid	Organic acids and derivatives	Carboxylic acids and derivatives	HMDB0000148	C00025	18	N-lactoyl-Glycine;L-Glutamic acid;N-Methyl-D-aspartic acid;N-Acetylserine;O-Acetylserine;D-Glutamic acid;L-4-Hydroxyglutamate semialdehyde;3-(Carboxymethylamino)propanoic acid;DL-Glutamate;Glutaconic acid;Citraconic acid;Mesaconic acid;Itaconic acid;Gamma-delta-Dioxovaleric acid;Methyl hydrogen fumarate;2-Hydroxyglutaric acid lactone;2,5-Dioxopentanoate;2-Pentendioate	HMDB0062183;HMDB0000148;HMDB0002393;HMDB0002931;HMDB0003011;HMDB0003339;HMDB0006556;HMDB0033550;HMDB0060475;HMDB0000620;HMDB0000634;HMDB0000749;HMDB0002092;HMDB0013233;HMDB0033809;HMDB0059743;HMDB0060365;HMDB0061185	17	L-Glutamate;D-Glutamate;Glutamate;O-Acetyl-L-serine;L-threo-3-Methylaspartate;N-(Carboxymethyl)-D-alanine;3-Aminopentanedioate;L-4-Hydroxyglutamate_semialdehyde;2-Oxo-4-hydroxy-5-aminovalerate;N-Methyl-D-aspartic_acid;2,5-Dioxopentanoate;Itaconate;Mesaconate;Acetylpyruvate;(E)-Glutaconate;2-Methylmaleate;4,5-Dioxopentanoate	C00025;C00217;C00302;C00979;C03618;C03790;C05574;C05938;C05941;C12269;C00433;C00490;C01732;C02132;C02214;C02226;C02800	157451	140451	160216	126860	145091	142155	132794	129722	131572	147345	141978	146089	167736	159981	178969	147634	156819	164119	178996	157731	158935	182363
pos-M149T252	149.044	4.19247	1	1	(S)-(+)-Citramailc acid	Organic acids and derivatives	Carboxylic acids and derivatives	NA	NA	14	Citramalic acid;3-Hydroxyglutaric acid;D-2-Hydroxyglutaric acid;L-2-Hydroxyglutaric acid;Ribonolactone;D-Xylono-1,5-lactone;2-Hydroxyglutarate;2-Propenyl propyl disulfide;Methyl 3-methyl-1-butenyl disulfide;1-Propenyl propyl disulfide;2,4-Diamino-6-hydroxypyrimidine;5-Aminoimidazole-4-carboxamide;1-piperideine-6-carboxylate;1-piperideine-2-carboxylate	HMDB0000426;HMDB0000428;HMDB0000606;HMDB0000694;HMDB0001900;HMDB0011676;HMDB0059655;HMDB0033912;HMDB0038890;HMDB0041392;HMDB0002128;HMDB0003192;HMDB0062589;HMDB0062778	18	D-Arabinono-1,4-lactone;2-Dehydro-3-deoxy-L-arabinonate;Citramalate;(R)-2-Hydroxyglutarate;L-Arabinono-1,4-lactone;D-Xylonolactone;(R)-2-Methylmalate;(S)-2-Methylmalate;2-Hydroxyglutarate;D-Xylono-1,4-lactone;L-Xylono-1,4-lactone;(S)-2-Hydroxyglutarate;2-Dehydro-3-deoxy-D-xylonate;L-Arabinono-1,5-lactone;L-threo-3-Methylmalate;D-threo-3-Methylmalate;D-erythro-3-Methylmalate;5-Amino-4-imidazolecar…	C00652;C00684;C00815;C01087;C01114;C02266;C02612;C02614;C02630;C02753;C02994;C03196;C03826;C05405;C06029;C06031;C06032;C04051	4982.82	5491.44	9176.73	5886.95	5899.67	7130.91	7777.92	7149.21	10251.9	7336.87	10540.7	6087.59	9684.93	7606.39	6521.31	10620.3	8660.35	6133.34	2857.62	3297.48	2778.5	4000.3
pos-M149T152	149.059	2.52544	1	1	p-Coumaraldehyde	Phenylpropanoids and polyketides	Cinnamic acids and derivatives	NA	NA	13	3-phenylprop-2-enoic acid;3-(2-hydroxyphenyl)prop-2-enal;(2Z)-2-hydroxy-3-phenylprop-2-enal;(2E)-3-(3-hydroxyphenyl)prop-2-enal;3-phenyloxirane-2-carbaldehyde;3-(4-hydroxyphenyl)prop-2-enal;Cinnamic acid;trans-Cinnamic acid;(E)-3-(2-Hydroxyphenyl)-2-propenal;Di-2-furanylmethane;1-Phenyl-1,2-propanedione;3,4-Dihydro-2H-1-benzopyran-2-one;(E)-3-(4-Hydroxyphenyl)-2-propenal	HMDB0128078;HMDB0134039;HMDB0135273;HMDB0135274;HMDB0135275;HMDB0135648;HMDB0000567;HMDB0000930;HMDB0031725;HMDB0032947;HMDB0035243;HMDB0036626;HMDB0040986	7	trans-Cinnamate;Dihydrocoumarin;4-Hydroxycinnamyl_aldehyde;3-Hydroxy-1-indanone;3-Isochromanone;Cinnamic_acid;Pyruvophenone	C00423;C02274;C05608;C07720;C07728;C10438;C17268	32064.4	32636.7	31176.2	35699.2	35196.9	33329.2	33216.5	32430.5	32952.4	31349.6	33781.3	29658	26511.8	26614.4	25104.3	26448.5	23220.6	27070.2	31680.7	31918	34015.5	34864.2
pos-M149T360	149.132	5.99309	1	1	2,4-Dimethyl-1-(1-methylethyl)-benzene	Lipids and lipid-like molecules	Prenol lipids	HMDB0061810	null	3	Pentylbenzene;1-Methyl-4-(1-methylpropyl)-benzene;2,4-Dimethyl-1-(1-methylethyl)-benzene	HMDB0059834;HMDB0061809;HMDB0061810	1	Ectocarpen	C16993	11190.9	12400.1	10700.1	12535.9	11575.4	10704.7	9685.62	14655.4	9373.61	9720.51	7475.12	22461.7	10436.7	11789.1	11484	12469.1	10293.1	10173.9	10348.4	10212.3	10995.9	17200.1
pos-M153T232	153.054	3.86372	1	1	2-Hydroxy-3-methoxybenzaldehyde	Benzenoids	Benzene and substituted derivatives	NA	NA	32	2-hydroxy-2-phenylacetic acid;5-ethenylbenzene-1,2,3-triol;4-[(E)-2-hydroxyethenyl]benzene-1,2-diol;p-Hydroxyphenylacetic acid;3-Hydroxyphenylacetic acid;Ortho-Hydroxyphenylacetic acid;Mandelic acid;p-Anisic acid;3-Cresotinic acid;3,4-Dihydroxyphenylacetaldehyde;4-Hydroxy-3-methylbenzoic acid;Vanillin;2,4'-Dihydroxyacetophenone;2',3'-Dihydroxyacetophenone;2',4'-Dihydroxyacetophenone;2',6'-Dihydro…	HMDB0124926;HMDB0125528;HMDB0137457;HMDB0000020;HMDB0000440;HMDB0000669;HMDB0000703;HMDB0001101;HMDB0002390;HMDB0003791;HMDB0004815;HMDB0012308;HMDB0029657;HMDB0029658;HMDB0029659;HMDB0029660;HMDB0029661;HMDB0029662;HMDB0031609;HMDB0032399;HMDB0032572;HMDB0032594;HMDB0032604;HMDB0032606;HMDB0032629;HMDB0032919;HMDB0033003;HMDB0034172;HMDB0036907;HMDB0041283;HMDB0060390;HMDB0062635	23	4-Hydroxyphenylacetate;4-Hydroxy-3-methoxy-benzaldehyde;(R)-Mandelate;(S)-Mandelate;Phenoxyacetate;4-Methoxybenzoate;3-Methoxytropolone;6-Methylsalicylate;2',4'-Dihydroxyacetophenone;3,4-Dihydroxyphenylacetaldehyde;3-Hydroxyphenylacetate;2-Hydroxyphenylacetate;3',4'-Dihydroxyacetophenone;2-(Hydroxymethyl)benzoic_acid;Resorcinol_monoacetate;Methyl_salicylate;4-Hydroxyphenacyl_alcohol;4-Hydroxyphen…	C00642;C00755;C01983;C01984;C02181;C02519;C02639;C02657;C03663;C04043;C05593;C05852;C10675;C10804;C12064;C12305;C13635;C13636;C14088;C14103;C14108;C17900;C21167	4475.25	4512.79	4137.49	4365.91	3868.44	5056.78	3623.14	3732.82	3558.27	3470.62	3708.7	3529.14	4402.84	4402.54	4252.44	4299.33	4967.3	4654.91	4023.9	4315.28	3485.14	4111.43
pos-M155T413	155.106	6.88172	1	1	4-Oxo-2-nonenal	Unknown	-	NA	NA	13	Methyl 2-octynoate;2,4-Hexadienyl propionate;2-Nonenoic acid gamma-lactone;(E)-2,6-Dimethyl-2,5-heptadienoic acid;3,5,5-Trimethyl-1,2-cyclohexanedione;Enol-3,5,5-Trimethyl-1,2-cyclohexanedione;Octahydro-2H-1-benzopyran-2-one;Allyl hexenoate;xi-2,2,6-Trimethyl-1,4-cyclohexanedione;Anapear;4-Oxo-2-nonenal;1-Methylnicotinamide;Pralidoxime	HMDB0031302;HMDB0032314;HMDB0032442;HMDB0035135;HMDB0036177;HMDB0036239;HMDB0037276;HMDB0038268;HMDB0038697;HMDB0040285;HMDB0060285;HMDB0000699;HMDB0014871	3	Boschnialactone;1-Methylnicotinamide;Pralidoxime	C09772;C02918;C07400	4325.82	6628.11	6041.55	10116.1	7997.99	5020.53	6058.8	9790.12	4948.21	8604.8	6858.76	6539.49	18389.8	7057.03	8253.7	6781.12	7693	16193.7	6784.23	5952.16	6945.41	6911.98
pos-M156T182	156.138	3.03503	1	1	Isophorone	Organooxygen compounds	Carbonyl compounds	HMDB0031195	C14743	17	Methylisopelletierine;2,2,6,6-Tetramethyl-4-piperidinone;3-(1-Pyrrolidinyl)-2-pentanone;2-(1-Pyrrolidinyl)-3-pentanone;2-Pentylfuran;(3Z,6Z)-3,6-Nonadienal;3,5,5-Trimethyl-2-cyclohexen-1-one;(2E,6E)-2,6-Nonadienal;2,4-Nonadienal;4-Acetyl-1-methylcyclohexene;Violet-leaf aldehyde;5-Isopropylbicyclo[3.1.0]hexan-2-one;(R)-Cryptone;Pulegenone;exo-5,6-Dimethylbicyclo[2.2.1]hept-5-en-2-ol;exo-2-Methyl-3…	HMDB0030326;HMDB0031179;HMDB0039833;HMDB0039834;HMDB0013824;HMDB0031152;HMDB0031195;HMDB0031261;HMDB0031685;HMDB0033434;HMDB0033857;HMDB0035229;HMDB0035929;HMDB0036069;HMDB0036091;HMDB0036092;HMDB0040338	4	N-Methylpelletierine;Nona-2,6-dienal;Isophorone;3,6-Nonadienal	C06184;C08499;C14743;C16323	10214.4	8776.86	9357.43	10093.2	10321.7	10384	4916.81	4350.08	4587.07	3986.23	4441.11	4248.59	4404.55	4195.89	4386.22	3358.19	3786.14	3827.81	5900.67	5955.69	6288.54	6307.56
pos-M157T317	157.122	5.28578	1	1	Methyl 4Z-octenoate	Lipids and lipid-like molecules	Fatty Acyls	HMDB0039794	null	28	4-Hydroxynonenal;2,4-Nonanedione;2-Nonenoic acid;6-Butyltetrahydro-2H-pyran-2-one;Dihydro-5-pentyl-2(3H)-furanone;cis-Ethyl 4-heptenoate;Hept-trans-2-en-1-yl acetate;Methyl 2-octenoate;Prenyl isobutyrate;Ethyl cyclohexanecarboxylate;4-Oxononanal;Quercuslactone a;2-Propenyl 2-ethylbutanoate;Cyclohexyl propionate;2-Hydroxy-2,6,6-trimethylcyclohexanone;Methyl (E)-2-octenoate;(E)-3-Heptenyl acetate;I…	HMDB0004362;HMDB0031263;HMDB0031271;HMDB0031514;HMDB0031531;HMDB0032265;HMDB0032307;HMDB0032413;HMDB0032491;HMDB0033167;HMDB0034716;HMDB0035307;HMDB0036208;HMDB0036222;HMDB0037023;HMDB0037496;HMDB0037618;HMDB0037629;HMDB0038272;HMDB0038275;HMDB0039736;HMDB0039794;HMDB0040210;HMDB0059728;HMDB0059817;HMDB0059840;HMDB0059894;HMDB0060286	3	Nonane-4,6-dione;Chalcogran;gamma-Nonalactone	C02445;C08471;C08501	4267.37	4151.45	4013.82	5420.11	3672.04	4895.67	4667.75	4913.87	4210.53	2383.7	5425.43	3155.12	4996.93	4884.84	5999.73	5248.58	5084.1	4407.14	6374.17	4801.69	4087.55	5319.2
pos-M160T58_2	160.06	0.961683	1	1	L-trans-alpha-Amino-2-carboxycyclopropaneacetic acid	Organic acids and derivatives	Carboxylic acids and derivatives	HMDB0034442	null	12	L-2-Amino-4-methylenepentanedioic acid;L-trans-alpha-Amino-2-carboxycyclopropaneacetic acid;1-Methylnicotinamide;Pralidoxime;benzene-1,2,3,5-tetrol;benzene-1,2,3,4-tetrol;trans-trans-Muconic acid;Sumiki's acid;cis,cis-Muconic acid;Kojic acid;5-Hydroxymaltol;2,3-Methylenesuccinic acid	HMDB0029433;HMDB0034442;HMDB0000699;HMDB0014871;HMDB0125218;HMDB0134002;HMDB0002349;HMDB0002432;HMDB0006331;HMDB0032923;HMDB0032988;HMDB0059762	15	4-Methylene-L-glutamate;N-Methyl-2-oxoglutaramate;1-Methylnicotinamide;Pralidoxime;2-Hydroxymuconate_semialdehyde;cis,cis-Muconate;2-Oxo-2,3-dihydrofuran-5-acetate;cis,trans-Hexadienedioate;1,2,3,5-Tetrahydroxybenzene;2,5-Dihydro-5-oxofuran-2-acetate;cis,cis-4-Hydroxymuconic_semialdehyde;Kojic_acid;(S)-5-Oxo-2,5-dihydrofuran-2-acetate;5-Hydroxymethyl-2-furoate;5-(Dihydroxymethyl)furan-2-carbaldeh…	C00651;C03623;C02918;C07400;C00682;C02480;C03586;C03647;C03743;C04105;C06603;C14516;C14610;C20448;C20900	1.46815e+06	1.409e+06	1.46086e+06	1.47911e+06	1.41208e+06	1.45138e+06	1.08288e+06	1.02899e+06	1.17826e+06	972648	1.09402e+06	1.0539e+06	1.07365e+06	938016	1.05429e+06	1.01156e+06	1.05996e+06	1.00985e+06	1.20491e+06	1.24627e+06	1.32941e+06	1.25438e+06
pos-M166T151	166.086	2.52424	1	1	Phenylalanine	Organic acids and derivatives	Carboxylic acids and derivatives	HMDB0000159	C00079	23	5-(3-Pyridyl)-2-hydroxytetrahydrofuran;L-Phenylalanine;3-Pyridinebutanoic acid;Benzocaine;Norsalsolinol;Gentiatibetine;Ethyl 2-aminobenzoate;Methyl N-methylanthranilate;Benzyl glycinate;4-Hydroxy-1-(3-pyridinyl)-1-butanone;3-phenylprop-2-enoic acid;3-(2-hydroxyphenyl)prop-2-enal;(2Z)-2-hydroxy-3-phenylprop-2-enal;(2E)-3-(3-hydroxyphenyl)prop-2-enal;3-phenyloxirane-2-carbaldehyde;3-(4-hydroxypheny…	HMDB0062407;HMDB0000159;HMDB0001007;HMDB0004992;HMDB0006044;HMDB0033485;HMDB0033589;HMDB0034169;HMDB0059934;HMDB0062402;HMDB0128078;HMDB0134039;HMDB0135273;HMDB0135274;HMDB0135275;HMDB0135648;HMDB0000567;HMDB0000930;HMDB0031725;HMDB0032947;HMDB0035243;HMDB0036626;HMDB0040986	17	L-Phenylalanine;Phenylalanine;D-Phenylalanine;Benzocaine;Tricaine;Metolcarb;4-Hydroxy-1-(3-pyridinyl)-1-butanone;5-(3-Pyridyl)-2-hydroxytetrahydrofuran;L-beta-Phenylalanine;D-beta-Phenylalanine;trans-Cinnamate;Dihydrocoumarin;4-Hydroxycinnamyl_aldehyde;3-Hydroxy-1-indanone;3-Isochromanone;Cinnamic_acid;Pyruvophenone	C00079;C02057;C02265;C07527;C18090;C18747;C19565;C19578;C20487;C20488;C00423;C02274;C05608;C07720;C07728;C10438;C17268	1.54425e+06	1.4546e+06	1.59116e+06	1.66018e+06	1.52495e+06	1.45162e+06	1.50126e+06	1.58803e+06	1.40359e+06	1.4109e+06	1.563e+06	1.51531e+06	1.1384e+06	1.22261e+06	1.27643e+06	1.24866e+06	1.14823e+06	1.17845e+06	1.49458e+06	1.56085e+06	1.55578e+06	1.48227e+06
pos-M167T368	167.07	6.13335	1	1	Ethylparaben	Benzenoids	Benzene and substituted derivatives	HMDB0032573	null	41	2-(3-methylbut-2-en-1-yl)benzene-1,3,5-triol;2-(4-hydroxy-3-methylbut-2-en-1-yl)benzene-1,3-diol;3-(3-methylbut-2-en-1-yl)benzene-1,2,4-triol;2-[(3,3-dimethyloxiran-2-yl)methyl]benzene-1,3-diol;2-[(2E)-4-hydroxy-3-methylbut-2-en-1-yl]benzene-1,3-diol;2-[(1E)-3-hydroxy-3-methylbut-1-en-1-yl]benzene-1,3-diol;3-[(1E)-3-methylbut-1-en-1-yl]benzene-1,2,4-triol;2-[(1E)-3-methylbut-1-en-1-yl]benzene-1,3…	HMDB0124918;HMDB0126161;HMDB0126162;HMDB0126163;HMDB0126262;HMDB0126462;HMDB0126463;HMDB0126464;HMDB0126465;HMDB0126466;HMDB0132270;HMDB0133190;HMDB0133191;HMDB0133192;HMDB0133193;HMDB0133194;HMDB0133463;HMDB0133484;HMDB0133515;HMDB0133538;HMDB0141323;HMDB0031517;HMDB0031984;HMDB0032575;HMDB0032590;HMDB0034206;HMDB0034990;HMDB0036432;HMDB0037271;HMDB0040730;HMDB0041194;HMDB0041505;HMDB0041506;HMD…	2	Zingerone;Isobutylparaben	C17497;C20342	3427.28	2336.64	3725.86	2767.16	5177.58	2672.79	3959.28	3336.29	4827.6	5039.66	3208.91	3838.92	3393.75	3737.32	3433.07	2768.6	3217.16	4265.07	2889.77	3097.38	2845.13	2632.31
pos-M167T143	167.117	2.3753	1	1	2,3,6,7-Tetrahydrocyclopent[b]azepin-8(1H)-one	Organoheterocyclic compounds	Azepines	HMDB0039662	null	11	3-Isopropyl-2-methoxy-5-methylpyrazine;2-Methoxy-3-(2-methylpropyl)pyrazine;2-Methoxy-3-(1-methylpropyl)pyrazine;Venoterpine;2,3,6,7-Tetrahydrocyclopent[b]azepin-8(1H)-one;2-(2-Furanyl)-3,4,5,6-tetrahydropyridine;2,3-Dihydro-5-methyl-1H-pyrrolizine-7-carboxaldehyde;3-(2-Furanylmethylene)pyrrolidine;2,3-Dihydro-6-methyl-1H-pyrrolizine-5-carboxaldehyde;3,4-Dihydro-5-(5-methyl-2-furanyl)-2H-pyrrole;…	HMDB0029742;HMDB0031860;HMDB0032933;HMDB0030175;HMDB0039662;HMDB0040016;HMDB0040029;HMDB0040043;HMDB0040047;HMDB0040050;HMDB0040051	2	D-Cathinone;3-Phenylpropionaldoxim	C08301;C17236	4262.49	2720.1	2352.04	2600.96	2197.94	3149.38	690.137	597.425	1280.97	713.381	3008.43	966.926	2396.69	2029.86	1797.75	2619.58	2246.51	1558.39	1620.18	1510.13	1897.82	1886.21
pos-M168T184	168.138	3.06619	1	1	2-trans-4-trans-7-cis-Decatrienal	Organooxygen compounds	Carbonyl compounds	HMDB0032213	null	37	Myrtine;Buccoxime;4-Ethyl-5-pentyloxazole;2,4-Diethyl-5-propyloxazole;2-Butyl-5-ethyl-4-methyloxazole;5-Butyl-4-ethyl-2-methyloxazole;2-Butyl-4-ethyl-5-methyloxazole;4,5-Dimethyl-2-pentyloxazole;4-Butyl-2-ethyl-5-methyloxazole;(+)-(S)-Carvone;2-Methyl-1-phenyl-2-propanol;4-Phenyl-2-butanol;4-tert-Butylphenol;2-trans-4-trans-7-cis-Decatrienal;1-Methoxy-4-propylbenzene;(2E,4Z,7Z)-2,4,7-Decatrienal;…	HMDB0030371;HMDB0036030;HMDB0037864;HMDB0037883;HMDB0037884;HMDB0037885;HMDB0037886;HMDB0037887;HMDB0037888;HMDB0004487;HMDB0031570;HMDB0031613;HMDB0032063;HMDB0032213;HMDB0032626;HMDB0033544;HMDB0034921;HMDB0035089;HMDB0035172;HMDB0035250;HMDB0035591;HMDB0035761;HMDB0036061;HMDB0036070;HMDB0036089;HMDB0036999;HMDB0037561;HMDB0038913;HMDB0061788;HMDB0001878;HMDB0003647;HMDB0029652;HMDB0031817;HMD…	28	(-)-Carvone;(+)-Sabinone;Piperitenone;Isopiperitenone;(-)-Isopiperitenone;Perillyl_aldehyde;p-Cumic_alcohol;Carvacrol;Chrysanthenone;Menthofuran;Pinocarvone;Thymol;Umbellulone;Verbenone;(+)-(S)-Carvone;(+)-Chrysanthenone;Myrtenal;2-tert-Butylphenol;2-sec-Butylphenol;4-sec-Butylphenol;3-tert-Butylphenol;4-tert-Butylphenol;4-n-Butylphenol;4-Isopropyl-3-methylphenol;Eucarvone;Safranal;(+)-Menthofura…	C01767;C01868;C01951;C02289;C02485;C02576;C06576;C09840;C09843;C09868;C09884;C09908;C09911;C09913;C11383;C11394;C11939;C14130;C14138;C14139;C14188;C14200;C14464;C14741;C16955;C17062;C18025;C20944	13346.3	12905	13160.3	14062.8	13338.8	12904.4	9983.78	9442.55	9362.6	10206.2	9621.36	9998.53	9376.78	8832.96	10413.3	10166.5	10081.8	9371.67	11242.5	10828	10888.2	10720
pos-M170T410	170.117	6.83123	1	1	3-(4-Hydroxyphenyl)-1-propanol	Benzenoids	Benzene and substituted derivatives	HMDB0032599	null	14	Homoarecoline;3-ethyl-5-methoxyphenol;2-Isopropyl-1,4-benzenediol;3-(4-Hydroxyphenyl)-1-propanol;3-(5-Methyl-2-furanyl)butanal;2-Propenyl 2,4-hexadienoate;1-(2-Furanyl)-1-pentanone;4-(Ethoxymethyl)phenol;4-Ethyl-2-methoxyphenol;2,6,6-Trimethyl-2-cyclohexene-1,4-dione;2-(Ethoxymethyl)phenol;(Dimethoxymethyl)benzene;2-Isopropoxyphenol;3,5-Dimethoxytoluene	HMDB0038321;HMDB0125537;HMDB0032132;HMDB0032599;HMDB0036169;HMDB0036227;HMDB0039801;HMDB0039956;HMDB0040175;HMDB0040216;HMDB0040449;HMDB0041326;HMDB0041804;HMDB0059853	2	Piperidione;3-Isopropylcatechol	C17730;C01014	2401.51	4566.51	3130.92	2935.7	2598.32	2650.67	10510	8402.85	3428.49	7492.38	5822.25	5013.78	17254.2	5270.21	6158.29	5036.09	5670.15	5047.89	6085.59	3996.93	4970.45	5288.12
pos-M171T246	171.101	4.09559	1	1	cis-3-Hexenyl pyruvate	Organic acids and derivatives	Keto acids and derivatives	HMDB0038276	null	2	1,4-Ipomeadiol;cis-3-Hexenyl pyruvate	HMDB0030471;HMDB0038276	1	Furfural_diethyl_acetal	C14280	7165.55	10127.1	10233.7	12546.2	9523.71	9525.22	9738.19	8128.92	8645.34	6582.81	7772.37	7528.23	11863.1	11944.1	10281.8	11581.5	10002.2	12245	12826.8	6427.11	8802.21	9956.95
pos-M172T413	172.133	6.88473	1	1	Gabapentin	Organic acids and derivatives	Carboxylic acids and derivatives	HMDB0005015	null	12	Gabapentin;Methyl 2-octynoate;2,4-Hexadienyl propionate;2-Nonenoic acid gamma-lactone;(E)-2,6-Dimethyl-2,5-heptadienoic acid;3,5,5-Trimethyl-1,2-cyclohexanedione;Enol-3,5,5-Trimethyl-1,2-cyclohexanedione;Octahydro-2H-1-benzopyran-2-one;Allyl hexenoate;xi-2,2,6-Trimethyl-1,4-cyclohexanedione;Anapear;4-Oxo-2-nonenal	HMDB0005015;HMDB0031302;HMDB0032314;HMDB0032442;HMDB0035135;HMDB0036177;HMDB0036239;HMDB0037276;HMDB0038268;HMDB0038697;HMDB0040285;HMDB0060285	1	Boschnialactone	C09772	9207.49	11934.9	10901.7	10861.2	11788.3	7233.71	19071.2	20704.4	7864.97	16809.7	13878.8	12491.7	40842	11284.1	14410.1	10511.3	13020.6	13293.7	12574.4	11774.8	12546.7	16411.3
pos-M173T60	173.091	1.00355	1	1	Gly-Pro	Organic acids and derivatives	Carboxylic acids and derivatives	HMDB0000721	NA	2	Glycylproline;Prolylglycine	HMDB0000721;HMDB0011178	3	(3S,5S)-Carbapenam-3-carboxylic_acid;(5S,6S)-6-Amino-5-hydroxycyclohexa-1,3-diene-1-carboxylate;(1R,6S)-6-Amino-5-oxocyclohex-2-ene-1-carboxylate	C17367;C19830;C19831	12882.4	10392.1	11233	13411.8	15572.7	12838.4	19010.9	19263.3	14418.1	16186.7	16816.9	14000.1	12363	12158.7	10896.7	11429.7	13974.3	12344.6	13175.5	14125.1	12326.1	14765.3
pos-M174T182	174.149	3.03574	1	1	.gamma.-Nonalactone	Organoheterocyclic compounds	Lactones	NA	C08501	28	4-Hydroxynonenal;2,4-Nonanedione;2-Nonenoic acid;6-Butyltetrahydro-2H-pyran-2-one;Dihydro-5-pentyl-2(3H)-furanone;cis-Ethyl 4-heptenoate;Hept-trans-2-en-1-yl acetate;Methyl 2-octenoate;Prenyl isobutyrate;Ethyl cyclohexanecarboxylate;4-Oxononanal;Quercuslactone a;2-Propenyl 2-ethylbutanoate;Cyclohexyl propionate;2-Hydroxy-2,6,6-trimethylcyclohexanone;Methyl (E)-2-octenoate;(E)-3-Heptenyl acetate;I…	HMDB0004362;HMDB0031263;HMDB0031271;HMDB0031514;HMDB0031531;HMDB0032265;HMDB0032307;HMDB0032413;HMDB0032491;HMDB0033167;HMDB0034716;HMDB0035307;HMDB0036208;HMDB0036222;HMDB0037023;HMDB0037496;HMDB0037618;HMDB0037629;HMDB0038272;HMDB0038275;HMDB0039736;HMDB0039794;HMDB0040210;HMDB0059728;HMDB0059817;HMDB0059840;HMDB0059894;HMDB0060286	3	Nonane-4,6-dione;Chalcogran;gamma-Nonalactone	C02445;C08471;C08501	160083	155684	153935	158664	152625	161418	70436.7	69238.3	69929.1	67440.9	68404.3	70932.3	59827.5	60333	58235.2	60172.7	60167.4	59793.2	95040.5	93500.7	90797.9	81974
pos-M177T54	177.087	0.90145	1	1	Ser-Ala	Organic acids and derivatives	Carboxylic acids and derivatives	HMDB0029032	NA	6	Alanyl-Serine;Glycyl-Threonine;Serylalanine;Threoninyl-Glycine;L-2-Amino-4-methylenepentanedioic acid;L-trans-alpha-Amino-2-carboxycyclopropaneacetic acid	HMDB0028696;HMDB0028851;HMDB0029032;HMDB0029061;HMDB0029433;HMDB0034442	4	D-Alanyl-D-serine;Ethylenediamine-N,N'-diacetic_acid;4-Methylene-L-glutamate;N-Methyl-2-oxoglutaramate	C19719;C21397;C00651;C03623	13113.2	11837.5	12300.2	11276.1	13503	14126.7	16896.7	14093.1	15722.5	18349.5	16678.5	15831.7	16239	15122.3	13742.7	16071.5	15173	16249.1	18685.7	18298	15521	15312.6
pos-M178T170	178.122	2.83599	1	1	5-Acetyl-2,3-dihydro-6,7-dimethyl-1H-pyrrolizine	Organoheterocyclic compounds	Pyrrolizines	HMDB0040020	null	14	Phenmetrazine;(S)-Valerianine;7-Ethyl-2,3,6,7-tetrahydrocyclopent[b]azepin-8(1H)-one;2,3,6,7-Tetrahydro-6,7-dimethylcyclopent[b]azepin-8(1H)-one;1-(2,3-Dihydro-1H-pyrrolizin-5-yl)-1-butanone;2,3-Dihydro-7-methyl-5-propanoyl-1H-pyrrolizine;2,3-Dihydro-6-methyl-5-propanoyl-1H-pyrrolizine;1-(2,3-Dihydro-5-ethyl-1H-pyrrolizin-7-yl)ethanone;5-Acetyl-2,3-dihydro-6,7-dimethyl-1H-pyrrolizine;1-(2,3-Dihyd…	HMDB0014968;HMDB0033484;HMDB0039664;HMDB0039667;HMDB0040014;HMDB0040017;HMDB0040018;HMDB0040019;HMDB0040020;HMDB0040027;HMDB0041923;HMDB0031567;HMDB0035207;HMDB0038790	2	Phenmetrazine;Valerianine	C07432;C09991	28919.4	24292.5	25154.5	25213.5	26141.1	28338.4	10076.7	9058.86	9506	10962	11054.7	9869.33	14746.6	14928.2	13682.1	16734.9	17028.4	17060.2	17747.4	16125.1	17814.4	15733.9
pos-M181T329	181.122	5.48595	1	1	Norecasantalic acid	Lipids and lipid-like molecules	Prenol lipids	HMDB0036817	null	10	2,2,7,7-Tetramethyl-1,6-dioxaspiro[4.4]nona-3,8-diene;Jasmolone;2-Phenylpropionaldehyde dimethyl acetal;Dihydroactinidiolide;(+)-Myrtenyl formate;Norecasantalic acid;Bovolide;4-(Butoxymethyl)phenol;3-tert-Butyl-4-hydroxyanisole;2-tert-Butyl-4-hydroxyanisole	HMDB0030007;HMDB0030039;HMDB0032468;HMDB0035240;HMDB0036669;HMDB0036817;HMDB0039159;HMDB0039957;HMDB0059925;HMDB0059926	1	3-tert-Butyl-5-methylcatechol	C03929	15176	18189.5	16771.8	17932.4	15969.2	19992.3	16142	13911.2	15178.4	15202	14844.4	15877.4	28615.1	31638.7	29295.2	32964.8	31587.3	28176.4	18893.9	19874.4	18859.9	19039.1
pos-M183T268	183.079	4.46784	1	1	Triethyl phosphate	Organic acids and derivatives	Carboxylic acids and derivatives	NA	NA	43	2-Hydroxyfluorene;Benzophenone;3-Hydroxyfluorene;9-Hydroxyfluorene;3-Methyl-4-phenyl-3-buten-2-one;2-Phenyl-4-pentenal;3-Phenyl-4-pentenal;Caprylic acid;Valproic acid;Hexyl acetate;(3R,5Z)-5-Octene-1,3-diol;2-Ethylhexanoic acid;1-Hydroxy-3-octanone;Methyl heptanoate;Ethyl (卤)-2-methylpentanoate;2-Methylheptanoic acid;6-Methylheptanoic acid;Methyl 5-methylhexanoate;Pentyl propanoate;2-Ethylbutyl a…	HMDB0013163;HMDB0032049;HMDB0059802;HMDB0059803;HMDB0031567;HMDB0035207;HMDB0038790;HMDB0000482;HMDB0001877;HMDB0029980;HMDB0030368;HMDB0031230;HMDB0031290;HMDB0031478;HMDB0031579;HMDB0031587;HMDB0031588;HMDB0031596;HMDB0031638;HMDB0031703;HMDB0032046;HMDB0032047;HMDB0032203;HMDB0032225;HMDB0032272;HMDB0032335;HMDB0032551;HMDB0034161;HMDB0034164;HMDB0034234;HMDB0034459;HMDB0035457;HMDB0036165;HMD…	12	Diisopropyl_phosphate;Xanthan;Benzophenone;Fluoren-9-ol;Carlina_oxide;2-Hydroxyfluorene;Atractylodin;Octanoic_acid;Valproic_acid;L-Methionine_S-oxide;L-Methionine_(R)-S-oxide;L-Methionine_(S)-S-oxide	C03113;C01464;C06354;C06711;C08399;C14460;C16918;C06423;C07185;C02989;C15998;C15999	9721.37	7654.97	22752.7	7354.86	9578.1	9535.78	21393.9	3756.53	19167.8	9951.17	6325.91	9150.45	11281.2	8564.91	10389.5	8608.78	13590	12375.2	6371.29	7177.79	6100.11	6668.14
pos-M186T214	186.148	3.57121	1	1	(1R)-Chrysanthemolactone	Organoheterocyclic compounds	Lactones	NA	NA	20	trans-4,5-epoxy-2(E)-decenal;Ethyl (4Z)-4,7-octadienoate;Methyl octynecarboxylate;(+/-)-Dihydromintlactone;2,4-Hexadienyl butyrate;2,4-Hexadienyl isobutyrate;cis-3-Hexenyl crotonate;(+/-)-2-(5-Methyl-5-vinyltetrahydrofuran-2-yl)propionaldehyde;(-)-(Z)-Tetrahydro-6-(2-pentenyl)-2H-pyran-2-one;5,6-Dihydro-6-pentyl-2H-pyran-2-one;6-Hydroxy-2,6-dimethyl-2,7-octadien-4-one;Epoxyartemisia ketone;Ascari…	HMDB0013105;HMDB0031156;HMDB0031273;HMDB0032219;HMDB0032312;HMDB0032313;HMDB0032319;HMDB0032434;HMDB0033700;HMDB0034452;HMDB0034670;HMDB0035714;HMDB0035766;HMDB0035829;HMDB0036067;HMDB0036103;HMDB0037014;HMDB0037175;HMDB0037821;HMDB0040639	30	6-Oxocineole;1,2-Campholide;(+)-exo-5-Hydroxycamphor;Iridodial;(Z)-3,5-Hexadienyl_butyrate;Lilac_aldehyde;Tiglyl_tiglate;(+)-Iridodial;Iridomyrmecin;cis-trans-Nepetalactol;Ascaridole;Chrysanthemic_acid;Diosphenol;(4R,7R)-4-Isopropenyl-7-methyl-2-oxo-oxepanone;(3S,6R)-6-Isopropenyl-3-methyl-2-oxo-oxepanone;(4S,7R)-4-Isopropenyl-7-methyl-2-oxo-oxepanone;(3S,6S)-6-Isopropenyl-3-methyl-2-oxo-oxepanon…	C00848;C02108;C03448;C06069;C08489;C08498;C08546;C09785;C09786;C09804;C09836;C09842;C09854;C11402;C11403;C11414;C11418;C11651;C11937;C11943;C11944;C16461;C18019;C19083;C19731;C20221;C20222;C20223;C20322;C20323	12205.6	11475.4	12586.1	12038	11027.1	10685.1	6020.86	5606.24	5954.41	5560.82	5983.32	5725.2	9945.3	9812.29	9291.21	9529.81	9592.54	9619.53	9348.36	9286.14	9087.87	7898.09
pos-M189T122	189.123	2.04112	1	1	Ile-Gly	Organic acids and derivatives	Carboxylic acids and derivatives	HMDB0028907	NA	8	Alanyl-Valine;N6-Acetyl-L-lysine;N-Alpha-acetyllysine;Glycylleucine;Glycyl-Isoleucine;Isoleucyl-Glycine;Leucyl-Glycine;Valyl-Alanine	HMDB0028700;HMDB0000206;HMDB0000446;HMDB0000759;HMDB0028844;HMDB0028907;HMDB0028929;HMDB0029120	6	Glycyl-leucine;N6-Acetyl-L-lysine;6-Acetamido-3-aminohexanoate;N2-Acetyl-L-lysine;Crotanecine;N-Butyryl-L-homoserine_lactone	C02155;C02727;C03846;C12989;C10284;C11837	12629.5	12829.9	11509.3	13490.7	16250.9	28477.5	29694.4	54884.6	56847	25029	57838	26893.5	17417.2	16144.6	14965.8	15161.1	18196.3	18111.6	18474.6	16572.5	18900.6	17329.8
pos-M189T162	189.123	2.70717	1	1	Glycyl-L-norleucine	Organic acids and derivatives	Carboxylic acids and derivatives	NA	NA	8	Alanyl-Valine;N6-Acetyl-L-lysine;N-Alpha-acetyllysine;Glycylleucine;Glycyl-Isoleucine;Isoleucyl-Glycine;Leucyl-Glycine;Valyl-Alanine	HMDB0028700;HMDB0000206;HMDB0000446;HMDB0000759;HMDB0028844;HMDB0028907;HMDB0028929;HMDB0029120	6	Glycyl-leucine;N6-Acetyl-L-lysine;6-Acetamido-3-aminohexanoate;N2-Acetyl-L-lysine;Crotanecine;N-Butyryl-L-homoserine_lactone	C02155;C02727;C03846;C12989;C10284;C11837	153279	161825	153077	160575	158227	158083	180132	183443	185888	175938	185584	177473	150286	159624	155248	146917	148411	154844	160170	159341	156034	160843
pos-M189T66	189.123	1.10023	1	1	Valyl-Alanine	Organic acids and derivatives	Carboxylic acids and derivatives	HMDB0029120	null	8	Alanyl-Valine;N6-Acetyl-L-lysine;N-Alpha-acetyllysine;Glycylleucine;Glycyl-Isoleucine;Isoleucyl-Glycine;Leucyl-Glycine;Valyl-Alanine	HMDB0028700;HMDB0000206;HMDB0000446;HMDB0000759;HMDB0028844;HMDB0028907;HMDB0028929;HMDB0029120	6	Glycyl-leucine;N6-Acetyl-L-lysine;6-Acetamido-3-aminohexanoate;N2-Acetyl-L-lysine;Crotanecine;N-Butyryl-L-homoserine_lactone	C02155;C02727;C03846;C12989;C10284;C11837	22930.5	22550.9	18306.3	24304.3	19870.2	24845.6	38648.9	34880.2	32009	31270	28471.6	30119.1	31406.5	32081.3	41153.4	28596.7	29345	36945.2	34113.1	31829.8	33413.2	31554.4
pos-M192T329	192.138	5.47529	1	1	DEET	Unknown	-	NA	NA	7	Phendimetrazine;N,N-Diethylbenzeneacetamide;N-Acetyl-2,6-diethylaniline;6-Phenyl-3-hexen-2-one;4-Methyl-2-phenyl-2-pentenal;(R)-11,12,13-Trinor-1(5),6,9-guaiatrien-8-one;(S)-11,12,13-Trinor-7-calamenone	HMDB0015519;HMDB0032635;HMDB0032854;HMDB0031622;HMDB0037281;HMDB0039153;HMDB0040823	4	Phendimetrazine;N,N-Diethyl-m-toluamide;N,N-Diethylphenylacetamide;Capillanol	C07904;C10935;C10938;C17783	3561.62	2917.11	3837	2404.64	2599.69	2640.43	3997.98	3224.77	3370.19	3358.75	3979.42	3482.89	3327.43	2833.29	3156.53	3822.81	3529.46	3945.04	3574.12	3743.24	3067.37	4237.51
pos-M193T233	193.085	3.88621	1	1	Myristicin	Organoheterocyclic compounds	Benzodioxoles	HMDB0035873	C10480	25	2,2-dimethyl-2H-chromene-5,7-diol;2,2-dimethyl-2H-chromene-5,6-diol;5,5-dimethyl-3,6-dioxatricyclo[5.4.0.0虏,鈦碷undeca-1(11),7,9-trien-11-ol;2-(hydroxymethyl)-2-methyl-2H-chromen-5-ol;1-(4-methoxy-1-benzofuran-5-yl)ethan-1-ol;4-(4-hydroxy-3-methoxyphenyl)but-3-en-2-one;(3Z)-3-hydroxy-4-(3-methoxyphenyl)but-3-en-2-one;1-(3-methoxyphenyl)butane-2,3-dione;4-(3-hydroxy-5-methoxyphenyl)but-3-en-2-one;1-…	HMDB0126380;HMDB0126381;HMDB0126382;HMDB0126383;HMDB0129370;HMDB0133439;HMDB0133477;HMDB0133482;HMDB0133510;HMDB0133534;HMDB0030580;HMDB0030752;HMDB0031610;HMDB0031623;HMDB0032591;HMDB0035275;HMDB0035873;HMDB0035894;HMDB0037277;HMDB0037877;HMDB0040268;HMDB0040446;HMDB0041007;HMDB0041481;HMDB0131282	9	Carpacin;Myristicin;Sarisan;Isoshinanolone;cis-1,2-Dihydroxy-1,2-dihydro-7-hydroxymethylnaphthalene;Nakitriol;Dehydrozingerone;Coumaryl_acetate;1-Methyl-4-phenylpyridinium	C10435;C10480;C10493;C12343;C14104;C16896;C17840;C20465;C11310	9060.36	8677.84	9362.1	8915.81	9717.23	9297.22	10953.9	10109.3	9689.74	10923.4	10504.4	10638.4	5910.29	5713.94	6049.53	5434.18	5670.67	6351.2	7606.58	7885.11	8265.1	8010.58
pos-M193T313	193.122	5.22208	1	1	4-Phenyl-2-butyl acetate	Benzenoids	Benzene and substituted derivatives	HMDB0031614	null	24	1-(4-hydroxyphenyl)-4-methylpentan-3-one;1-(4-methoxyphenyl)pentan-3-one;(1E)-1-(4-methoxyphenyl)pent-1-en-3-ol;2-Methyl-1-phenyl-2-propanyl acetate;4-Phenyl-2-butyl acetate;Ethyl 4-phenylbutanoate;Benzyl 3-methylbutanoate;3-Methylbutyl benzoate;2-Methylpropyl phenylacetate;2-Phenylethyl butanoate;2-Phenylethyl 2-methylpropanoate;5-Isopropyl-2-methylphenol acetate;3-Phenylpropyl propanoate;11,12,…	HMDB0132942;HMDB0132971;HMDB0132979;HMDB0031571;HMDB0031614;HMDB0031618;HMDB0032043;HMDB0033380;HMDB0035010;HMDB0035014;HMDB0035015;HMDB0035447;HMDB0036388;HMDB0036734;HMDB0037165;HMDB0037709;HMDB0037716;HMDB0037717;HMDB0037792;HMDB0038180;HMDB0039496;HMDB0039643;HMDB0039841;HMDB0040427	3	Thymyl_acetate;Senkyunolide;Sedanonic_acid_lactone	C09909;C17853;C17875	10481.4	11458.2	11715.2	5009.57	7616.53	11161.1	16435	11466	9436.71	12041.2	14484.4	12176.2	7196.2	11890.3	12268.9	10828.8	8347.98	10268.1	8112.45	11571.3	10857	8748.51
pos-M193T289	193.158	4.82064	1	1	Pseudoionone	Lipids and lipid-like molecules	Prenol lipids	HMDB0032498	null	24	2,6-Diisopropyl-3-methylphenol;2,5-Diisopropyl-4-methylphenol;2,5-Diisopropyl-3-methylphenol;2,4-Diisopropyl-5-methylphenol;2,4-Diisopropyl-3-methylphenol;2,3-Diisopropyl-5-methylphenol;4-(4-Methyl-3-pentenyl)-3-cyclohexene-1-carboxaldehyde;Pseudoionone;4-(2,6,6-Trimethylcyclohex-1-enyl)but-2-en-4-one;(2E,4Z,7Z)-2,4,7-Tridecatrienal;(E)-5,8-Megastigmadien-4-one;Edulan I;gamma-Ionone;delta-Damasco…	HMDB0029820;HMDB0029821;HMDB0029822;HMDB0029823;HMDB0029824;HMDB0029825;HMDB0031733;HMDB0032498;HMDB0032541;HMDB0033545;HMDB0034671;HMDB0034959;HMDB0034979;HMDB0035682;HMDB0035753;HMDB0036022;HMDB0036027;HMDB0036144;HMDB0036565;HMDB0036684;HMDB0037139;HMDB0059883;HMDB0036818;HMDB0041615	3	alpha-Ionone;beta-Ionone;4-n-Heptylphenol	C12286;C12287;C14698	5645.95	5616.21	5699.02	5039.73	4384.88	5763.21	7155.61	9267.63	8478.14	6809.33	7871.7	7150.03	5187.03	4953.93	5262.29	5739.11	4955.32	4819.28	5837.38	6583.81	4390.03	5202.35
pos-M195T231	195.065	3.85465	1	1	trans-Ferulic acid	Phenylpropanoids and polyketides	Cinnamic acids and derivatives	HMDB0000954	C01494	26	3-(4-hydroxy-3-methoxyphenyl)prop-2-enoic acid;(2E)-3-(3-hydroxy-5-methoxyphenyl)prop-2-enoic acid;3-(3-hydroxy-5-methoxyphenyl)prop-2-enoic acid;3-(4-methoxyphenyl)-2-oxopropanoic acid;3-(3-hydroxy-4-methoxyphenyl)prop-2-enoic acid;(2Z)-2-hydroxy-3-(4-methoxyphenyl)prop-2-enoic acid;(2E)-3-(2-hydroxy-4-methoxyphenyl)prop-2-enoic acid;3-(4-methoxyphenyl)oxirane-2-carboxylic acid;3-(2-hydroxy-3-me…	HMDB0125096;HMDB0125524;HMDB0125588;HMDB0127500;HMDB0131137;HMDB0131171;HMDB0131172;HMDB0131173;HMDB0134088;HMDB0135741;HMDB0137510;HMDB0140957;HMDB0141263;HMDB0141265;HMDB0142175;HMDB0000954;HMDB0000955;HMDB0002120;HMDB0029663;HMDB0030765;HMDB0032614;HMDB0032652;HMDB0037644;HMDB0039606;HMDB0059721;HMDB0061686	9	Scytalone;Ferulate;6-Hydroxymellein;2,4,8-Trihydroxy-1-tetralone;Isoferulic_acid;Methyl_caffeate;Dimethyl_phthalate;5-Hydroxyconiferaldehyde;Kakuol	C00779;C01494;C02379;C09974;C10470;C10477;C11233;C12204;C16982	3292.27	3010.1	3824.81	3760.55	4495.85	3484.9	8009.13	8224.53	8578.82	8050.02	7929.72	7874.63	1518.96	1323.53	2544.43	1855.54	1463.48	2115.84	4263.98	3789.06	4467.8	4194.56
pos-M195T368	195.101	6.13353	1	1	Butyl 4-hydroxybenzoate	Benzenoids	Benzene and substituted derivatives	HMDB0032575	NA	41	2-(3-methylbut-2-en-1-yl)benzene-1,3,5-triol;2-(4-hydroxy-3-methylbut-2-en-1-yl)benzene-1,3-diol;3-(3-methylbut-2-en-1-yl)benzene-1,2,4-triol;2-[(3,3-dimethyloxiran-2-yl)methyl]benzene-1,3-diol;2-[(2E)-4-hydroxy-3-methylbut-2-en-1-yl]benzene-1,3-diol;2-[(1E)-3-hydroxy-3-methylbut-1-en-1-yl]benzene-1,3-diol;3-[(1E)-3-methylbut-1-en-1-yl]benzene-1,2,4-triol;2-[(1E)-3-methylbut-1-en-1-yl]benzene-1,3…	HMDB0124918;HMDB0126161;HMDB0126162;HMDB0126163;HMDB0126262;HMDB0126462;HMDB0126463;HMDB0126464;HMDB0126465;HMDB0126466;HMDB0132270;HMDB0133190;HMDB0133191;HMDB0133192;HMDB0133193;HMDB0133194;HMDB0133463;HMDB0133484;HMDB0133515;HMDB0133538;HMDB0141323;HMDB0031517;HMDB0031984;HMDB0032575;HMDB0032590;HMDB0034206;HMDB0034990;HMDB0036432;HMDB0037271;HMDB0040730;HMDB0041194;HMDB0041505;HMDB0041506;HMD…	2	Zingerone;Isobutylparaben	C17497;C20342	10624.9	8915.07	14244.9	11470.5	18130.4	11144.2	12932.7	11905.9	15724.2	14213.7	11096.2	12625.8	11148.9	12891.5	10785.8	11126.4	11988.1	15291.8	10223	12286.9	10650.9	12448.2
pos-M203T60_2	203.102	1.00012	1	1	Ser-Pro	Organic acids and derivatives	Carboxylic acids and derivatives	HMDB0029047	NA	5	Alanyl-Hydroxyproline;Hydroxyprolyl-Alanine;Prolyl-Serine;Serylproline;L-Coprine	HMDB0028688;HMDB0028856;HMDB0029026;HMDB0029047;HMDB0034266	2	Proclavaminic_acid;Coprine	C06658;C08271	19384.6	19678.8	23551.3	22014.2	20198.9	20577.2	22724.8	23097.5	22895.5	24181.7	30580.3	24244.4	15778.8	15937.3	18905	17640	21914	19303.2	18381.4	21827.8	21885.1	19612.2
pos-M203T163	203.139	2.71442	1	1	L-Alanyl-L-norleucine	Organic acids and derivatives	Carboxylic acids and derivatives	NA	NA	11	N-Acetylisoputreanine;Alanyl-Isoleucine;Alanyl-Leucine;Isoleucyl-Alanine;Leucyl-Alanine;2-Hepteneoylglycine;3-Hepteneoylglycine;4-Hepteneoylglycine;5-Hepteneoylglycine;Pseudoecgonine;Ecgonine	HMDB0094713;HMDB0028690;HMDB0028691;HMDB0028900;HMDB0028922;HMDB0094728;HMDB0094729;HMDB0094730;HMDB0094731;HMDB0006348;HMDB0006548	4	Otonecine;Ecgonine;Pseudoecgonine;N-Isovaleryl-L-homoserine_lactone	C10356;C10858;C12449;C20673	32049.9	32569.3	31419.3	31636.6	35223.9	32175.3	46967.2	46115.5	45844.2	47546.3	42960.5	44317.8	60848.9	63749.1	62037.2	68268.2	60834.9	65152.5	44297.6	41280.6	43465.2	46228.6
pos-M203T117	203.139	1.94835	1	1	Ile-Ala	Organic acids and derivatives	Carboxylic acids and derivatives	HMDB0028900	NA	11	N-Acetylisoputreanine;Alanyl-Isoleucine;Alanyl-Leucine;Isoleucyl-Alanine;Leucyl-Alanine;2-Hepteneoylglycine;3-Hepteneoylglycine;4-Hepteneoylglycine;5-Hepteneoylglycine;Pseudoecgonine;Ecgonine	HMDB0094713;HMDB0028690;HMDB0028691;HMDB0028900;HMDB0028922;HMDB0094728;HMDB0094729;HMDB0094730;HMDB0094731;HMDB0006348;HMDB0006548	4	Otonecine;Ecgonine;Pseudoecgonine;N-Isovaleryl-L-homoserine_lactone	C10356;C10858;C12449;C20673	9555.93	10543.2	10202	13083.6	11657.3	11427.6	27812.3	21707.5	24122	25761.1	28130.9	22008.2	38711	34937.5	29436.1	33848.9	58265	36151.6	19655.7	20437.5	20270	19001
pos-M203T54	203.15	0.9034	1	1	NG,NG-Dimethyl-L-arginine	Organic acids and derivatives	Carboxylic acids and derivatives	HMDB0001539	C03626	2	Asymmetric dimethylarginine;Symmetric dimethylarginine	HMDB0001539;HMDB0003334	3	Arg-OEt;NG,NG-Dimethyl-L-arginine;Isocarbamid	C01404;C03626;C19047	6480.22	4339.32	5897.24	4627.72	5952.88	7468.37	4735.44	9396.88	5915.81	4280.77	6268.95	6320.83	5221.77	5141.37	3914.68	4846.21	3531.16	4488.3	5827.23	5130.41	5239.99	5392.31
pos-M204T54_2	204.097	0.89405	1	1	Asn-Ala	Organic acids and derivatives	Carboxylic acids and derivatives	HMDB0028724	NA	6	Glutaminylglycine;Alanyl-Asparagine;Asparaginyl-Alanine;Glycyl-Glutamine;Glycyl-Gamma-glutamate;Pyroglutamylglycine	HMDB0028797;HMDB0028682;HMDB0028724;HMDB0028839;HMDB0028855;HMDB0061890	1	AMPA	C13672	5988.17	6885.36	7535.36	6290.07	5904.76	6413.77	6826.47	10107.5	9032.82	8637.08	7755.38	9181.13	5747.24	9544.04	6201.99	6826.31	6130.78	6331.65	6913.78	7378.25	7620.56	6590.84
pos-M204T45	204.134	0.749417	1	1	Lys-Gly	Organic acids and derivatives	Carboxylic acids and derivatives	HMDB0028951	NA	4	Glycyl-Lysine;Lysyl-Glycine;Alanyl-Proline;Prolyl-Alanine	HMDB0028846;HMDB0028951;HMDB0028695;HMDB0029010	0	-	-	9555.28	9957.65	9179.87	10278.2	10423.1	9256.56	8966.74	10091.4	9521.61	9168.87	9546.31	8047.15	8911.2	7391.41	8354.68	7238.03	7924.12	7816.74	9777.48	9639.88	8220.95	8956.34
pos-M205T55	205.082	0.911117	1	1	Gly-Glu	Organic acids and derivatives	Carboxylic acids and derivatives	HMDB0028840	NA	7	Glutamylglycine;L-beta-aspartyl-L-alanine ;gamma-Glutamylglycine;Alanyl-Aspartic acid;Aspartyl-Alanine;Dacarbazine;1-(Malonylamino)cyclopropanecarboxylic acid	HMDB0028819;HMDB0011162;HMDB0011667;HMDB0028683;HMDB0028746;HMDB0014989;HMDB0031700	3	Dacarbazine;2-(Acetamidomethylene)succinate;(2S,4S)-4-Hydroxy-2,3,4,5-tetrahydrodipicolinate	C06936;C01215;C20258	18533.6	14519.2	13797.8	13839.7	15412.2	14507	18903.5	19566.9	15038.9	17884.7	19838.6	19652.2	16016.8	14371.9	12416.2	15575.6	16268.2	13698.4	19263.1	16543.7	17151.9	17138.6
pos-M205T172	205.097	2.86583	1	1	(卤)-Tryptophan	Organoheterocyclic compounds	Indoles and derivatives	HMDB0030396	C00806	10	L-Tryptophan;D-Tryptophan;3-Hydroxymethylantipyrine;Ethotoin;(卤)-Tryptophan;Nirvanol;4-Hydroxyantipyrine;S-nirvanol;6-Chloro-N-(1-methylethyl)-1,3,5-triazine-2,4-diamine;Indoleacrylic acid	HMDB0000929;HMDB0013609;HMDB0013840;HMDB0014892;HMDB0030396;HMDB0060533;HMDB0060878;HMDB0060967;HMDB0033249;HMDB0000734	9	L-Tryptophan;D-Tryptophan;Tryptophan;Ethotoin;Vasicinol;Idazoxan;Nirvanol;Deethylatrazine;3-Indoleacrylate	C00078;C00525;C00806;C07839;C10743;C10968;C14916;C06559;C21283	104198	102864	103785	103377	103955	100391	90010.9	95604.1	82821.2	89159.2	97216.4	86699.9	92527.1	95928.9	100546	97636.8	94623	90263.1	96503	93091.1	93927	96294.1
pos-M205T57	205.118	0.952433	1	1	Val-Ser	Organic acids and derivatives	Carboxylic acids and derivatives	HMDB0029136	NA	5	Serylvaline;Valyl-Serine;N6-Acetyl-5S-hydroxy-L-lysine;3,4-Dihydroxy-2-hydroxymethyl-1-pyrrolidinepropanamide;2-Keto-6-acetamidocaproate	HMDB0029052;HMDB0029136;HMDB0033891;HMDB0039948;HMDB0012150	8	N6-Acetyl-N6-hydroxy-L-lysine;N5-(L-1-Carboxyethyl)-L-ornithine;Triethylenemelamine;6-Acetamido-3-oxohexanoate;6-Acetamido-2-oxohexanoate;N-(3-(S)-Hydroxybutyryl)homoserine_lactone;N2-Acetyl-L-aminoadipate_semialdehyde;N-(3-Hydroxybutanoyl)-L-homoserine_lactone	C03955;C04210;C07642;C03682;C05548;C11842;C12988;C21195	17610.9	15221.3	21800.6	15196.5	15636.2	15252.2	20357.5	21620.2	20000.5	17789.8	21175.8	19197	19718	18301.2	24657.2	18564.3	25824	22270.2	18242.2	21023.4	18709.6	28138
pos-M205T426	205.195	7.10246	1	1	(2Z,4E,6E)-2,4,6,10-Farnesatetraene	Lipids and lipid-like molecules	Prenol lipids	HMDB0035787	null	81	delta-Amorphene;(-)-3,5-Cadinadiene;alpha-Santalene;Sesquisabinene;beta-Selinene;Aristolene;2,7,10-Bisabolatriene;Sesquithujene;Daucene;Valencene;(2Z,4E,6E)-2,4,6,10-Farnesatetraene;alpha-Selinene;(-)-beta-Elemene;beta-Farnesene;alpha-Guaiene;alpha-Cyperene;alpha-Farnesene;(3E,6E)-alpha-Farnesene;(Z)-2,6,10-Bisabolatriene;Zingiberene;(R)-2,5,11-Bisabolatriene;beta-Santalene;alpha-Cubebene;1-Epi-a…	HMDB0030644;HMDB0030673;HMDB0034939;HMDB0034943;HMDB0034997;HMDB0035146;HMDB0035161;HMDB0035198;HMDB0035361;HMDB0035688;HMDB0035787;HMDB0035810;HMDB0035816;HMDB0035913;HMDB0036003;HMDB0036004;HMDB0036065;HMDB0036066;HMDB0036154;HMDB0036164;HMDB0036200;HMDB0036364;HMDB0036413;HMDB0036417;HMDB0036419;HMDB0036428;HMDB0036444;HMDB0036450;HMDB0036467;HMDB0036575;HMDB0036644;HMDB0036678;HMDB0036682;HMD…	82	Pentalenene;Trichodiene;Aristolochene;delta-Cadinene;beta-Cadinene;beta-Caryophyllene;alpha-Cedrene;alpha-Chamigrene;beta-Chamigrene;alpha-Copaene;alpha-Cubebene;beta-Cubebene;alpha-Farnesene;beta-Farnesene;Germacrene_B;Humulene;Isocaryophyllene;Longifolene;beta-Santalene;beta-Selinene;Thujopsene;alpha-Ylangene;Zingiberene;Vetispiradiene;Amorpha-4,11-diene;(+)-Germacrene_A;(-)-Germacrene_D;(+)-ep…	C01841;C01860;C02004;C06394;C09625;C09629;C09630;C09635;C09637;C09639;C09647;C09648;C09665;C09666;C09672;C09684;C09691;C09699;C09718;C09723;C09740;C09749;C09750;C12142;C16028;C16141;C16142;C16269;C16775;C16776;C16814;C16815;C16829;C17065;C17088;C17094;C17120;C17277;C17505;C19619;C19708;C19734;C19735;C19736;C19737;C19738;C19740;C19741;C19742;C19747;C19748;C19749;C19751;C19752;C19753;C19754;C19908;…	18324.5	16939.7	15475.9	14072.6	16892	17002.8	15498.8	17973.7	17142.5	24480.5	17591.4	16992.9	15938.9	15310.7	41045.5	18863	15471.7	18700.6	16848.6	15247.6	16356.9	16924.9
pos-M207T243	207.065	4.05059	1	1	Scoparone	Phenylpropanoids and polyketides	Coumarins and derivatives	HMDB0030818	C09311	11	Scoparone;1-(6-hydroxy-4-methoxy-1-benzofuran-5-yl)ethan-1-one;6-(hydroxymethyl)-7-methoxy-2H-chromen-2-one;Eugenitol;Isoeugenitol;Vinyl caffeate;Citropten;3-Methoxy-4,5-methylenedioxycinnamaldehyde;Eugenin;Phosphorylcholine;2-Aminodipyrido[1,2-a:3',2'-d]imidazole	HMDB0030818;HMDB0129368;HMDB0136784;HMDB0029466;HMDB0029472;HMDB0029775;HMDB0032952;HMDB0035303;HMDB0036627;HMDB0001565;HMDB0029748	9	Lathodoratin;Scoparone;2-Hydroxy-8-methylchromene-2-carboxylate;2-Hydroxy-3-methylbenzalpyruvate;cis-1,2-Dihydroxy-1,2-dihydro-8-carboxynaphthalene;Eugenin;Choline_phosphate;Glu-P-2;Hydronitroxide_radical	C09012;C09311;C14085;C14086;C14092;C20210;C00588;C19245;C20319	53558.2	49913.5	50093.4	54492.5	48167.9	48812.1	54017.5	51857.4	45106	50905.3	50430.3	52409.4	40404.9	37800.7	42764.8	39226	41274	39167.9	43387.7	47062	42805.2	48296.9
pos-M207T330	207.137	5.49573	1	1	Ethyl (??)-2-ethyl-3-phenylpropanoate	Unknown	Unknown	-	-	25	Ibuprofen;Eremopetasinorone A;Benzyl hexanoate;(E)-6-Methyl-6-(5-methyl-2-furanyl)-3-hepten-2-one;2-Phenylpropyl butyrate;2-Phenylpropyl isobutyrate;3-Phenylpropyl 2-methylpropanoate;3-Acetoxy-3-methyl-1-phenylbutane;3-Methylbutyl phenylacetate;2-Phenylethyl pentanoate;2-Phenylethyl 3-methylbutanoate;xi-8,9-Dehydrotheaspirone;2,4,6-Trimethyl-4-phenyl-1,3-dioxane;Methyl 4-tert-butylphenylacetate;1…	HMDB0001925;HMDB0029669;HMDB0032176;HMDB0033196;HMDB0034469;HMDB0034470;HMDB0034472;HMDB0034556;HMDB0035008;HMDB0035016;HMDB0035017;HMDB0035181;HMDB0036025;HMDB0036240;HMDB0036386;HMDB0036391;HMDB0037194;HMDB0037604;HMDB0037623;HMDB0037720;HMDB0038605;HMDB0039101;HMDB0040431;HMDB0132932;HMDB0132940	2	Ibuprofen;Plastoquinol-1	C01588;C02185	215124	213526	219326	224371	223775	230911	186008	174458	172819	174134	175211	173599	73768.9	79281.7	74891.3	81145.8	70355.9	78179.9	149132	160073	166606	158013
pos-M211T373	211.132	6.21515	1	1	(.+/-.)7-epi-Jasmonic acid	Lipids and lipid-like molecules	Fatty Acyls	HMDB0032797	NA	9	Jasmonic acid;Sedanonic acid;Dihydro-3-(2-octenyl)-2,5-furandione;(R)-8-Acetoxycarvotanacetone;1-Benzyloxy-1-(2-methoxyethoxy)ethane;4-(Butoxymethyl)-2-methoxyphenol;Isoamyl 2-furonpropionate;Dihydro-3-(1-octenyl)-2,5-furandione;3-Ethenyl-2,5-dimethyl-4-oxohex-5-en-2-yl acetate	HMDB0032797;HMDB0032871;HMDB0033102;HMDB0037104;HMDB0037135;HMDB0037642;HMDB0037735;HMDB0037816;HMDB0041573	2	(-)-Jasmonic_acid;(+)-7-Isojasmonic_acid	C08491;C16317	4821.64	5653.45	4570.91	5619.32	5431.12	5122.26	5753.33	4628.34	5648.73	4868.06	5393.44	5821.58	5104.19	5647.78	5356.05	5570.72	5799.05	5155.02	4912.98	5316.57	5794.68	4527.37
pos-M214T187	214.118	3.11693	1	1	Irgarol-descyclopropyl	Unknown	-	NA	NA	0	-	-	0	-	-	5468.86	5424.47	5696.66	6899.24	5648.12	5430.89	6057.21	6031.97	5892.6	5358.87	5707.14	5442.75	6297.4	6502.48	6072.06	6401.96	6902.33	6488.08	4893.57	5810.42	5584.86	5837.12
pos-M214T459	214.18	7.65301	1	1	Dodeca-2(E),4(E)-dienoic acid	Lipids and lipid-like molecules	Fatty Acyls	NA	NA	23	Dihydro-5-(2-octenyl)-2(3H)-furanone;Methyl 2-undecynoate;6-Heptyl-5,6-dihydro-2H-pyran-2-one;cis-3-Hexenyl trans-4-hexenoate;alpha-Terpineol acetate;alpha-Campholene acetate;(Z)-4-Hydroxy-6-dodecenoic acid lactone;Yuzu lactone;(3R,3aR,7aS)-3-Butylhexahydro-1(3H)-isobenzofuranone;Geranyl acetate;Artemisia alcohol acetate;Ethyl 2Z,4E-decadienoic acid;p-Menth-1-en-9-ol acetate;cis-3-Hexenyl cis-3-h…	HMDB0030867;HMDB0030945;HMDB0031030;HMDB0031692;HMDB0032051;HMDB0032193;HMDB0032331;HMDB0032901;HMDB0034903;HMDB0035157;HMDB0036048;HMDB0036599;HMDB0037301;HMDB0038270;HMDB0038280;HMDB0039522;HMDB0040206;HMDB0040227;HMDB0040397;HMDB0040725;HMDB0041469;HMDB0041494;HMDB0061816	9	Ethyl(E,Z)-decadienoate;(1S,2R,4S)-(-)-Bornyl_acetate;Geranyl_acetate;Linalyl_acetate;Bornyl_acetate;alpha-Terpinyl_acetate;beta-Terpinyl_acetate;gamma-Terpinyl_acetate;Allyl_cyclohexylpropionate	C08486;C09837;C09861;C09863;C11338;C12300;C12301;C12302;C12306	1931.31	5662.64	3641.35	3717.29	2112.71	4206.83	3959.05	9058.3	4298.16	11073	6466.77	8573.82	5419.67	2823.77	4025.65	3986.73	3273.3	4008.08	7826.06	4918	8763.81	5049.58
pos-M214T327	214.252	5.45563	1	1	Tetradecylamine	Unknown	-	NA	NA	3	Cyclotetradecane;(E)-7-Tetradecene;1-Tetradecene	HMDB0033567;HMDB0061833;HMDB0061834	0	-	-	3155.87	2519.75	3024.35	2256.23	2987.73	2483.56	2645.15	2461.97	2540.14	2886.84	2733.79	2145.75	3687.23	3105.31	3485.81	2768.81	2784.3	3586.19	3670.13	3960.37	3114.04	3007.92
pos-M215T357	215.081	5.95159	1	1	4-Nitrodiphenylamine	Unknown	-	NA	NA	0	-	-	1	1-Methylphenanthrene	C19457	2720.76	2805.44	1117.44	2260.37	2375.31	3501.58	2379.6	2340.49	2914.19	2573.43	2596.87	2723.41	2545.11	2462.25	2008.94	3635.07	2908.68	3000.72	2410.86	2662.75	2266.48	3789.34
pos-M215T115	215.139	1.91532	1	1	Pro-Val	Organic acids and derivatives	Carboxylic acids and derivatives	HMDB0029030	NA	28	Dethiobiotin;Prolyl-Valine;Valyl-Proline;L-Metanephrine;1,2-octadienoylglycine;1,3-octadienoylglycine;1,4-octadienoylglycine;1,5-octadienoylglycine;1,6-octadienoylglycine;1,7-octadienoylglycine;2,3-octadienoylglycine;2,4-octadienoylglycine;2,5-octadienoylglycine;2,6-octadienoylglycine;2,7-octadienoylglycine;3,4-octadienoylglycine;3,5-octadienoylglycine;3,6-octadienoylglycine;3,7-octadienoylglycin…	HMDB0003581;HMDB0029030;HMDB0029135;HMDB0062493;HMDB0094780;HMDB0094781;HMDB0094782;HMDB0094783;HMDB0094784;HMDB0094785;HMDB0094786;HMDB0094787;HMDB0094788;HMDB0094789;HMDB0094790;HMDB0094791;HMDB0094792;HMDB0094793;HMDB0094794;HMDB0094795;HMDB0094796;HMDB0094797;HMDB0094798;HMDB0094799;HMDB0094800;HMDB0004063;HMDB0036074;HMDB0060558	4	Dethiobiotin;L-Metanephrine;Tenuazonic_acid;Ecgonone_methyl_ester	C01909;C05588;C08511;C20371	8820.55	8113.5	11548.3	9084.2	8738.43	9128.11	14632.6	12635.1	12353.6	13364.1	12755.7	13260.3	12561.6	11892.4	12979.8	11302.1	10865.9	11965.8	9944.02	8482.84	8124.91	12469.8
pos-M217T145	217.154	2.40968	1	1	Val-Val	Organic acids and derivatives	Carboxylic acids and derivatives	HMDB0029140	NA	9	Valyl-Valine;2-octenoylglycine;3-octenoylglycine;4-octenoylglycine;5-octenoylglycine;6-octenoylglycine;7-octenoylglycine;Ecgonine methyl ester;Neotussilagine	HMDB0029140;HMDB0094801;HMDB0094802;HMDB0094803;HMDB0094804;HMDB0094805;HMDB0094806;HMDB0006406;HMDB0031820	3	Tussilagine;Ecgonine_methyl_ester;N-Hexanoyl-L-homoserine_lactone	C10411;C12448;C21197	157778	143723	140261	150163	139893	133437	212484	214347	207423	214113	192388	208678	161331	152486	156316	177799	164945	170709	174823	160022	154891	153790
pos-M218T54	218.113	0.908042	1	1	Gln-Ala	Organic acids and derivatives	Carboxylic acids and derivatives	HMDB0028790	NA	0	-	-	0	-	-	13474.4	11332.3	12063	9425.41	10981.9	10841.7	17346.6	15149.5	17730.6	16084.7	15773.5	19946.8	17350	12156.8	14683.9	14904.1	14442.2	13129.5	13214.7	14487.9	13000.9	15688
pos-M218T45	218.15	0.75445	1	1	Lys-Ala	Organic acids and derivatives	Carboxylic acids and derivatives	HMDB0028944	NA	4	Gamma-glutamyl-L-putrescine;Alanyl-Lysine;Lysyl-Alanine;beta-Alanyl-L-lysine	HMDB0012230;HMDB0028692;HMDB0028944;HMDB0060442	2	beta-Alanyl-L-lysine;gamma-L-Glutamylputrescine	C05341;C15699	14587.8	13668.7	16124.4	13310.8	15422.9	14645.2	14319.5	16208.4	14764.6	14143.6	15510.3	14795.8	16955.7	15476.7	15271.9	16516.8	15177.3	14557.4	15688.2	14210.6	13717.4	14853.5
pos-M219T103	219.134	1.72297	1	1	Thr-Val	Organic acids and derivatives	Carboxylic acids and derivatives	HMDB0029074	NA	9	Meprobamate;Isoleucyl-Serine;Leucyl-Serine;Serylisoleucine;Serylleucine;Threoninyl-Valine;Valyl-Threonine;L-Lysopine;Pantothenamide	HMDB0014515;HMDB0028916;HMDB0028938;HMDB0029042;HMDB0029043;HMDB0029074;HMDB0029137;HMDB0033675;HMDB0041313	11	D-Lysopine;Ethyl(E,Z)-decadienoate;(1S,2R,4S)-(-)-Bornyl_acetate;Geranyl_acetate;Linalyl_acetate;Bornyl_acetate;alpha-Terpinyl_acetate;beta-Terpinyl_acetate;gamma-Terpinyl_acetate;Allyl_cyclohexylpropionate;L-Dihydroanticapsin	C04020;C08486;C09837;C09861;C09863;C11338;C12300;C12301;C12302;C12306;C20940	45744.4	40269.5	36110.3	41375.4	45799.6	43750.1	43996.4	39690.4	43133.1	74693.7	46568.6	40197.9	70450.6	43886.9	38955.4	44096.5	45367.8	47311.8	35656.3	52983.4	53033.1	37336.6
pos-M219T61	219.134	1.02075	1	1	Val-Thr	Organic acids and derivatives	Carboxylic acids and derivatives	HMDB0029137	NA	9	Meprobamate;Isoleucyl-Serine;Leucyl-Serine;Serylisoleucine;Serylleucine;Threoninyl-Valine;Valyl-Threonine;L-Lysopine;Pantothenamide	HMDB0014515;HMDB0028916;HMDB0028938;HMDB0029042;HMDB0029043;HMDB0029074;HMDB0029137;HMDB0033675;HMDB0041313	11	D-Lysopine;Ethyl(E,Z)-decadienoate;(1S,2R,4S)-(-)-Bornyl_acetate;Geranyl_acetate;Linalyl_acetate;Bornyl_acetate;alpha-Terpinyl_acetate;beta-Terpinyl_acetate;gamma-Terpinyl_acetate;Allyl_cyclohexylpropionate;L-Dihydroanticapsin	C04020;C08486;C09837;C09861;C09863;C11338;C12300;C12301;C12302;C12306;C20940	26200.9	25580.3	28676.6	28023.1	23436.5	26486.1	40187.3	40104.6	43021.4	37070.2	62230.8	74432.6	33561.1	34626.7	34483.4	33089.4	32276.5	33167.8	32780.2	32322.8	31414.4	30089
pos-M219T158	219.134	2.63747	1	1	Ser-Ile	Organic acids and derivatives	Carboxylic acids and derivatives	HMDB0029042	NA	32	Meprobamate;Isoleucyl-Serine;Leucyl-Serine;Serylisoleucine;Serylleucine;Threoninyl-Valine;Valyl-Threonine;L-Lysopine;Pantothenamide;Dihydro-5-(2-octenyl)-2(3H)-furanone;Methyl 2-undecynoate;6-Heptyl-5,6-dihydro-2H-pyran-2-one;cis-3-Hexenyl trans-4-hexenoate;alpha-Terpineol acetate;alpha-Campholene acetate;(Z)-4-Hydroxy-6-dodecenoic acid lactone;Yuzu lactone;(3R,3aR,7aS)-3-Butylhexahydro-1(3H)-iso…	HMDB0014515;HMDB0028916;HMDB0028938;HMDB0029042;HMDB0029043;HMDB0029074;HMDB0029137;HMDB0033675;HMDB0041313;HMDB0030867;HMDB0030945;HMDB0031030;HMDB0031692;HMDB0032051;HMDB0032193;HMDB0032331;HMDB0032901;HMDB0034903;HMDB0035157;HMDB0036048;HMDB0036599;HMDB0037301;HMDB0038270;HMDB0038280;HMDB0039522;HMDB0040206;HMDB0040227;HMDB0040397;HMDB0040725;HMDB0041469;HMDB0041494;HMDB0061816	11	D-Lysopine;Ethyl(E,Z)-decadienoate;(1S,2R,4S)-(-)-Bornyl_acetate;Geranyl_acetate;Linalyl_acetate;Bornyl_acetate;alpha-Terpinyl_acetate;beta-Terpinyl_acetate;gamma-Terpinyl_acetate;Allyl_cyclohexylpropionate;L-Dihydroanticapsin	C04020;C08486;C09837;C09861;C09863;C11338;C12300;C12301;C12302;C12306;C20940	181494	175906	228841	173791	207202	174562	234521	183120	227977	211801	222030	206423	234433	222799	193362	216047	208895	218544	211552	198043	192508	183251
pos-M221T55	221.113	0.90915	1	1	Thr-Thr	Organic acids and derivatives	Carboxylic acids and derivatives	HMDB0029071	NA	3	N-Acetyl-b-glucosaminylamine;Threoninyl-Threonine;1-Isothiocyanato-7-(methylthio)heptane	HMDB0001104;HMDB0029071;HMDB0038440	4	N-Acetyl-beta-D-glucosaminylamine;Hercynine;N2-Acetyl-L-aminoadipate;(5-Phenyl-1,2,4-triazol-3-yl)urea	C01239;C05575;C12986;C15383	12560.1	11576	10907.7	9287.48	10095.1	11664.1	13580.8	12180	16658.3	12912.8	16791.7	14598.1	11522.4	12136.2	12311.2	11888.8	11953.8	13314.5	12374.5	12436.3	13023.8	13138.2
pos-M223T171	223.107	2.85585	1	1	Gly-Phe	Organic acids and derivatives	Carboxylic acids and derivatives	HMDB0028848	NA	10	Glycyl-Phenylalanine;Phenylalanyl-Glycine;2-(2-Methylpropoxy)naphthalene;(2Z)-2-(phenylmethylidene)hept-6-enal;Indolelactic acid;5-Methoxyindoleacetate;Cinnamoylglycine;Edulitine;Methyl 1-methoxy-1H-indole-3-carboxylate;3-Indolehydracrylic acid	HMDB0028848;HMDB0028995;HMDB0035076;HMDB0133163;HMDB0000671;HMDB0004096;HMDB0011621;HMDB0030179;HMDB0032755;HMDB0059765	5	N5-Phenyl-L-glutamine;Indolelactate;5-Methoxyindoleacetate;Gentianamine;Swietenidin_B	C20843;C02043;C05660;C09961;C10741	21879.3	20751.9	20940.3	21741.6	22783.1	22532.4	32366.2	35504.5	29431.5	29546.3	31693.1	28397.7	22734	31707.9	31851.3	22153.7	23267.1	24427.7	29208.1	27668.1	25125.8	28198.1
pos-M225T329	225.149	5.49087	1	1	Epoxyeremopetasinorol	Organoheterocyclic compounds	Oxanes	HMDB0029670	null	10	3-Methyl-5-pentyl-2-furanpropanoic acid;Epoxyeremopetasinorol;Annuionone A;Annuionone C;13-Oxo-9,11-tridecadienoic acid;Methyl jasmonate;(8alpha,10beta,11beta)-3-Hydroxy-4,15-dinor-1(5)-xanthen-12,8-olide;Octyl 2-furoate;Furfuryl octanoate;3-Methylbutyl 2-furanbutanoate	HMDB0112084;HMDB0029670;HMDB0032679;HMDB0032689;HMDB0034564;HMDB0036583;HMDB0037244;HMDB0037726;HMDB0037730;HMDB0037736	4	(6S,9R)-Vomifoliol;(+/-)-6-Hydroxy-3-oxo-alpha-ionol;Methyl_jasmonate;(+)-7-Isomethyljasmonate	C01760;C04166;C11512;C16318	46266	46160.2	43340.8	48152.6	49598	48084.8	39416.6	37610.2	37879.7	36437.8	40292.6	40261.7	18075.9	19724.8	17957.3	18600.4	15756.2	22872.4	32004.1	35692.8	36124.9	34158.6
pos-M228T92	228.098	1.5274	1	1	Deoxycytidine	Nucleosides, nucleotides, and analogues	Pyrimidine nucleosides	HMDB0000014	C00881	4	Deoxycytidine;1-(2,3-Dihydro-1H-pyrrolizin-5-yl)-1,4-pentanedione;N-Carbamoyl-2-amino-2-(4-hydroxyphenyl)acetic acid;N-(5-Amino-2-hydroxybenzoyl)glycine	HMDB0000014;HMDB0040046;HMDB0031813;HMDB0061683	2	Deoxycytidine;Bellendine	C00881;C10846	2537.59	2144.87	2295.93	2652.86	1936.99	3787.82	3555.16	3602.99	3204.3	3163.93	3606.14	3605.22	5122.91	4211.72	3654.04	4010.28	4262.52	4238.36	4309.47	2625.83	4042.05	3158
pos-M229T267	229.141	4.45159	1	1	Traumatic acid	Lipids and lipid-like molecules	Fatty Acyls	HMDB0000933	C16308	0	-	-	0	-	-	24008.6	23357.9	23882	24394.4	24333.7	23423.2	24007	27230.9	25675.9	24783.7	23720.8	26869.6	26654.3	30083.5	25414.1	25993.7	28494.3	26897	23908.5	29865.3	27418.9	24689.9
pos-M229T170	229.155	2.82612	1	1	Leu-Pro	Organic acids and derivatives	Carboxylic acids and derivatives	HMDB0011175	NA	17	Isoleucylproline;Leucylproline;4-(1,1,3,3-Tetramethylbutyl)-phenol;delta-Methylionone;3-Methyl-4-(2,6,6-trimethyl-2-cyclohexen-1-yl)-3-buten-2-one;Methyl-delta-ionone;alpha-(p-(1,1,3,3-Tetramethylbutyl)phenyl)-omega-hydroxypoly(oxyethylene);1-(2,6,6-Trimethyl-2-cyclohexen-1-yl)-1-penten-3-one;alpha-Irone;Etaspirene;10-Isopropyl-2,7-dimethyl-1-oxaspiro[4.5]deca-3,6-diene;1-(2,6,6-Trimethyl-1-cyclo…	HMDB0011174;HMDB0011175;HMDB0013825;HMDB0031737;HMDB0031738;HMDB0032397;HMDB0032528;HMDB0035245;HMDB0035631;HMDB0036023;HMDB0036024;HMDB0038130;HMDB0061831;HMDB0133179;HMDB0014861;HMDB0014954;HMDB0015197	9	alpha-Irone;(+)-trans-alpha-Irone;4-Octylphenol;4-tert-Octylphenol;Mescaline;Isoproterenol;Metaproterenol;Methoxamine;L-Isoprenaline	C09690;C11350;C14132;C14205;C06546;C07056;C07144;C07513;C11703	432556	430555	414326	451980	430300	435635	436072	433675	435167	427556	438304	437907	218206	226392	217362	216808	230719	223127	365941	362875	343240	345057
pos-M229T96	229.154	1.59236	1	1	Isoleucylproline	Organic acids and derivatives	Carboxylic acids and derivatives	HMDB0011174	null	17	Isoleucylproline;Leucylproline;4-(1,1,3,3-Tetramethylbutyl)-phenol;delta-Methylionone;3-Methyl-4-(2,6,6-trimethyl-2-cyclohexen-1-yl)-3-buten-2-one;Methyl-delta-ionone;alpha-(p-(1,1,3,3-Tetramethylbutyl)phenyl)-omega-hydroxypoly(oxyethylene);1-(2,6,6-Trimethyl-2-cyclohexen-1-yl)-1-penten-3-one;alpha-Irone;Etaspirene;10-Isopropyl-2,7-dimethyl-1-oxaspiro[4.5]deca-3,6-diene;1-(2,6,6-Trimethyl-1-cyclo…	HMDB0011174;HMDB0011175;HMDB0013825;HMDB0031737;HMDB0031738;HMDB0032397;HMDB0032528;HMDB0035245;HMDB0035631;HMDB0036023;HMDB0036024;HMDB0038130;HMDB0061831;HMDB0133179;HMDB0014861;HMDB0014954;HMDB0015197	9	alpha-Irone;(+)-trans-alpha-Irone;4-Octylphenol;4-tert-Octylphenol;Mescaline;Isoproterenol;Metaproterenol;Methoxamine;L-Isoprenaline	C09690;C11350;C14132;C14205;C06546;C07056;C07144;C07513;C11703	23266.3	20440.4	22980.1	23457.5	22931.1	26158.1	25082.9	23597.3	25811.6	22442.8	28513	19156.1	31276.3	26142.8	30186.7	31958.1	31202.8	31345.3	19957	17286.7	26037.1	18145.4
pos-M230T59	230.113	0.9903	1	1	Asn-Pro	Organic acids and derivatives	Carboxylic acids and derivatives	HMDB0028739	NA	2	Asparaginyl-Proline;Prolyl-Asparagine	HMDB0028739;HMDB0029012	0	-	-	8442.55	8807.3	13886.2	11684.8	11997	10515.4	16894.3	17115.5	15152.9	16174	9570.06	14545	12793.8	8086.21	6144.98	5636.23	13743.4	12176.7	9537.3	11723.7	16207.2	14499.8
pos-M231T178	231.171	2.96519	1	1	DL-Leu-DL-Val	Organic acids and derivatives	Carboxylic acids and derivatives	NA	NA	14	Isoleucyl-Valine;Leucyl-Valine;Valyl-Isoleucine;Valyl-Leucine;2-Decylfuran;(E)-6,10-Dimethyl-9-methylene-5-undecen-2-one;2-Cyclotetradecen-1-one;2-nonenoylglycine;3-nonenoylglycine;4-nonenoylglycine;5-nonenoylglycine;6-nonenoylglycine;7-nonenoylglycine;8-nonenoylglycine	HMDB0028920;HMDB0028942;HMDB0029130;HMDB0029131;HMDB0032215;HMDB0035862;HMDB0039884;HMDB0094807;HMDB0094808;HMDB0094809;HMDB0094810;HMDB0094811;HMDB0094812;HMDB0094813	1	N-Heptanoylhomoserine_lactone	C11844	174848	164459	157123	161117	152077	163091	295475	267906	261257	261248	271242	270531	302316	264239	288964	274306	277331	286187	232055	227428	241696	228623
pos-M233T296	233.153	4.93716	1	1	10,11-Epidioxycalamene	Benzenoids	Tetralins	HMDB0041062	null	40	Pterosin O;6-[(3,4-Methylenedioxy)phenyl]-3,3-dimethyl-1-hexene;(Z)-8-Decene-4,6-diyn-1-yl 3-methylbutanoate;1(10),11-Eremophiladiene-2,9-dione;Alantolactone;Isoalantolactone;(S)-Bilobanone;Alloalantolactone;Furoeremophilone 1;alpha-Amylcinnamyl formate;Costunolide;Furanogermenone;Germacrone-13-al;Turmeronol B;Turmeronol A;1,3,11(13)-Eudesmatrien-12-oic acid;(E)-9-(3-Furanyl)-2,6-dimethyl-2,6-non…	HMDB0030761;HMDB0030790;HMDB0031000;HMDB0035412;HMDB0035906;HMDB0035934;HMDB0036110;HMDB0036119;HMDB0036148;HMDB0036206;HMDB0036688;HMDB0036766;HMDB0036881;HMDB0037563;HMDB0037608;HMDB0039011;HMDB0040902;HMDB0040981;HMDB0041038;HMDB0041062;HMDB0134123;HMDB0134124;HMDB0134125;HMDB0134126;HMDB0134127;HMDB0134128;HMDB0134129;HMDB0134130;HMDB0030425;HMDB0031014;HMDB0032052;HMDB0032098;HMDB0037286;HMD…	14	Alantolactone;Costunolide;alpha-Cyclocostunolide;beta-Cyclocostunolide;Eremofrullanolide;Frullanolide;Glechomanolide;Isoalantolactone;Isovelleral;Pinguisone;Furanogermenone;3beta-Hydroxyatractylon;Atractylenolide_II;Tris(2-methyl-1-aziridinyl)phosphine_oxide	C09289;C09382;C09383;C09384;C09408;C09454;C09466;C09484;C09692;C09710;C17488;C17884;C17886;C19556	16820.7	13076.3	20482.4	15167	13633.5	12465.1	10093.4	9629.21	13164.5	8489.88	12746.1	10112.8	11989.8	13404.5	12915.4	12608.5	13092.2	12458.2	12556.6	12354.1	15779.7	11227.1
pos-M234T53	234.108	0.890583	1	1	Asn-Thr	Organic acids and derivatives	Carboxylic acids and derivatives	HMDB0028741	NA	8	Glutaminylserine;Asparaginyl-Threonine;Serylglutamine;Serinyl-Gamma-glutamate;Threoninyl-Asparagine;Methoxamine;Orciprenaline;Isoproterenol	HMDB0028806;HMDB0028741;HMDB0029037;HMDB0029053;HMDB0029056;HMDB0014861;HMDB0014954;HMDB0015197	7	Mescaline;Isoproterenol;Metaproterenol;Methoxamine;L-Isoprenaline;4,4'-Thiodianiline;8-Hydroxyalanylclavam	C06546;C07056;C07144;C07513;C11703;C19303;C17359	11067.2	15274.1	10636.5	8978.84	11099.4	12712.5	14865.7	14450.5	13854.1	13933.4	18300.1	15721.5	12218.9	13406.9	9925.49	13461.4	11053.9	11051.1	13535	15251.4	12652	15132.7
pos-M235T54	235.092	0.901133	1	1	Ser-Glu	Organic acids and derivatives	Carboxylic acids and derivatives	HMDB0029038	NA	7	Glutamylserine;gamma-Glutamylserine;L-beta-aspartyl-L-threonine ;Aspartyl-Threonine;Threoninyl-Aspartate;3,4-Methyleneazelaic acid;Lycoperdic acid	HMDB0028828;HMDB0029158;HMDB0011169;HMDB0028763;HMDB0029057;HMDB0059744;HMDB0030417	4	C20913;Ethylenediaminetriacetic_acid;7-Deoxyloganetin;2-(Hydroxymethyl)-3-(acetamidomethylene)succinate	C20913;C21396;C20790;C04690	23506.9	21557.6	23291.5	16989	24005.5	22037.3	29284.1	26093.2	29973	28028.9	33447.5	31958.8	26413.5	27460.5	24825.3	24519.8	22847.6	27478.1	30656.9	24590.9	29754.2	31429.4
pos-M235T392	235.169	6.53209	1	1	4,6-Decadiyn-1-ol isovalerate	Lipids and lipid-like molecules	Fatty Acyls	HMDB0038914	null	52	Valerenic acid;Epiacoronene;4,10-Longipinanedione;Curcumanolide A;Curcumenone;Curcumenol;9-Pentadecene-12,14-diyne-1,11-diol;Saussurea lactone;Oxysolavetivone;7-Hydroxycostal;Dehydrocurdione;1,10-Epoxygermacrone;(4alpha,5alpha)-11-Eremophilene-2,9-dione;Petasalbin;beta-Costic acid;alpha-Rotunol;Germacrone 4,5-epoxide;Dihydroisoalantolactone;Marasmene;3-Phenylpropyl hexanoate;(Z)-alpha-Bergamoteno…	HMDB0030016;HMDB0031349;HMDB0032081;HMDB0033252;HMDB0033253;HMDB0033960;HMDB0034562;HMDB0034742;HMDB0034956;HMDB0035202;HMDB0035407;HMDB0035408;HMDB0035413;HMDB0035639;HMDB0035794;HMDB0035869;HMDB0035889;HMDB0035935;HMDB0036035;HMDB0036390;HMDB0036392;HMDB0036427;HMDB0036449;HMDB0036466;HMDB0036647;HMDB0037038;HMDB0037391;HMDB0037640;HMDB0037710;HMDB0037739;HMDB0038190;HMDB0038198;HMDB0038698;HMD…	20	Bakkenolide_A;Confertifolin;Drimenin;Eremophilenolide;Helminthosporal;Hydroxyisopatchoulenone;Polygodial;Sclerosporin;Tetradymol;Valerenic_acid;Curcumenol;Dehydrocurdione;(4S,5S)-(+)-Germacrone_4,5-epoxide;13-Hydroxygermacrone;Curcumenone;Sugeonol;Chrysantherol;Germacrene_A_acid;Artemisinate;1-Deoxypentalenate	C09350;C09376;C09399;C09409;C09677;C09686;C09712;C09721;C09739;C09743;C16942;C16949;C17489;C17491;C17492;C17504;C17609;C19678;C20309;C20404	13947.5	12969.9	15479.6	11935.7	14934.3	15595.9	16592.4	16059.8	17096	19090.2	13657.4	14278.3	13001.3	15443.3	16625.9	13862.8	13789.3	14069.3	20064.2	15885.5	15982.4	15425.2
pos-M237T174	237.123	2.89497	1	1	Ala-Phe	Organic acids and derivatives	Carboxylic acids and derivatives	HMDB0028694	NA	12	N-acetyl-5-methoxykynuramine;Hexobarbital;Alanyl-Phenylalanine;Phenylalanyl-Alanine;O-Desmethyl-lacosamide;Dethiobiotin;Prolyl-Valine;Valyl-Proline;N-Deschlorobenzoyl indomethacin;Nigellimine N-oxide;alpha-Hydroxy-1-methyl-1H-indole-3-propanoic acid;alpha-Methoxy-1H-indole-3-propanoic acid	HMDB0062497;HMDB0015444;HMDB0028694;HMDB0028988;HMDB0060855;HMDB0003581;HMDB0029030;HMDB0029135;HMDB0013988;HMDB0033436;HMDB0038338;HMDB0038339	5	Carbetamide;Hexobarbitone;Dethiobiotin;Aniracetam;(2S,3R)-2-Hydroxy-3-(indol-3-yl)butanoate	C11075;C11723;C01909;C13355;C21288	7294.47	8014.67	8807.28	8017.54	7767.69	7696.88	8510.81	11867.8	10343.4	11451.1	12359.8	11409.1	13713.3	14413.3	18225.2	15295.4	15941.5	13287.6	10033	16139.5	10727.6	11895.4
pos-M237T345	237.185	5.75215	1	1	Curcumol	Unknown	-	NA	NA	33	(2E,6E)-1-Hydroxy-2,6,10-farnesatrien-9-one;2-Hydroxyacorenone;Acorusnol;Epiacorone;2,6-Di-tert-butyl-4-hydroxymethylphenol;Geranyl tiglate;10alpha-4,5-Seco-11-eudesmene-4,5-dione;(4S)-Dihydrocurcumenone;Calamensesquiterpinenol;Curdione;3-Hydroxy-1,10-bisaboladien-9-one;Epilubimin;7-Hydroxycostol;(-)-Myrtenyl isovalerate;Rishitinone;4alpha,5alpha-Epoxy-11-eudesmen-3a-ol;Isolubimin;Aubergenone;bet…	HMDB0030891;HMDB0030916;HMDB0030920;HMDB0031348;HMDB0032048;HMDB0032292;HMDB0032681;HMDB0033083;HMDB0033104;HMDB0034714;HMDB0034722;HMDB0035032;HMDB0035040;HMDB0035127;HMDB0035147;HMDB0035301;HMDB0035648;HMDB0035827;HMDB0036446;HMDB0036549;HMDB0036668;HMDB0036680;HMDB0036687;HMDB0037393;HMDB0037906;HMDB0038027;HMDB0038122;HMDB0038144;HMDB0038178;HMDB0039525;HMDB0039688;HMDB0040712;HMDB0002352	11	Latia_luciferin;Capsidiol;Helminthosporol;Hernandulcin;Lubimin;Sirenin;Farnesoic_acid;Cyperolone;Curdione;Kikkanol_B;Bufotenidine	C02293;C09627;C09678;C09681;C09700;C09733;C16502;C16946;C17493;C17604;C13664	24898.5	26415.3	23602.7	25813.9	26929.3	27590.3	34916	28522.9	32096	30157.8	31778.7	32403.4	21994.2	19404.4	18854.4	22962.1	19331.6	19437.6	23512.9	28000.7	24988.4	26539.6
pos-M239T279	239.091	4.64258	1	1	3,4,5-Trimethoxycinnamic acid	Phenylpropanoids and polyketides	Cinnamic acids and derivatives	HMDB0002511	null	8	3-(3,4,5-trimethoxyphenyl)prop-2-enoic acid;3-(6,7-dimethoxy-2H-1,3-benzodioxol-5-yl)propanal;3-(6,7-dimethoxy-2H-1,3-benzodioxol-5-yl)prop-2-en-1-ol;3-(4-hydroxy-2,3,5-trimethoxyphenyl)prop-2-enal;3,4,5-Trimethoxycinnamic acid;Trans-2, 3, 4-Trimethoxycinnamate;1-(2,4,5-Trimethoxyphenyl)-1,2-propanedione;Ecgoninium Methyl Ester(1+)	HMDB0124869;HMDB0128658;HMDB0128659;HMDB0128697;HMDB0002511;HMDB0011721;HMDB0031771;HMDB0062751	1	L-Histidinol_phosphate	C01100	4593.67	3933.26	3682.99	4095.95	3699.3	4005.05	9919.42	9092.07	10288.6	9604.98	12243.9	9697.47	6020.98	5779.86	6048.84	6042.99	6257.32	6797.39	8541.17	6532.96	5713.29	6053.55
pos-M239T102	239.102	1.70386	1	1	Tyr-Gly	Organic acids and derivatives	Carboxylic acids and derivatives	NA	NA	10	Felbamate;Glycyl-Tyrosine;Tyrosyl-Glycine;gamma-Glutaminyl-4-hydroxybenzene;Falimint;Prolyl-Threonine;Threoninyl-Proline;Sakacin P;Methyl 5-hydroxyoxindole-3-acetate;Methyl dioxindole-3-acetate	HMDB0015084;HMDB0028853;HMDB0029105;HMDB0029451;HMDB0040988;HMDB0029027;HMDB0029069;HMDB0038239;HMDB0038990;HMDB0038991	3	Felbamate;gamma-Glutamyl-gamma-aminobutyraldehyde;6-Hydroxyindolelactate	C07501;C15700;C05657	5092.87	6155.09	5092.25	4293.48	4579.58	5234.51	10069.9	10577.4	10045.2	9393.03	9946.31	8548.15	5022.61	5049.93	4904.55	4554.02	4866.49	5055.16	6794.38	6038.78	6909.2	6658.55
pos-M239T126	239.103	2.09513	1	1	Gly-Tyr	Organic acids and derivatives	Carboxylic acids and derivatives	NA	NA	12	Felbamate;Glycyl-Tyrosine;Tyrosyl-Glycine;gamma-Glutaminyl-4-hydroxybenzene;Falimint;(2Z)-2-(phenylmethylidene)hept-6-enoic acid;3-[4-Hydroxy-3-(3-methyl-2-butenyl)phenyl]-2-propenal;(S)-9-Hydroxy-10-undecenoic acid;Clarycet;3-Nonanon-1-yl acetate;Methyl 5-hydroxyoxindole-3-acetate;Methyl dioxindole-3-acetate	HMDB0015084;HMDB0028853;HMDB0029105;HMDB0029451;HMDB0040988;HMDB0133178;HMDB0040833;HMDB0032662;HMDB0036029;HMDB0037179;HMDB0038990;HMDB0038991	2	Felbamate;6-Hydroxyindolelactate	C07501;C05657	5648.92	4452.92	4060.26	4155.85	4288.13	4076.83	25757.1	20116	19535.2	18754.7	25700.7	20046.7	1080.2	1063.19	1091.54	1090.76	1117.36	1002.92	7704.95	7495.87	6700.68	6727.26
pos-M239T145	239.136	2.41394	1	1	ar-Turmerone	Lipids and lipid-like molecules	Prenol lipids	HMDB0035612	NA	1	Valyl-Valine	HMDB0029140	0	-	-	6117.29	5739.96	6053.25	5896.44	4992.05	5318.75	8462.44	8519.02	8120.36	9216.74	7676.35	8458.09	7686.22	7253.88	8348.68	7566.94	8015.92	7185.82	9093.93	8300.96	7768.39	7671.09
pos-M242T64	242.113	1.06113	1	1	5-Methyldeoxycytidine	Nucleosides, nucleotides, and analogues	Pyrimidine nucleosides	HMDB0002224	C03592	5	Hydroxykynurenine;L-3-Hydroxykynurenine;5-Hydroxykynurenine;Stavudine;L-Nicotianine	HMDB0000732;HMDB0011631;HMDB0012819;HMDB0014787;HMDB0029397	4	3-Hydroxykynurenine;3-Hydroxy-L-kynurenine;5-Hydroxykynurenine;Stavudine	C02794;C03227;C05651;C07312	3250.4	2458.03	1383.55	2651.04	3114.55	2945.31	3788.21	3282.13	4466.49	5124.38	3406.84	4175.81	4222.97	4270.46	3636.02	4755.73	3928.44	4840.55	4212.59	3739.12	3855.13	4260.1
pos-M242T459	242.175	7.65464	1	1	Methyl jasmonate	Unknown	-	NA	NA	0	-	-	0	-	-	2096.39	4272.77	4092.99	1914.14	1038.92	2411.84	2929.94	10281.8	2649.88	11034.2	8770.35	7206.09	3480.63	1724.73	2377.9	2620.75	2972.98	3934.69	4552.8	3265.3	4337.44	4378.73
pos-M243T147	243.097	2.45083	1	1	Thymidine	Nucleosides, nucleotides, and analogues	Pyrimidine nucleosides	HMDB0000273	C00214	23	Thymidine;Telbivudine;(1Z)-2-hydroxy-1-(4-methoxyphenyl)-4-methylpent-1-en-3-one;1-(2-hydroxy-4-methoxyphenyl)-4-methylpent-1-en-3-one;1-[3-(4-methoxyphenyl)oxiran-2-yl]-2-methylpropan-1-one;5-hydroxy-1-(4-methoxyphenyl)-4-methylpent-1-en-3-one;4-hydroxy-1-(4-methoxyphenyl)-4-methylpent-1-en-3-one;1-(4-methoxyphenyl)-4-methylpentane-2,3-dione;1-(5-Acetyl-2-hydroxyphenyl)-3-methyl-1-butanone;Ethyl…	HMDB0000273;HMDB0015394;HMDB0132933;HMDB0132935;HMDB0132936;HMDB0132937;HMDB0132939;HMDB0132948;HMDB0032589;HMDB0037492;HMDB0040424;HMDB0061823;HMDB0061942;HMDB0033217;HMDB0033642;HMDB0035133;HMDB0039053;HMDB0039974;HMDB0128032;HMDB0131194;HMDB0140926;HMDB0037264;HMDB0060026	7	Thymidine;HC_Yellow_No._4;Precocene_II;Flossonol;1,2-Dimethoxy-4-[2-(2-propenyloxy)ethenyl]-benzene;4-Amino-4-deoxychorismate;2-Amino-2-deoxyisochorismate	C00214;C19431;C09018;C09928;C12263;C11355;C18054	14818.1	14247.9	14039.3	13958	15184.4	15013.9	10873.9	10176.4	10691.8	10722.8	11255.1	11297.7	13957.5	13625.5	13229	14667.3	14861.2	14023.5	12282.3	13412.8	12481.8	12369.1
pos-M244T88	244.092	1.46565	1	1	Cytidine	Nucleosides, nucleotides, and analogues	Pyrimidine nucleosides	HMDB0000089	C00475	7	Cytidine;Cytarabine;gamma-Glutamyl-beta-cyanoalanine;Metaxalone;Carbofuran;Hydrocotarnine;3-Nitrotyrosine	HMDB0000089;HMDB0015122;HMDB0060478;HMDB0014798;HMDB0031770;HMDB0033701;HMDB0001904	6	Cytidine;Cytosine_arabinoside;gamma-Glutamyl-beta-cyanoalanine;1-Guanidino-1-deoxy-scyllo-inositol;Metaxalone;Carbofuran	C00475;C02961;C05711;C04280;C07934;C14291	112705	70504.1	74403.4	70322.2	76292.5	75164.8	154268	135561	153577	94222.3	94786.4	84896.7	146117	80853.4	90504.7	139135	151737	128392	70310.1	69561.2	63446	68311.2
pos-M244T58	244.092	0.961675	1	1	Cytarabine	Nucleosides, nucleotides, and analogues	Pyrimidine nucleosides	HMDB0015122	C02961	7	Cytidine;Cytarabine;gamma-Glutamyl-beta-cyanoalanine;Metaxalone;Carbofuran;Hydrocotarnine;3-Nitrotyrosine	HMDB0000089;HMDB0015122;HMDB0060478;HMDB0014798;HMDB0031770;HMDB0033701;HMDB0001904	6	Cytidine;Cytosine_arabinoside;gamma-Glutamyl-beta-cyanoalanine;1-Guanidino-1-deoxy-scyllo-inositol;Metaxalone;Carbofuran	C00475;C02961;C05711;C04280;C07934;C14291	173048	153100	155798	162766	153056	153139	237205	194163	211606	236903	235464	219212	233177	215727	205057	203577	202005	229816	200906	192218	202837	176874
pos-M244T465	244.191	7.75275	1	1	Methyl dihydrojasmonate	Lipids and lipid-like molecules	Fatty Acyls	HMDB0031740	null	4	N-Undecanoylglycine;Methyl dihydrojasmonate;Riesling acetal;4,5-Dihydrovomifoliol	HMDB0013286;HMDB0031740;HMDB0037562;HMDB0040615	0	-	-	29227.6	83696.4	63697.7	33792.6	54255.3	39152.8	54415.3	214402	42062.9	200961	127795	156835	84631.6	41496.2	58201.8	54303.6	44784.4	42329.6	79615	107871	107114	88929.2
pos-M245T192	245.186	3.19345	1	1	Leucyl-Isoleucine	Organic acids and derivatives	Carboxylic acids and derivatives	HMDB0028932	null	48	Isoleucyl-Isoleucine;Isoleucyl-Leucine;Leucyl-Isoleucine;Leucyl-Leucine;Farnesol;beta-Triticene;alpha-Triticene;Pogostol;Valerianol;10-Epijunenol;(-)-Pacifigorgiol;Sesquisabinene hydrate;4beta-8-Daucen-4-ol;6-Epi-beta-bisabolol;Panasinsanol B;Nerolidol;(S)-Nerolidol;Panasinsanol A;Shyobunol;Rosifoliol;beta-Bisabolol;(-)-alpha-Bisabolol;(+)-alpha-Bisabolol;(-)-Valeranone;Bulnesol;Guaioxide;Carotol…	HMDB0028910;HMDB0028911;HMDB0028932;HMDB0028933;HMDB0004305;HMDB0030938;HMDB0030939;HMDB0033239;HMDB0034951;HMDB0034982;HMDB0035021;HMDB0035199;HMDB0035351;HMDB0035364;HMDB0035383;HMDB0035662;HMDB0035663;HMDB0035711;HMDB0035811;HMDB0035868;HMDB0036111;HMDB0036197;HMDB0036198;HMDB0036421;HMDB0036445;HMDB0036447;HMDB0036579;HMDB0036580;HMDB0036642;HMDB0036645;HMDB0036646;HMDB0036679;HMDB0036732;HMD…	33	N-(6-Aminohexanoyl)-6-aminohexanoate;Leucyl-leucine;(2E,6E)-Farnesol;(2Z,6E)-Farnesol;(-)-alpha-Bisabolol;Carotol;alpha-Cedrol;Cycloeudesmol;alpha-Eudesmol;beta-Eudesmol;Guaiol;Himachalol;Ledol;Nerolidol;Patchouli_alcohol;(1E,4S,5E,7R)-Germacra-1(10),5-dien-11-ol;Valeranone;Hinesol;gamma-Eudesmol;8-epi-Cedrol;Drimenol;(+)-Epicubenol;(3R,6E)-Nerolidol;Patchoulol;Presilphiperfolan-8beta-ol;10-epi-g…	C01255;C11332;C01126;C03220;C09621;C09628;C09631;C09651;C09663;C09664;C09676;C09682;C09698;C09704;C09705;C16143;C16813;C16970;C17124;C18245;C19743;C19744;C19746;C19755;C19756;C19893;C19974;C20172;C20181;C20184;C20479;C20576;C21199	256828	255308	139455	245278	152185	268748	481458	428825	287280	273011	441007	437059	481390	304281	306960	452614	455417	313733	219186	204165	360547	218151
pos-M246T68_2	246.145	1.12531	1	1	Leucyl-Asparagine	Organic acids and derivatives	Carboxylic acids and derivatives	HMDB0028924	null	15	Glutaminylvaline;Asparaginyl-Isoleucine;Asparaginyl-Leucine;Isoleucyl-Asparagine;Leucyl-Asparagine;Valyl-Glutamine;Valyl-Gamma-glutamate;Dihydrodioscorine;Tigloidine;Dumetorine;Pyroglutamylvaline;Prolylhydroxyproline;Hydroxyprolyl-Proline;Prolyl-Hydroxyproline;Tetraacetylethylenediamine	HMDB0028810;HMDB0028734;HMDB0028735;HMDB0028902;HMDB0028924;HMDB0029125;HMDB0029141;HMDB0029828;HMDB0029875;HMDB0030268;HMDB0094651;HMDB0006695;HMDB0028871;HMDB0029018;HMDB0040573	2	Tigloidine;(S)-ATPA	C10868;C13733	27376.2	23564.4	42126	29797	26377.5	39596.2	38284.8	68370.7	59431.1	63070.8	40085.2	53514.9	62337.6	55915.5	39767.7	59875.6	61345.9	57752.2	52620.5	55404.9	34049.3	32810.9
pos-M248T54	248.124	0.901667	1	1	Threoninyl-Glutamine	Organic acids and derivatives	Carboxylic acids and derivatives	HMDB0029059	null	0	-	-	0	-	-	16748.5	15635.8	17195.6	12908.9	12850	17331.7	20845	20265.8	22572.8	20258.5	23423	22689.5	20393.8	20062.7	19982.6	18054.1	20272.8	19341.6	21710.9	19151	17591.1	21210.2
pos-M249T211	249.16	3.51513	1	1	Ala-Ala-Ala	Unknown	-	NA	NA	5	Pindolol;(8E,15E)-1,8,15-Heptadecatriene-11,13-diyne;Tetradec-2-enal;(Z)-8-Tetradecenal;1-(m-Methoxycinnamoyl)pyrrolidine	HMDB0015095;HMDB0031041;HMDB0032525;HMDB0032526;HMDB0038839	3	Pindolol;Leiokinine_A;Indeloxazine	C07445;C10703;C10918	490177	496669	502912	505678	495499	527497	162974	166826	174177	164939	174615	170474	218598	190201	206344	207609	204743	210089	314447	297580	270632	298997
pos-M251T324	251.164	5.40463	1	1	Gemfibrozil	Benzenoids	Phenol ethers	HMDB0015371	C07020	27	Gemfibrozil;1-Hydroxyacorenone;Blennin A;Procurcumadiol;(3beta,6beta)-Furanoeremophilane-3,6-diol;Heliannuol D;(6beta,8alpha)-6-Hydroxy-7(11)-eremophilen-12,8-olide;Ketosantalic acid;3-Hydroxytrichothecene;Piperdial;3beta-Dihydroxymarasmene;13-Hydroxymarasmene;3-Ketoapotrichothecene;Valerenolic acid;Ketopelenolide a;FS4 toxin;Lactaronecatorin A;Cadabicilone;3beta-Hydroxycinnamolide;Abscisic alcoh…	HMDB0015371;HMDB0030917;HMDB0031901;HMDB0034721;HMDB0035117;HMDB0035137;HMDB0035148;HMDB0035358;HMDB0035760;HMDB0035798;HMDB0036036;HMDB0036037;HMDB0036550;HMDB0036563;HMDB0036664;HMDB0037064;HMDB0037529;HMDB0037559;HMDB0039156;HMDB0039635;HMDB0039644;HMDB0040754;HMDB0061839;HMDB0035881;HMDB0036139;HMDB0037212;HMDB0040004	10	Gemfibrozil;Arbusculin_A;Ipomeamarone;Piperdial;Warburganal;Xanthoxin;Abscisic_alcohol;2-Ethylhexyl-4-hydroxybenzoate;1-Deoxy-11beta-hydroxypentalenate;Pentalenate	C07020;C09295;C09689;C09711;C09748;C13453;C13456;C14716;C20403;C20405	29105	30588.2	46623.4	25716.9	27548.7	26975.4	20175.6	18883.7	36455.3	18637.9	17618.3	19720.8	39113.2	19963.4	18305.8	18568	17670.5	18957.7	20091.9	20770.9	26417.6	21405.7
pos-M251T158	251.175	2.62618	1	1	Rivastigmine	Benzenoids	Benzene and substituted derivatives	HMDB0015124	C11766	6	Rivastigmine;3-Hydroxylidocaine;Methylphenidate;Dexmethylphenidate;Thalictroidine;Normeperidine	HMDB0015124;HMDB0060655;HMDB0014566;HMDB0015647;HMDB0034684;HMDB0041958	3	Rivastigmine;3-Hydroxylidocaine;Methylphenidate	C11766;C16560;C07196	21207.2	19404.9	20405.3	21265.2	19234.8	21839.2	2439.58	2287.1	4021.96	2990.23	3545.69	1548.85	10282.8	9486.47	9678.33	9243.59	8658.56	10734.4	11521.2	12420.9	13408.4	11275.3
pos-M253T132	253.117	2.19888	1	1	Ala-Tyr	Organic acids and derivatives	Carboxylic acids and derivatives	HMDB0028699	NA	9	3'-Hydroxyhexobarbital;Epoxy-hexobarbital;Alanyl-Tyrosine;Phenylalanyl-Serine;Serylphenylalanine;Tyrosyl-Alanine;Hydroxyprolyl-Valine;Valyl-Hydroxyproline;3-Oxo-carbofuran	HMDB0013940;HMDB0013941;HMDB0028699;HMDB0029004;HMDB0029046;HMDB0029098;HMDB0028876;HMDB0029128;HMDB0032776	1	3-Hydroxyhexobarbital	C03068	4362.28	4109.46	3735.42	4239.7	4529.38	3921.07	9202.25	7077	9894.3	3171.58	12638.4	12609.8	5984.3	6398.38	6645.41	6607.48	6798.85	5866.44	5833.3	5905.2	5569.96	5876.51
pos-M253T54	253.129	0.9034	1	1	His-Pro	Organic acids and derivatives	Carboxylic acids and derivatives	HMDB0028893	NA	4	2,3-Butanediol glucoside;Histidinyl-Proline;Prolyl-Histidine;Ibudilast	HMDB0040822;HMDB0028893;HMDB0029019;HMDB0015614	1	Camoensine	C10758	7292.21	7111.47	6979.98	5420.09	8528.52	6936.66	8135.81	8470.99	6992.49	8936.72	9098.23	9196.17	2387.24	4430.95	4467.38	4195.66	4720.5	4420.76	6004.29	6509.41	6898.74	7599.35
pos-M256T171	256.116	2.85582	1	1	Hydroxybupropion	Organic oxygen compounds	Organooxygen compounds	HMDB0012235	NA	8	Hydroxypropionylcarnitine;3-(3,4,5-trimethoxyphenyl)prop-2-enoic acid;3-(6,7-dimethoxy-2H-1,3-benzodioxol-5-yl)propanal;3-(6,7-dimethoxy-2H-1,3-benzodioxol-5-yl)prop-2-en-1-ol;3-(4-hydroxy-2,3,5-trimethoxyphenyl)prop-2-enal;3,4,5-Trimethoxycinnamic acid;Trans-2, 3, 4-Trimethoxycinnamate;1-(2,4,5-Trimethoxyphenyl)-1,2-propanedione	HMDB0013125;HMDB0124869;HMDB0128658;HMDB0128659;HMDB0128697;HMDB0002511;HMDB0011721;HMDB0031771	1	N-D-Glucosylarylamine	C03142	419569	405997	412106	423917	409097	423813	398084	401307	404876	414038	398678	385237	475131	506701	482923	473474	528693	442988	497851	476799	465832	436099
pos-M256T442	256.264	7.35867	1	1	Palmitamide	Lipids and lipid-like molecules	Fatty Acyls	HMDB0012273	NA	4	Palmitic amide;3-Methylcyclopentadecanone;(卤)-2-Dodecylcyclobutanone;Hexadecenal	HMDB0012273;HMDB0034181;HMDB0037544;HMDB0060482	2	Hexadecenal;Bombykol	C06123;C16873	306176	799765	334947	773287	556507	518637	458180	695662	650549	910561	1.01103e+06	1.01601e+06	553803	529512	1.02358e+06	1.11783e+06	972684	987707	649808	579524	921717	910107
pos-M258T276	258.112	4.60325	1	1	3-Hydroxymethylmefenamic acid	Unknown	-	NA	NA	15	Glycerophosphocholine;Tolmetin;Pandamarilactam 3x;Miglustat;7-hydroxy-3-phenyl-3,4-dihydro-2H-1-benzopyran-4-one;1-(2-hydroxyphenyl)-3-(4-hydroxyphenyl)prop-2-en-1-one;3-(3,4-dihydroxyphenyl)-1-phenylprop-2-en-1-one;3-(2,4-dihydroxyphenyl)-1-phenylprop-2-en-1-one;1,3-bis(4-hydroxyphenyl)prop-2-en-1-one;1-(3-hydroxyphenyl)-3-(4-hydroxyphenyl)prop-2-en-1-one;4-(3-benzoyloxiran-2-yl)phenol;2',5'-Dih…	HMDB0000086;HMDB0014643;HMDB0033610;HMDB0014563;HMDB0130494;HMDB0135586;HMDB0135587;HMDB0135588;HMDB0135590;HMDB0135591;HMDB0135592;HMDB0032129;HMDB0032130;HMDB0036738;HMDB0039612	14	Tolmetin;Ismine;Lophophorine;Bufotenidine;Flavidin;Chrysophanic_acid_9-anthrone;6-Hydroxyflavanone;4'-Hydroxyflavanone;7-Hydroxyflavanone;3'-Hydroxyflavanone;Dihydroflavonol;Acetylatractylodinol;4'-Hydroxyflavanone;(2R,3R)-Dihydroflavonol	C07149;C12181;C09573;C13664;C10258;C10314;C14221;C14241;C14290;C15204;C15570;C17857;C19896;C21417	500.448	670.909	694.365	589.746	637.196	571.328	633.494	504.976	667.46	778.547	700.205	527.918	2258.42	1513.39	1568.13	2570.42	2280.72	2048.49	940.585	859.066	1262.63	754.98
pos-M259T124	259.092	2.06985	1	1	5-Methyluridine	Nucleosides, nucleotides, and analogues	Pyrimidine nucleosides	HMDB0000884	NA	14	Ribothymidine;Imidazoleacetic acid riboside;3-Methyluridine;S-aminomethyldihydrolipoamide;4-hydroxy-2-methoxy-3-(3-methylbut-2-en-1-yl)benzoic acid;2-hydroxy-2-[4-hydroxy-3-(3-methylbut-2-en-1-yl)phenyl]acetic acid;4-hydroxy-3-methoxy-5-(3-methylbut-2-en-1-yl)benzoic acid;Ethyl vanillin isobutyrate;Carboxy-ibuprofen;2-{[(3,4-dihydroxy-5-methoxyphenyl)(hydroxy)methylidene]amino}acetic acid;2-{[(2,…	HMDB0000884;HMDB0002331;HMDB0004813;HMDB0006239;HMDB0124833;HMDB0135908;HMDB0140425;HMDB0037683;HMDB0060564;HMDB0128021;HMDB0128045;HMDB0128056;HMDB0037548;HMDB0037549	4	(1-Ribosylimidazole)-4-acetate;Spongothymidine;3-Dimethylallyl-4-hydroxymandelic_acid;N-(2,3-Dihydroxybenzoyl)-L-serine	C05131;C16744;C12457;C04204	3925.52	9739.39	9254.66	3970.7	8499.72	3824.01	2570.13	2518.02	2483.35	2219.8	2443.68	2784.65	4248.71	7961.7	2966.73	3195.96	2707.75	3770.84	2843.66	3299.1	3075.58	3133.04
pos-M259T443	259.205	7.37832	1	1	Dibutyl adipate	Unknown	-	NA	C14253	3	2-Acetyl-3,5,5,6,8,8-hexamethyl-5,6,7,8- tetrahydronaphthalene;3-(5,6,6-Trimethylbicyclo[2.2.1]hept-1-yl)cyclohexanol;Ambronide	HMDB0061860;HMDB0031851;HMDB0036831	2	13-Apo-beta-carotenone;Bombykal	C20696;C20128	1729.32	6210.76	2334.61	5442.52	3642.2	3122.86	6831.75	2133.45	5058.58	2490.9	4037.2	4163.28	3074.1	8176.4	2632.58	14360	9052.72	9646.13	5066.32	4708.09	5633.17	5633.33
pos-M260T160	260.16	2.66467	1	1	Gln-Leu	Organic acids and derivatives	Carboxylic acids and derivatives	HMDB0028801	NA	8	Glutaminylisoleucine;Glutaminylleucine;Hydroxyprolyl-Lysine;Isoleucyl-Glutamine;Isoleucyl-Gamma-glutamate;Leucyl-Glutamine;Leucyl-Gamma-glutamate;Lysyl-Hydroxyproline	HMDB0028800;HMDB0028801;HMDB0028868;HMDB0028905;HMDB0028921;HMDB0028927;HMDB0028943;HMDB0028952	0	-	-	132763	125948	116627	124562	118354	132343	158445	150392	157563	138592	151849	150422	168182	158420	146246	143845	154707	156216	144849	162768	136590	135803
pos-M261T45	261.155	0.749417	1	1	Lys-Asn	Organic acids and derivatives	Carboxylic acids and derivatives	HMDB0028946	NA	3	Glutaminyllysine;Lysyl-Glutamine;Lysyl-Gamma-glutamate	HMDB0028802;HMDB0028949;HMDB0028965	0	-	-	9759.84	10503.4	10360.4	9178.07	11100.7	9999.57	8478.39	8426.1	9292.22	9108.31	8624.19	8677.23	8460.45	8960.29	9363.74	8115.84	7491.89	8122.98	11073.3	10731.1	9236.77	9008.17
pos-M262T397	262.143	6.61112	1	1	O-(4-Hydroxybenzoyl)tropine	Unknown	-	NA	NA	12	Salbutamol;Isoetharine;Petasinine;3alpha-Tigloyloxytropane N-oxide;Moprolol;2-(1-hydroxy-3-phenylpropyl)benzene-1,4-diol;Batatasin III;3-(1,1-Dimethylallyl)herniarin;5-Hydroxy-2-(5-methyl-1-oxo-4-hexenyl)benzofuran;Batatasin IV;Encelin;Glandulone B	HMDB0001937;HMDB0014366;HMDB0030516;HMDB0033454;HMDB0041935;HMDB0135363;HMDB0030636;HMDB0030731;HMDB0031925;HMDB0032641;HMDB0034723;HMDB0038548	14	Zinnimidine;Cochlearine;cis-1,3,4,6,7,11b-Hexahydro-9-methoxy-2H-benzo[a]quinolizine-3-carboxylic_acid;Isoetharine;Macrophylline;R-Salbutamol;6,8-Dimethyl-6,7-didehydroergoline;Osthol;Encelin;Batatasin_IV;5-Hydroxybisphenol_A;1,2-Bis(4-hydroxyphenyl)-2-propanol;2,2-Bis(4-hydroxyphenyl)-1-propanol;Linderalactone	C10626;C10853;C15462;C07053;C10348;C11770;C20409;C09280;C09404;C10247;C13626;C13629;C13631;C17425	1658.43	1273.22	1542.16	1393.02	1825.98	1268.19	1142.62	1215.26	1506.85	1164.88	1355.63	1317.72	1220.87	1223.24	1046.64	1493.21	1654.94	1655.59	1477.49	1043.79	1299.29	1161.09
pos-M265T188	265.155	3.14107	1	1	Val-Phe	Organic acids and derivatives	Carboxylic acids and derivatives	HMDB0029134	NA	30	(2E)-N-(4-aminobutyl)-3-(4-hydroxy-3-methoxyphenyl)prop-2-enimidic acid;N-(4-aminobutyl)-3-(4-hydroxy-3-methoxyphenyl)prop-2-enimidic acid;Vorinostat;Phenylalanyl-Valine;Valyl-Phenylalanine;Subaphylline;(Z,Z)-2,9,16-Heptadecatriene-4,6-diyn-8-ol;Falcarinone;5-Tetradecenoic acid;5Z-Tetradecenoic acid;Myristoleic acid;Tsuzuic acid;trans-Tetra-dec-2-enoic acid;(R)-14-Methyloxacyclotetradecan-2-one;E…	HMDB0139553;HMDB0139638;HMDB0015568;HMDB0029008;HMDB0029134;HMDB0033463;HMDB0032674;HMDB0033693;HMDB0000499;HMDB0000521;HMDB0002000;HMDB0005051;HMDB0010732;HMDB0030921;HMDB0031029;HMDB0031073;HMDB0032152;HMDB0032321;HMDB0034561;HMDB0037188;HMDB0037189;HMDB0037227;HMDB0037228;HMDB0037369;HMDB0037633;HMDB0038056;HMDB0040228;HMDB0062243;HMDB0062248;HMDB0094671	5	Feruloylputrescine;Falcarinone;Dehydrofalcarinol;Myristoleic_acid;Fagaramide	C10497;C08451;C17716;C08322;C10455	52211.5	52241.7	51180.8	51422.6	51625.8	53202.5	110063	224772	104777	95685.9	103119	98806.4	89783.6	131970	89098.7	88357.5	88904.3	86886.8	78743.3	72419.2	74858.2	73946.5
pos-M266T51	266.16	0.8421	1	1	Esprocarb	Unknown	-	NA	C14526	3	Prenyl glucoside;(E)-2-Methyl-2-buten-1-ol O-beta-D-Glucopyranoside;Histidylproline diketopiperazine	HMDB0031876;HMDB0033064;HMDB0002053	1	Esprocarb	C14526	14194.8	13100.3	14328.7	14000.8	14715	14112.9	13884.7	14401.7	14135.8	12725.5	15454.8	15133.2	16051.1	16616.6	14445.1	15367.7	14684.3	14843.1	15540.6	16489.8	13879.3	15908.8
pos-M269T69	269.107	1.15692	1	1	Tyr-Ser	Organic acids and derivatives	Carboxylic acids and derivatives	HMDB0029114	NA	2	Moclobemide;Ibudilast	HMDB0015302;HMDB0015614	3	Ellipticine;Olivacine;Camoensine	C09154;C09230;C10758	119897	109267	116992	125485	121703	111293	91601.6	110349	106512	118244	97335	109519	102535	108637	115678	121049	99251.6	106207	112449	105228	114426	121677
pos-M269T224	269.136	3.73653	1	1	N-Acetyl-L-carnosine	Organic acids and derivatives	Carboxylic acids and derivatives	NA	NA	8	Kamahine C;3-carboxy-4-methyl-5-pentyl-2-furanpropanoic acid;3-Hydroxydodecanedioic acid;Dibutyl malate;Muramic acid;N-(1-Deoxy-1-fructosyl)alanine;Deoxyadenosine;5'-Deoxyadenosine	HMDB0038935;HMDB0061643;HMDB0000413;HMDB0031696;HMDB0003254;HMDB0038662;HMDB0000101;HMDB0001983	5	Muramic_acid;Deoxyadenosine;5'-Deoxyadenosine;Cordycepin;3-Oxohexobarbital	C06470;C00559;C05198;C08431;C02517	36708.5	30755.5	34213.6	33076.8	31232.4	32928.6	52698.6	57894.3	52581.1	50910.8	50022.4	54527.1	42939.8	43294.6	47194.6	42788.1	45551.1	45921.1	43794.7	40359.5	42506.7	42925.9
pos-M269T406	269.247	6.75954	1	1	Methyl palmitoleate	Unknown	-	NA	NA	6	Cyclohexaneundecanoic acid;(Z)-9-Heptadecenoic acid;2,4-Heptadecanedione;10Z-Heptadecenoic acid;7-Hexadecenoic acid, methyl ester;9Z-heptadecenoic acid	HMDB0030997;HMDB0031046;HMDB0040888;HMDB0060038;HMDB0061858;HMDB0062437	2	omega-Cyclohexylundecanoic_acid;9E-Heptadecenoic_acid	C12100;C16536	2874.27	2449.87	3808.39	2262.12	2537.78	2281.39	2698.74	2266.11	2469.84	1939.15	2369.54	2790.35	2257.64	3229	2600.09	2582.85	2644.15	2571.66	2423.25	2469.4	2959.74	2126.86
pos-M270T53	270.118	0.883733	1	1	3'-Methoxyflavone	Phenylpropanoids and polyketides	Flavonoids	NA	NA	4	Asparaginyl-Histidine;Histidinyl-Asparagine;Deoxyinosine;Nebularine	HMDB0028733;HMDB0028880;HMDB0000071;HMDB0029956	5	Fenothiocarb_sulfoxide;Nebularine;Deoxyinosine;N-D-Ribosylpurine;5'-Deoxyinosine	C11085;C01736;C05512;C15586;C21102	10586.3	10634.4	10758	8060.67	11154.7	9634.45	12869.7	11722.3	14401.2	12453.7	12897.1	12751.5	10902.9	12156.5	10531.2	10446.1	9887.93	10495.4	12332.4	11992.6	15393	10836.7
pos-M270T193	270.131	3.20967	1	1	Alachlor	Benzenoids	Benzene and substituted derivatives	HMDB0031766	C10928	7	(R)-3-hydroxybutyrylcarnitine;Hydroxybutyrylcarnitine;Cycasin;2-[2,4,6-trihydroxy-3-(3-methylbut-2-en-1-yl)phenyl]acetic acid;2-[2,4-dihydroxy-3-(3-methylbut-2-en-1-yl)phenyl]-2-hydroxyacetic acid;1-(2,4,6-Trimethoxyphenyl)-1,3-butanedione;Methyl 3,4,5-trimethoxycinnamate	HMDB0062735;HMDB0013127;HMDB0038850;HMDB0125460;HMDB0137142;HMDB0030668;HMDB0038551	4	Cycasin;Anatoxin_a(s);Trinexapac-ethyl;Grandinol	C01418;C19998;C18541;C20207	24573.2	24831.3	29533.4	22946.7	24758.7	24671.9	24898.3	22684.8	24218.6	31446.2	21336.4	23038.4	38302.1	40202.5	40516.5	38084.9	38205.8	38437.6	31142.3	29688.9	29481.7	31491.1
pos-M274T122	274.176	2.03645	1	1	Val-Gly-Val	Organic acids and derivatives	Carboxylic acids and derivatives	NA	NA	0	-	-	3	(2R,3R)-3-Methylglutamyl-5-semialdehyde-N6-lysine;Nupharamine;Pulcherriminic_acid	C20279;C17464;C20515	10852.4	7978.08	7526.65	10551.4	10232.4	10393.3	19083.7	13141.3	18443.1	15358.9	18995.3	14518.2	9375.54	8508.7	8649.51	9237.36	9155.69	9613.35	7890.15	7072.3	7856.82	8439.39
pos-M275T190	275.054	3.16255	1	1	Alloathyriol	Organoheterocyclic compounds	Benzopyrans	HMDB0038715	null	12	3,7,8,9-tetrahydroxy-1-methyl-6H-benzo[c]chromen-6-one;2,3,7,9-tetrahydroxy-1-methyl-6H-benzo[c]chromen-6-one;3,7,9-trihydroxy-1-(hydroxymethyl)-6H-benzo[c]chromen-6-one;BR-Xanthone B;Alloathyriol;1,3,6-Trihydroxy-5-methoxyxanthone;3-(6,7-dimethoxy-2H-1,3-benzodioxol-5-yl)prop-2-enoic acid;(2Z)-3-(6,7-dimethoxy-2H-1,3-benzodioxol-5-yl)-2-hydroxyprop-2-enal;3-(6,7-dimethoxy-2H-1,3-benzodioxol-5-yl…	HMDB0132302;HMDB0132303;HMDB0132304;HMDB0033326;HMDB0038715;HMDB0041243;HMDB0128660;HMDB0128661;HMDB0128664;HMDB0137274;HMDB0041195;HMDB0015037	9	1-Deoxy-D-altro-heptulose_7-phosphate;5-epi-Valiolol_7-phosphate;Athyriol;Bellidifolin;Isoathyriol;Swertianin;2,2',4,4'-Tetrahydroxybenzil;Didanosine;Purine_deoxyribonucleoside	C04359;C21204;C10052;C10053;C10069;C10092;C15218;C06953;C20463	900.361	2306.73	1037.18	1227.48	2764.72	984.668	1805.42	1501.06	1573.24	1694.14	2155.83	2841.89	4425.9	2700.56	4669.18	4497.07	4189.56	4403.54	2517.91	2097.45	2127.05	2006.94
pos-M275T45	275.171	0.753283	1	1	Lysyl-Glutamine	Organic acids and derivatives	Carboxylic acids and derivatives	HMDB0028949	null	3	Glutaminyllysine;Lysyl-Glutamine;Lysyl-Gamma-glutamate	HMDB0028802;HMDB0028949;HMDB0028965	0	-	-	6794.6	8009.78	7539.61	7371.83	7421.53	6827.89	6382.54	6956.53	6912.52	6799.94	6857.77	6201	5991.54	6168.51	6483.02	6513.77	6276.67	6816.91	6147.21	7226.82	8271.6	6937.61
pos-M276T55_2	276.119	0.9114	1	1	Gln-Glu	Organic acids and derivatives	Carboxylic acids and derivatives	HMDB0028796	NA	8	Glutaminylglutamic acid;Glutamylglutamine;N-gamma-Glutamylglutamine;Norophthalmic acid;N2-gamma-Glutamylglutamine;Ribothymidine;Imidazoleacetic acid riboside;3-Methyluridine	HMDB0028796;HMDB0028817;HMDB0029147;HMDB0005766;HMDB0011738;HMDB0000884;HMDB0002331;HMDB0004813	4	(5-L-Glutamyl)-L-glutamine;N-Succinyl-L-citrulline;(1-Ribosylimidazole)-4-acetate;Spongothymidine	C05283;C18048;C05131;C16744	25783.1	24351.5	24341.3	22863.1	27967.2	25630.3	28323	25518.7	29275.4	27663.4	33672.1	28840.4	26599.3	28603.9	29463.1	25534.3	26125.2	27266.5	28320.5	26952.9	29405.3	29878.6
pos-M277T74	277.089	1.23438	1	1	Clenbuterol	Benzenoids	Benzene and substituted derivatives	HMDB0015477	NA	6	Clenbuterol;3,4,5-trihydroxy-6-[(3-methylbut-2-enoyl)oxy]oxane-2-carboxylic acid;3,4,5-trihydroxy-6-{[(2E)-2-methylbut-2-enoyl]oxy}oxane-2-carboxylic acid;Galactosylglycerol;(2R)-1-O-beta-D-Galactopyranosylglycerol;Dyphylline	HMDB0015477;HMDB0128920;HMDB0129102;HMDB0006790;HMDB0038664;HMDB0014789	4	Ranunculin;3-beta-D-Galactosyl-sn-glycerol;2-O-(alpha-D-Glucopyranosyl)glycerol;Dyphylline	C08512;C05401;C11546;C07819	12529.7	12578.6	12261.8	12237.8	13028	11998.7	13729	12254.9	11087.5	13165.3	13356.5	13610.5	17031.6	20859.1	19292.7	21173.5	17549.1	18509.8	15415.4	14146.8	14893.3	15473.9
pos-M279T156	279.131	2.59664	1	1	Tyr-Pro	Organic acids and derivatives	Carboxylic acids and derivatives	HMDB0029113	NA	5	Glutaminylaspartic acid;Glutamylasparagine;gamma-Glutamylasparagine;Aspartyl-Glutamine;Aspartyl-Gamma-glutamate	HMDB0028793;HMDB0028814;HMDB0029144;HMDB0028751;HMDB0028767	1	Pulcherriminic_acid	C20515	48244.5	27048.8	36809.3	34435.4	46530	47700.9	58820.8	41054.7	66455.8	63174.6	65786.7	38863	28349	46032.8	36128.6	38475.5	27669.2	39024.8	28497.9	35312.2	36023.5	41508
pos-M279T405	279.159	6.74911	1	1	Dibutyl phthalate	Benzenoids	Benzene and substituted derivatives	HMDB0033244	C14214	17	2-(4-hydroxy-3-methylbut-2-en-1-yl)-4-(3-methylbut-2-en-1-yl)benzene-1,3,5-triol;bis(3-methylbut-2-en-1-yl)benzene-1,2,3,5-tetrol;2-[(3,3-dimethyloxiran-2-yl)methyl]-4-(3-methylbut-2-en-1-yl)benzene-1,3,5-triol;4-(3,7-dimethylocta-2,6-dien-1-yl)benzene-1,2,3,5-tetrol;2-{[3-methyl-3-(4-methylpent-3-en-1-yl)oxiran-2-yl]methyl}benzene-1,3,5-triol;2-[5-(3,3-dimethyloxiran-2-yl)-3-methylpent-2-en-1-yl…	HMDB0133045;HMDB0133047;HMDB0133048;HMDB0133084;HMDB0133085;HMDB0133086;HMDB0133087;HMDB0133088;HMDB0133089;HMDB0133090;HMDB0133091;HMDB0001518;HMDB0013248;HMDB0013835;HMDB0033244;HMDB0030993;HMDB0036143	4	2-Ethylhexyl_phthalate;Dibutyl_phthalate;Diisobutyl_phthalate;Yellow_OB	C03343;C14214;C15205;C19553	236832	194411	239877	211435	180481	208537	175485	214941	259384	219212	214573	192550	203022	196686	220395	200064	202104	231749	227860	186279	240743	251217
pos-M279T203	279.17	3.39157	1	1	Leu-Phe	Organic acids and derivatives	Carboxylic acids and derivatives	HMDB0013243	NA	14	keratan sulfate I;Leucyl-phenylalanine;Isoleucyl-Phenylalanine;Phenylalanyl-Isoleucine;9-Pentadecenoic acid;Isobutyl 10-undecenoate;Exaltolide;Butyl undecylenate;Rhodinyl isovalerate;Menthyl isovalerate;Citronellyl pentanoate;Citronellyl isovalerate;Auberganol;15,5-Farnesanolide	HMDB0062483;HMDB0013243;HMDB0028914;HMDB0028998;HMDB0029765;HMDB0032347;HMDB0034455;HMDB0036426;HMDB0037190;HMDB0037211;HMDB0037229;HMDB0038954;HMDB0039715;HMDB0040997	6	Phenolic_steroid;3-Deoxyestradiol;Cryptomeridiol;Zinnimidine;Cochlearine;cis-1,3,4,6,7,11b-Hexahydro-9-methoxy-2H-benzo[a]quinolizine-3-carboxylic_acid	C02453;C14239;C17676;C10626;C10853;C15462	33590.7	19450.4	24759.7	27199	17850.8	26336.9	51720.8	63650.4	48040.2	45091.8	67508.5	49019.1	68903.1	92243.5	67495.5	67823	96453.9	85520.1	62675.5	42851.8	43066.9	63390
pos-M279T384	279.232	6.40763	1	1	2-Hexyldecanoic acid	Unknown	-	NA	NA	5	Alpha-Linolenic acid;Gamma-Linolenic acid;Calendic acid;Punicic acid;Linolenelaidic acid	HMDB0001388;HMDB0003073;HMDB0030962;HMDB0030963;HMDB0030964	6	(6Z,9Z,12Z)-Octadecatrienoic_acid;(9Z,12Z,15Z)-Octadecatrienoic_acid;Crepenynate;(9Z,11E,13E)-Octadecatrienoic_acid;Punicic_acid;5beta-Estrane-3alpha,17beta-diol	C06426;C06427;C07289;C08315;C08364;C15201	345138	660910	353559	642738	556794	528951	513435	307466	571729	336738	449292	418814	503222	1.28511e+06	600711	1.28605e+06	1.04235e+06	1.0333e+06	524393	499218	589580	663970
pos-M281T174	281.113	2.90472	1	1	Aspartylphenylalanine	Organic acids and derivatives	Carboxylic acids and derivatives	HMDB0000706	null	10	Aspartylphenylalanine;L-beta-aspartyl-L-phenylalanine ;Phenylalanyl-Aspartate;Levosimendan;gamma-L-Glutamyl-L-pipecolic acid;(2S,2'S)-Pyrosaccharopine;Strobilurin A;2-Carboxy-4-dodecanolide;(3S,5R,6R,7E)-3,5,6-Trihydroxy-7-megastigmen-9-one;Dimethylthiambutene	HMDB0000706;HMDB0011167;HMDB0028991;HMDB0015058;HMDB0038614;HMDB0038676;HMDB0030420;HMDB0030987;HMDB0038736;HMDB0061719	3	Heritonin;3'-O-Methylbatatasin_III;Dihydroechinofuran	C09936;C10271;C18134	90727	79575.5	76948.5	79718.9	83403.9	72984.5	90218.1	89260.4	78930.9	84217.7	88673.9	84752.6	66232	69018.2	69963.9	61684.2	63621.1	63852.4	74547.6	73641.1	71741.3	74019.2
pos-M282T137	282.12	2.28233	1	1	2'-O-Methyladenosine	Nucleosides, nucleotides, and analogues	Purine nucleosides	HMDB0004326	C04779	13	N-(1-Deoxy-1-fructosyl)threonine;1-Methyladenosine;N6-Methyladenosine;2'-O-Methyladenosine;3'-O-Methyladenosine;Isoleucyl-Glutamate;Leucyl-Glutamate;norzolmitripan;Lysyl-Proline;Prolyl-Lysine;3,4,5-trihydroxy-6-[(2-methylpropanoyl)oxy]oxane-2-carboxylic acid;6-(butanoyloxy)-3,4,5-trihydroxyoxane-2-carboxylic acid;3-Hydroxy-4-butanolide	HMDB0037843;HMDB0003331;HMDB0004044;HMDB0004326;HMDB0006023;HMDB0028906;HMDB0028928;HMDB0060966;HMDB0028959;HMDB0029022;HMDB0126095;HMDB0130127;HMDB0034681	2	1-Methyladenosine;O6-Methyl-2'-deoxyguanosine	C02494;C05031	159142	133014	138248	139114	135681	125998	110161	126060	103525	116445	132687	105225	111610	138742	137301	122632	106720	110805	89546.9	98687.1	93319.4	88089.2
pos-M282T426	282.27	7.09533	1	1	Dodemorph	Unknown	-	NA	C18786	0	-	-	0	-	-	7650.45	11817.5	8122.5	12067	10068.3	10368.3	7401.15	27003.7	10568.6	19600.2	19946.7	19217.4	23146.7	17748.3	24099.2	20138.1	20471.4	24479.7	16347.5	8114.35	12743.2	16881.3
pos-M282T448	282.28	7.47347	1	1	Oleamide	Lipids and lipid-like molecules	Fatty Acyls	HMDB0002117	C19670	2	Oleamide;(卤)-(Z)-2-(5-Tetradecenyl)cyclobutanone	HMDB0002117;HMDB0037543	2	Dodemorph;Oleamide	C18786;C19670	2.28923e+06	5.30743e+06	2.88417e+06	4.8625e+06	4.73929e+06	4.41883e+06	4.68687e+06	8.84264e+06	4.64172e+06	1.06199e+07	7.09095e+06	7.56682e+06	6.21341e+06	4.97934e+06	8.64753e+06	7.48933e+06	7.46793e+06	8.9706e+06	5.75208e+06	6.05153e+06	5.68742e+06	6.2583e+06
pos-M283T46	283.062	0.760933	1	1	Pseudobaptigenin	Phenylpropanoids and polyketides	Isoflavonoids	HMDB0036616	C10522	4	3-O-Methylcoumestrol;9-O-Methylcoumestrol;Cochliophilin A;Pseudobaptigenin	HMDB0029584;HMDB0033588;HMDB0034445;HMDB0036616	2	4,5-Methylenedioxy-6-hydroxyaurone;Pseudobaptigenin	C08722;C10522	2806.94	2949.86	2738.91	2502.91	2447.14	2660.75	3277.97	2642.91	3043.46	2727.7	3104.78	2923.61	2219.3	2107.06	2172.99	1858.13	1881.65	2196.62	2525.13	2153.37	2391.95	2601.51
pos-M283T95	283.128	1.58894	1	1	Tyr-Thr	Organic acids and derivatives	Carboxylic acids and derivatives	HMDB0029115	NA	0	-	-	0	-	-	5663.15	5753.53	6254.6	8098.53	8905.2	8613.26	9641.74	8793.23	6776.48	10002.7	8490.29	8348.72	8804.18	8293.16	11929.7	8080.46	8044.04	8924.76	7235.35	7921.48	7906.47	12607.8
pos-M283T267_1	283.152	4.44729	1	1	Artemisinin	Unknown	-	NA	C09538	10	Octyl gallate;Artabsinolide D;Cynaratriol;Anguidol;Dihydrophaseic acid;Epidihydrophaseic acid;Oxyhumulinic acid;Pisumic acid;Bisbynin;D-1-[(3-Carboxypropyl)amino]-1-deoxyfructose	HMDB0033375;HMDB0034941;HMDB0034983;HMDB0035846;HMDB0038660;HMDB0038661;HMDB0038989;HMDB0039241;HMDB0041324;HMDB0038663	4	Hymenoxon;Qing_Hau_Sau;Dihydrophaseic_acid;N6-Methyl-2'-deoxyadenosine	C09482;C09538;C15971;C03795	37659	38837.7	47096.6	33592.8	39570.3	38008.3	91640.7	98001.6	93800.3	98036	99913.6	96869.5	15081.7	19618.8	17217.5	18208.6	20277.7	19114.4	50466.4	52154.2	50521.9	49788.4
pos-M283T478	283.263	7.97463	1	1	trans-13-Octadecenoic acid	Lipids and lipid-like molecules	Fatty Acyls	NA	NA	9	Oleic acid;Elaidic acid;Ethyl 9-hexadecenoate;(E)-13-Octadecenoic acid;cis-Vaccenic acid;Vaccenic acid;(Z)-13-Octadecenoic acid;7Z-octadecenoic acid;Octadec-9-enoic Acid	HMDB0000207;HMDB0000573;HMDB0059871;HMDB0062218;HMDB0240219;HMDB0003231;HMDB0041480;HMDB0062242;HMDB0062703	5	(9Z)-Octadecenoic_acid;(9E)-Octadecenoic_acid;(6Z)-Octadecenoic_acid;(11E)-Octadecenoic_acid;omega-Cycloheptylundecanoic_acid	C00712;C01712;C08363;C08367;C12103	7983.89	20373.3	7743.91	19920.9	14689.1	16590.5	17418	10302.4	16762.9	7965.25	13307	13415.7	8529.31	30739.5	9460.17	29025.9	20739.1	21054.6	13493.6	15590.6	16426.4	16322.9
pos-M284T486	284.295	8.1075	1	1	Stearamide	Lipids and lipid-like molecules	Fatty Acyls	HMDB0034146	C13846	3	Octadecanamide;9-Octadecenal;2-Tetradecylcyclobutanone	HMDB0034146;HMDB0030965;HMDB0037517	1	Octadecanamide	C13846	5043.37	19967.9	8393.78	15115.2	10185.7	11172.1	11345.8	18640.5	14465	20541.6	11554.8	18516	15669.3	18147	23565.6	17348.6	16631.5	13922.9	20006.8	21518.4	34643.4	23870.7
pos-M287T210	287.055	3.49742	1	1	Datiscetin	Unknown	-	NA	C10036	32	3,5,7-trihydroxy-2-(3-hydroxyphenyl)-4H-chromen-4-one;3,5,6,7-tetrahydroxy-2-phenyl-4H-chromen-4-one;5,6,7-trihydroxy-2-(3-hydroxyphenyl)-4H-chromen-4-one;2-(3,5-dihydroxyphenyl)-5,7-dihydroxy-4H-chromen-4-one;3,5-dihydroxy-2-[(2E)-3-(4-hydroxyphenyl)prop-2-enoyl]cyclohexa-2,5-diene-1,4-dione;5,6,7-trihydroxy-3-(3-hydroxyphenyl)-4H-chromen-4-one;5,6,7,8-tetrahydroxy-2-phenyl-4H-chromen-4-one;6,7,…	HMDB0125209;HMDB0125367;HMDB0126024;HMDB0126034;HMDB0126621;HMDB0129345;HMDB0130178;HMDB0132872;HMDB0133315;HMDB0133317;HMDB0133318;HMDB0134010;HMDB0134014;HMDB0134018;HMDB0140457;HMDB0140464;HMDB0140477;HMDB0005800;HMDB0005801;HMDB0029711;HMDB0030543;HMDB0034014;HMDB0034150;HMDB0034444;HMDB0041658;HMDB0041688;HMDB0041702;HMDB0128587;HMDB0130166;HMDB0133988;HMDB0134022;HMDB0015521	13	Luteolin;Kaempferol;Aureusidin;Maritimetin;Datiscetin;Fisetin;Isoscutellarein;Scutellarein;Orobol;2'-Hydroxygenistein;6-Demethoxycapillarisin;Citreorosein;Ozagrel_hydrochloride	C01514;C05903;C08576;C08720;C10036;C10041;C10097;C10184;C10510;C12134;C17786;C17810;C13144	88642.9	83018.9	86323.1	91418.2	85824.8	150747	176072	180065	173897	174527	183857	174199	137908	129499	134285	138342	130826	133344	123761	196351	118998	128469
pos-M287T404	287.055	6.74085	1	1	Cyanidin	Phenylpropanoids and polyketides	Flavonoids	HMDB0002708	C05905	31	3,5,7-trihydroxy-2-(3-hydroxyphenyl)-4H-chromen-4-one;3,5,6,7-tetrahydroxy-2-phenyl-4H-chromen-4-one;5,6,7-trihydroxy-2-(3-hydroxyphenyl)-4H-chromen-4-one;2-(3,5-dihydroxyphenyl)-5,7-dihydroxy-4H-chromen-4-one;3,5-dihydroxy-2-[(2E)-3-(4-hydroxyphenyl)prop-2-enoyl]cyclohexa-2,5-diene-1,4-dione;5,6,7-trihydroxy-3-(3-hydroxyphenyl)-4H-chromen-4-one;5,6,7,8-tetrahydroxy-2-phenyl-4H-chromen-4-one;6,7,…	HMDB0125209;HMDB0125367;HMDB0126024;HMDB0126034;HMDB0126621;HMDB0129345;HMDB0130178;HMDB0132872;HMDB0133315;HMDB0133317;HMDB0133318;HMDB0134010;HMDB0134014;HMDB0134018;HMDB0140457;HMDB0140464;HMDB0140477;HMDB0005800;HMDB0005801;HMDB0029711;HMDB0030543;HMDB0034014;HMDB0034150;HMDB0034444;HMDB0041658;HMDB0041688;HMDB0041702;HMDB0128587;HMDB0130166;HMDB0133988;HMDB0134022	13	Luteolin;Kaempferol;Aureusidin;Maritimetin;Datiscetin;Fisetin;Isoscutellarein;Scutellarein;Orobol;2'-Hydroxygenistein;6-Demethoxycapillarisin;Citreorosein;Ozagrel_hydrochloride	C01514;C05903;C08576;C08720;C10036;C10041;C10097;C10184;C10510;C12134;C17786;C17810;C13144	1201.28	2051.1	1092.93	2195.12	982.661	1147.64	2190.66	1344.31	2144.26	1592.04	2880.61	2487.89	1679.57	9159.82	1101.02	6656.53	4393.2	5122.38	1846.52	2641.33	3089.18	2301.09
pos-M287T145_1	287.11	2.42247	1	1	2-Methoxy-9-phenyl-1H-phenalen-1-one	Benzenoids	Naphthalenes	HMDB0030840	null	7	1-radyl-2-acyl-sn-glycero-3-phosphocholine;Salicin;Isosalicin;3-Hydroxybenzyl alcohol glucoside;3-Hydroxy-4,6-heptadiyne-1-yl 1-glucoside;Ilicifolinoside A;(Z)-2-Methyl-2-butene-1,4-diol 4-O-beta-D-Glucopyranoside	HMDB0062192;HMDB0003546;HMDB0034023;HMDB0038331;HMDB0038964;HMDB0041186;HMDB0041187	3	Salicin;Gastrodin;Methylarbutin	C01451;C16964;C17599	4287.65	3958.51	4999.18	4254.21	4142.13	4064.88	5550.23	5625.27	5415.12	5579.37	5114.67	5560.47	4408.91	4983.15	4540.68	5612.3	4685.66	4817.16	5942.23	5652.43	4829.17	4757.01
pos-M288T54	288.228	0.908042	1	1	Ile-Arg	Organic acids and derivatives	Carboxylic acids and derivatives	HMDB0028901	NA	0	-	-	0	-	-	2967.33	1979.11	2806.61	2836.67	3183.68	2633.29	2139	2749	2679.87	3221.29	3454.1	2777.28	2604.26	2144.89	1489.78	3013.76	2222.49	2841.36	2266.22	2059.98	2271.62	2809.68
pos-M288T361	288.253	6.0145	1	1	Lauric acid diethanolamide	Organic nitrogen compounds	Organonitrogen compounds	NA	NA	5	Lauroyl diethanolamide;3-Oxohexadecanoic acid;8-Oxohexadecanoic acid;9-Oxohexadecanoic acid;11-Oxohexadecanoic acid	HMDB0032358;HMDB0010733;HMDB0030972;HMDB0030973;HMDB0030978	1	16-Oxo-palmitate	C19614	1789.72	1819.89	1870.98	1210.48	1627.34	2201.51	1740.34	1694.85	1960.39	2081.68	1395.48	1095.14	1844.76	2821.52	1646.77	2339.55	2400.03	2184.15	1485.16	1737.17	2077.2	2305.61
pos-M291T362	291.196	6.02728	1	1	Octyl 4-methoxycinnamic acid	Phenylpropanoids and polyketides	Cinnamic acids and derivatives	HMDB0061861	null	2	(9Z,11E,13E,15Z)-4-Oxo-9,11,13,15-octadecatetraenoic acid;Octyl 4-methoxycinnamic acid	HMDB0031098;HMDB0061861	1	ML-236C	C14043	237962	237378	222232	225052	229321	243738	254733	212581	225049	214240	310666	319226	194153	224224	189246	237010	211157	209842	215493	213837	228904	194430
pos-M292T181	292.129	3.01423	1	1	Ser-Trp	Organic acids and derivatives	Carboxylic acids and derivatives	HMDB0029050	NA	3	Seryltryptophan;Tryptophyl-Serine;(1xi,3S)-1,2,3,4-Tetrahydro-1-methyl-beta-carboline-1,3-dicarboxylic acid	HMDB0029050;HMDB0029092;HMDB0035115	6	Cyanotriphenylborate;Strobamine;1-Methyl-6-(1,2,3,4-tetrahydro-6-methoxy-2-naphthyl)-2(1H)-pyridone;2,3-Dimethoxy-[2-(4-Pyridinyl)-1-butenyl]phenol;Mepronil;(1R,6R)-1,4,5,5a,6,9-Hexahydrophenazine-1,6-dicarboxylate	C13721;C10867;C14896;C15044;C18548;C21408	18279.2	18620.7	18102	19673.8	18401.8	18285.3	19880.2	20610.1	19935.8	19882.4	21348.4	22187.2	16099.6	16098.3	16470.5	14790.9	16578.8	15906.5	18236.4	16945.8	17510.6	17609.3
pos-M292T159	292.128	2.64508	1	1	Trp-Ser	Organic acids and derivatives	Carboxylic acids and derivatives	HMDB0029092	NA	3	Seryltryptophan;Tryptophyl-Serine;(1xi,3S)-1,2,3,4-Tetrahydro-1-methyl-beta-carboline-1,3-dicarboxylic acid	HMDB0029050;HMDB0029092;HMDB0035115	6	Cyanotriphenylborate;Strobamine;1-Methyl-6-(1,2,3,4-tetrahydro-6-methoxy-2-naphthyl)-2(1H)-pyridone;2,3-Dimethoxy-[2-(4-Pyridinyl)-1-butenyl]phenol;Mepronil;(1R,6R)-1,4,5,5a,6,9-Hexahydrophenazine-1,6-dicarboxylate	C13721;C10867;C14896;C15044;C18548;C21408	2101.27	2487.37	2777.79	3237.22	2148.12	2669.15	4645.15	4685.13	4488.09	4381.48	4285.17	4500.88	4867.51	3972.27	3991.11	4428.25	4112.4	4034.8	4890.06	2370.7	4642.54	3593.21
pos-M292T228	292.191	3.79407	1	1	3,4-Dimethoxy-.alpha.-pyrrolidinopentiophenone	Unknown	-	NA	NA	10	Cyclopentolate;Levobunolol;Norcapsaicin;N-[(Ethoxycarbonyl)methyl)-p-menthane-3-carboxamide;1b-Furanoeudesm-4(15)-en-1-ol acetate;[6]-Dehydroshogaol;Panaquinquecol 4;2-Butyl-5-[2-(4-hydroxy-3-methoxyphenyl)ethyl]furan;2-Polyprenyl-6-methoxy-1,4-benzoquinone;4-Hydroxy-3-polyprenylbenzoate	HMDB0015114;HMDB0015341;HMDB0036327;HMDB0032255;HMDB0032697;HMDB0033090;HMDB0038939;HMDB0040926;HMDB0060354;HMDB0060388	9	(+/-)-5-[(tert-Butylamino)-2'-hydroxypropoxy]-3,4-dihydro-1(2H)-naphthalenone;Cyclopentolate;Levobunolol;Mesembrinol;Lyconnotine;Variotin;Podocarpic_acid;Carbestrol;Geranyl-hydroxybenzoate	C04883;C06932;C07914;C09225;C09881;C12905;C09171;C14660;C18131	20738.4	22000.7	19527.3	20834.3	24064.5	20873.9	12695.8	9523.26	14210	11218.7	11400.5	11343.5	14592.6	15711.9	12720.4	12020.7	11591	13030.1	15850.7	16554	14915.5	14372.3
pos-M293T372	293.211	6.2033	1	1	[7]-Paradol	Benzenoids	Phenols	HMDB0040806	null	3	(2'E,4'Z,7'Z,8E)-Colnelenic acid;Panaquinquecol 1;[7]-Paradol	HMDB0030996;HMDB0038035;HMDB0040806	10	12-OPDA;(9Z,15Z)-(13S)-12,13-Epoxyoctadeca-9,11,15-trienoic_acid;alpha-Licanic_acid;(9R,13R)-12-Oxo-phytodienoic_acid;17beta-Hydroxy-2-oxa-5alpha-androstan-3-one;Etherolenic_acid;Colnelenic_acid;9,10-EOT;10-OPDA;16-Oxo-palmitate	C01226;C04672;C08319;C13816;C14911;C16319;C16320;C16324;C16325;C19614	357652	391021	314588	528404	382215	420640	544980	262807	477119	263567	439205	430636	283029	382691	282677	408451	350860	351526	329723	320012	346461	325393
pos-M293T422	293.248	7.03554	1	1	Methyl .gamma.-linolenate	Unknown	-	NA	NA	17	3b,17b-Dihydroxyetiocholane;3a,17a-Dihydroxy-5b-androstane;3b,17a-Dihydroxy-5a-androstane;5a-Androstane-3a,17a-diol;5a-Androstane-3b,17b-diol;Androstanediol;Etiocholanediol;Dihydroandrosterone;Androstan-3alpha,17beta-diol;Heptadecanoic acid;(S)-14-Methylhexadecanoic acid;Nonyl octanoate;3-Methylbutyl dodecanoate;Isopropyl tetradecanoate;(卤)-11-Methylhexadecanoic acid;Ethyl pentadecanoate;Methyl h…	HMDB0000369;HMDB0000383;HMDB0000412;HMDB0000458;HMDB0000493;HMDB0000495;HMDB0000551;HMDB0000554;HMDB0060437;HMDB0002259;HMDB0031067;HMDB0034131;HMDB0037372;HMDB0040392;HMDB0040598;HMDB0059870;HMDB0061859	12	16alpha-Hydroxysteroid;Hydroxysteroid;16beta-Hydroxysteroid;17beta-Hydroxysteroid;Steroid_hydroperoxide;Androstan-3alpha,17beta-diol;Androstanediol;Grevillol;5alpha-Androstan-3beta,17beta-diol;D-Homo-17a-oxa-5alpha-androstan-3beta-ol;5alpha-Androstane-11beta,17beta-diol;Methyl_palmitate	C01090;C02159;C03050;C03051;C03176;C03852;C07632;C10800;C12525;C14975;C15288;C16995	6386.04	15306.1	5806.38	16590	10177.5	10517.4	22310.6	20870.6	20857.3	22904.5	27477.4	21411.6	17045.7	318176	20443.2	310332	148693	154364	54979.6	48974.5	55925.8	59823.3
pos-M294T170	294.145	2.82648	1	1	Gln-Phe	Organic acids and derivatives	Carboxylic acids and derivatives	HMDB0028804	NA	5	Glutaminylphenylalanine;Phenylalanyl-Glutamine;Phenylalanyl-Gamma-glutamate;4-Hydroxyatomoxetine;N-lactoyl-Tryptophan	HMDB0028804;HMDB0028993;HMDB0029009;HMDB0060766;HMDB0062178	3	Simeconazole;Apoatropine;Napropamide	C18544;C10843;C18868	28375.8	36186	28659.1	31230.9	31868.3	29631.5	33275.9	32895.5	36803.2	44185.1	40845.7	45209	44837.7	40726.1	38552.5	46945.9	38860.6	45813.3	35544.7	32988.8	41707.3	32189.9
pos-M294T131	294.181	2.18514	1	1	Lys-Phe	Organic acids and derivatives	Carboxylic acids and derivatives	HMDB0028958	NA	4	Lysyl-Phenylalanine;Phenylalanyl-Lysine;N-Acetyl-3-hydroxyprocainamide;Dextromethorphan	HMDB0028958;HMDB0029000;HMDB0060996;HMDB0001920	2	Dextromethorphan;Anacyclin	C06947;C08396	53439.2	53194.3	50521	44709.2	53917.2	56034.4	53311.7	54830.1	55470.4	55674.8	59099.6	57070.3	51277.8	44899.4	45783.8	47878.7	45838.9	48378.5	38583.5	38970	41362.6	40675
pos-M295T154	295.128	2.55887	1	1	Phe-Glu	Organic acids and derivatives	Carboxylic acids and derivatives	HMDB0028994	NA	10	Glutamylphenylalanine;gamma-Glutamylphenylalanine;Aspartame;Hydroxyprolyl-Tyrosine;Tyrosyl-Hydroxyproline;4'-tert-Butyl-2',6'-dimethyl-3',5'-dinitroacetophenone;L-gamma-Glutamyl-beta-phenyl-beta-L-alanine;(S)-Verimol F;5-Nonyltetrahydro-2-oxo-3-furancarboxylic acid;Monomenthyl succinate	HMDB0029156;HMDB0000594;HMDB0001894;HMDB0028875;HMDB0029106;HMDB0031865;HMDB0038514;HMDB0036558;HMDB0030993;HMDB0036143	5	Aspartame;2,2-Dimethyl-8-prenylchromene_6-carboxylic_acid;Methallenestrilphenol;(+)-Methallenestrilphenol;(-)-Methallenestrilphenol	C11045;C09003;C14719;C14888;C15153	5159.94	3503.59	3795.02	3971.79	6225.19	5826.35	9180.1	6778.72	7554.51	7227.06	6688.15	7936.04	14680.8	10968.5	15716.1	10891	10851.6	12052.6	6623.69	8595.17	8288.41	8884.51
pos-M295T184	295.165	3.07244	1	1	Tyr-Leu	Organic acids and derivatives	Carboxylic acids and derivatives	HMDB0029109	NA	12	N-(4-aminobutyl)-3-(4-hydroxy-3,5-dimethoxyphenyl)prop-2-enimidic acid;Isoleucyl-Tyrosine;Leucyl-Tyrosine;Tyrosyl-Isoleucine;Tyrosyl-Leucine;Sinapoylputrescine;Estradiol;17a-Estradiol;Linalyl phenylacetate;Geranyl phenylacetate;Ipomeatetrahydrofuran;3'-Deaminofusarochromanone	HMDB0139646;HMDB0028919;HMDB0028941;HMDB0029108;HMDB0029109;HMDB0033464;HMDB0000151;HMDB0000429;HMDB0037216;HMDB0038257;HMDB0040904;HMDB0041328	5	Estradiol-17beta;Estradiol-17alpha;19-Norandrostenedione;Estra-1,3,5(10)-triene-2,17beta-diol;Estra-1,3,5(10)-triene-3,16beta-diol	C00951;C02537;C14500;C15129;C15261	72419.6	49018.6	69249.3	49589.1	49484.8	50162.1	58104.4	54305.6	57601.6	58216.1	59682.9	86940.1	61434.1	56990.5	59765.8	57347.9	57758.3	60359.4	56146.2	51007.4	50877.5	53121.2
pos-M296T123_1	296.124	2.05637	1	1	Asn-Tyr	Organic acids and derivatives	Carboxylic acids and derivatives	HMDB0028743	NA	6	Asparaginyl-Tyrosine;Tyrosyl-Asparagine;Norfluoxetine;(E,E)-Piperlonguminine;(2E)-Piperamide-C5:1;2-Hexenoylcarnitine	HMDB0028743;HMDB0029100;HMDB0060551;HMDB0030187;HMDB0038834;HMDB0013161	8	C20916;alpha-Erythroidine;beta-Erythroidine;Lunacrine;Norgalanthamine;(-)-8-Demethylmaritidine;Sanguinine;4'-O-Methylnorbelladine	C20916;C06531;C06532;C10711;C12173;C12180;C12232;C16702	2703.55	2568.47	2505.78	2683.43	3974.95	2276.79	15178.5	12975.7	14162.3	12818.2	14243.2	14055.7	1258.19	1121.17	877.883	1310.96	1117.03	1028.29	5153.35	5472.33	5030.63	5465.54
pos-M297T136	297.108	2.26613	1	1	Asp-Tyr	Organic acids and derivatives	Carboxylic acids and derivatives	HMDB0028765	NA	17	1-iodo-2-methylundecane;Aspartyl-Tyrosine;Tyrosyl-Aspartate;DHAP(8:0);5-[2-(3-hydroxyphenyl)ethyl]-2,3-dimethoxyphenol;3-[2-(3-hydroxyphenyl)ethyl]-2,5-dimethoxyphenol;4-[2-(3-hydroxy-5-methoxyphenyl)ethyl]-2-methoxyphenol;3-[2-(3-hydroxy-5-methoxyphenyl)ethyl]-2-methoxyphenol;5-[2-(2-hydroxyphenyl)ethyl]-2,3-dimethoxyphenol;3-[2-(2-hydroxyphenyl)ethyl]-2,5-dimethoxyphenol;2-[2-(3-hydroxy-5-metho…	HMDB0062727;HMDB0028765;HMDB0029101;HMDB0011685;HMDB0129930;HMDB0129935;HMDB0129940;HMDB0129945;HMDB0135768;HMDB0135772;HMDB0135773;HMDB0140889;HMDB0033921;HMDB0034132;HMDB0039660;HMDB0040929;HMDB0029234	3	4-Nitrophenyl-3-ketovalidamine;Medinoterb_acetate;4,4'-Dihydroxy-3,5-dimethoxydihydrostilbene	C03995;C19068;C10256	22862.4	22198.3	18652.8	23075.7	20566.2	22086	81188.7	74909.1	81864.3	69510.1	87625.1	78057.7	7073.5	5956.13	6144.98	5684.6	6124.09	6286.45	25601.2	34232.3	23674.5	21432.1
pos-M297T69	297.108	1.1422	1	1	Tyr-Asp	Organic acids and derivatives	Carboxylic acids and derivatives	HMDB0029101	NA	17	1-iodo-2-methylundecane;Aspartyl-Tyrosine;Tyrosyl-Aspartate;DHAP(8:0);5-[2-(3-hydroxyphenyl)ethyl]-2,3-dimethoxyphenol;3-[2-(3-hydroxyphenyl)ethyl]-2,5-dimethoxyphenol;4-[2-(3-hydroxy-5-methoxyphenyl)ethyl]-2-methoxyphenol;3-[2-(3-hydroxy-5-methoxyphenyl)ethyl]-2-methoxyphenol;5-[2-(2-hydroxyphenyl)ethyl]-2,3-dimethoxyphenol;3-[2-(2-hydroxyphenyl)ethyl]-2,5-dimethoxyphenol;2-[2-(3-hydroxy-5-metho…	HMDB0062727;HMDB0028765;HMDB0029101;HMDB0011685;HMDB0129930;HMDB0129935;HMDB0129940;HMDB0129945;HMDB0135768;HMDB0135772;HMDB0135773;HMDB0140889;HMDB0033921;HMDB0034132;HMDB0039660;HMDB0040929;HMDB0029234	3	4-Nitrophenyl-3-ketovalidamine;Medinoterb_acetate;4,4'-Dihydroxy-3,5-dimethoxydihydrostilbene	C03995;C19068;C10256	3425.75	3812.8	4164.42	4713	5606.36	3580.56	5097.46	6097.67	6271.58	7084.36	5695.91	4593.65	5579.64	5261.55	6201.08	4777.92	5012.16	4929.27	5307.81	7433.13	6034.65	5948.16
pos-M297T405_2	297.242	6.75395	1	1	9,10-Epoxyoctadecenoic acid	Lipids and lipid-like molecules	Fatty Acyls	HMDB0004701	C14825	11	13S-hydroxyoctadecadienoic acid;Alpha-dimorphecolic acid;9,10-Epoxyoctadecenoic acid;12,13-EpOME;9-HODE;(Z)-13-Oxo-9-octadecenoic acid;Avenoleic acid;12-Hydroxy-8,10-octadecadienoic acid;13-HODE;(10E,12Z)-9-HODE;(9Z,鈥?1E)-13-HODE	HMDB0004667;HMDB0004670;HMDB0004701;HMDB0004702;HMDB0010223;HMDB0029796;HMDB0029978;HMDB0029998;HMDB0061708;HMDB0062652;HMDB0112194	7	(9Z,12Z)-(8R)-Hydroxyoctadeca-9,12-dienoic_acid;Vernolic_acid;13(S)-HODE;9(S)-HODE;9(10)-EpOME;12(13)-EpOME;18-Oxooleate	C08318;C08368;C14762;C14767;C14825;C14826;C19617	22058.9	38291.8	22604.5	41061.9	29136.2	33201.3	29831.6	19404	32264.7	19086	26600.8	26616.9	24284.7	73219.2	26341.5	82139	55713.8	49874	32256.3	33396	34704.5	35657
pos-M297T345	297.243	5.7537	1	1	9-HODE	Lipids and lipid-like molecules	Fatty Acyls	HMDB0010223	null	11	13S-hydroxyoctadecadienoic acid;Alpha-dimorphecolic acid;9,10-Epoxyoctadecenoic acid;12,13-EpOME;9-HODE;(Z)-13-Oxo-9-octadecenoic acid;Avenoleic acid;12-Hydroxy-8,10-octadecadienoic acid;13-HODE;(10E,12Z)-9-HODE;(9Z,鈥?1E)-13-HODE	HMDB0004667;HMDB0004670;HMDB0004701;HMDB0004702;HMDB0010223;HMDB0029796;HMDB0029978;HMDB0029998;HMDB0061708;HMDB0062652;HMDB0112194	7	(9Z,12Z)-(8R)-Hydroxyoctadeca-9,12-dienoic_acid;Vernolic_acid;13(S)-HODE;9(S)-HODE;9(10)-EpOME;12(13)-EpOME;18-Oxooleate	C08318;C08368;C14762;C14767;C14825;C14826;C19617	110750	122749	115246	124821	136690	124979	103836	92372.7	97217.7	92664.2	107154	103064	78733.5	83095.5	73935.7	78773.4	77224.5	78080.8	93882.5	94953.7	98745.9	96247
pos-M298T168	298.097	2.80565	1	1	5'-Methylthioadenosine	Nucleosides, nucleotides, and analogues	5'-deoxyribonucleosides	HMDB0001173	C00170	3	5'-Methylthioadenosine;norzolmitripan;Sulfametopyrazine	HMDB0001173;HMDB0060966;HMDB0014802	3	5'-Methylthioadenosine;Sulfamonomethoxine;Sulfamethopyrazine	C00170;C12540;C12616	12066.6	6750.28	10736.7	9989.39	9486.37	9657.46	4468.19	4456.94	3678.74	4032.66	4660.31	4131.63	4782.2	4545.08	3820.42	3915.03	4660.31	6186.72	6376.83	7623.55	5404.84	5746.58
pos-M298T138	298.114	2.30499	1	1	3'-O-Methylguanosine	Nucleosides, nucleotides, and analogues	Purine nucleosides	HMDB0006038	null	27	1-Methylguanosine;2-Methylguanosine;3'-O-Methylguanosine;Nelarabine;L-saccharopinate(1-);3-(3-amino-4,5-dihydroxyphenyl)-2-cyano-N,N-diethylprop-2-enamide;Alanyltryptophan;Tryptophyl-Alanine;Glutaminylisoleucine;Glutaminylleucine;Hydroxyprolyl-Lysine;Isoleucyl-Glutamine;Isoleucyl-Gamma-glutamate;Leucyl-Glutamine;Leucyl-Gamma-glutamate;Lysyl-Hydroxyproline;6-(1-carboxy-1-methylethoxy)-3,4,5-trihyd…	HMDB0001563;HMDB0005862;HMDB0006038;HMDB0015401;HMDB0062698;HMDB0142223;HMDB0013209;HMDB0029076;HMDB0028800;HMDB0028801;HMDB0028868;HMDB0028905;HMDB0028921;HMDB0028927;HMDB0028943;HMDB0028952;HMDB0126113;HMDB0126114;HMDB0126115;HMDB0126116;HMDB0130019;HMDB0130129;HMDB0130130;HMDB0130132;HMDB0130133;HMDB0130135;HMDB0130136	1	Psicofuranine	C05342	31029.3	29172	27988.8	31355.4	42245.7	35757.7	44377.7	27750.3	28592.5	30891.4	35153.5	27669.5	26493.9	23989.6	23408.9	24945.4	23682.8	27497.6	23686.7	22684.4	22986.6	23180.4
pos-M298T215	298.126	3.58261	1	1	4-Methyl-N-((4-methyl-1-piperazinyl)carbonyl)benzenesulfonamide	Unknown	-	NA	NA	5	Duloxetine;Phenethylamine glucuronide;Glutarylcarnitine;Methionyl-Methionine;Gravolenic acid	HMDB0014619;HMDB0010323;HMDB0013130;HMDB0028979;HMDB0033884	0	-	-	13644.1	12090.1	13778.8	14006.5	12696.2	13231.5	26900	26630.1	28150.3	27268.1	25911.4	26577.7	27871	26605.7	25578.8	28210.8	25284.3	24934	21266.5	19973.2	20583	18852.2
pos-M298T401	298.274	6.68687	1	1	Spiroxamine	Unknown	-	NA	NA	12	Palmitoleoyl Ethanolamide;Linoleic acid;Bovinic acid;9E,11E-Octadecadienoic acid;10E,12Z-Octadecadienoic acid;Linoelaidic acid;Mangiferic acid;Linalyl caprylate;Ethyl 2E,4Z-hexadecadienoate;5-Octadecynoic acid;Octadecadienoate;6Z,9Z-octadecadienoic acid	HMDB0013648;HMDB0000673;HMDB0003797;HMDB0005047;HMDB0005048;HMDB0006270;HMDB0029800;HMDB0030430;HMDB0031051;HMDB0031097;HMDB0062784;HMDB0062238	8	3-Ketosphingosine;Cassine;Spiroxamine;Linoleate;9-cis,11-trans-Octadecadienoate;Chaulmoogric_acid;Malvalic_acid;Stearolic_acid	C06121;C10136;C11124;C01595;C04056;C08282;C08321;C08459	9937.13	17418.3	10298	14648.3	11644.5	12733.3	15245.9	26765.6	14388.1	20713.3	15762.8	15997.6	18408.4	18217.2	16500	15871.7	22335.8	21392.4	17120.8	15833.8	15370.2	15185
pos-M299T379	299.183	6.3147	1	1	2,9-Dimethyl-2,9-diazatricyclo[10.2.2.25,8]octadeca-5,7,12,14,15,17-hexaene-3,10-diol, 9CI	Organonitrogen compounds	Amines	HMDB0038832	null	1	Artemether	HMDB0015643	0	-	-	5246.49	4865.01	5206.4	4564.62	4698.3	4098.47	4700.96	5329.94	5038.81	5237.37	4796.83	4947.31	5571.7	5401.94	5424.3	5395.25	5481.28	5112.29	4911.57	4371.04	5965.24	5440.15
pos-M300T430	300.289	7.16935	1	1	Palmitoyl ethanolamide	Organic acids and derivatives	Carboximidic acids and derivatives	HMDB0002100	C16512	12	Sphingosine;3-Dehydrosphinganine;Palmitoylethanolamide;Oleic acid;Elaidic acid;Ethyl 9-hexadecenoate;(E)-13-Octadecenoic acid;cis-Vaccenic acid;Vaccenic acid;(Z)-13-Octadecenoic acid;7Z-octadecenoic acid;Octadec-9-enoic Acid	HMDB0000252;HMDB0001480;HMDB0002100;HMDB0000207;HMDB0000573;HMDB0059871;HMDB0062218;HMDB0240219;HMDB0003231;HMDB0041480;HMDB0062242;HMDB0062703	8	Sphingosine;3-Dehydrosphinganine;Palmitoylethanolamide;(9Z)-Octadecenoic_acid;(9E)-Octadecenoic_acid;(6Z)-Octadecenoic_acid;(11E)-Octadecenoic_acid;omega-Cycloheptylundecanoic_acid	C00319;C02934;C16512;C00712;C01712;C08363;C08367;C12103	2572.81	3801.79	2810.73	4412.2	2756.16	2984.03	3652.33	1960.68	3573.86	2103.34	3529.27	3561.35	2175.31	4877.4	2343.2	4119.17	4051.55	3992.56	4144.82	3667.92	3499.04	3245.77
pos-M302T197	302.15	3.27945	1	1	Trp-Pro	Organic acids and derivatives	Carboxylic acids and derivatives	HMDB0029091	NA	10	Prolyl-Tryptophan;Tryptophyl-Proline;Oxamniquine;E-10-Hydroxynortriptyline;Doxepin;N-Desmethylvenlafaxine;Tramadol;Desvenlafaxine;Hydroxy-alpha-sanshool;O-Desmethylvenlafaxine	HMDB0029028;HMDB0029091;HMDB0015228;HMDB0013889;HMDB0015273;HMDB0013892;HMDB0014339;HMDB0015646;HMDB0029567;HMDB0060532	11	Febrifugine;Isofebrifugine;Oxamniquine;Karbutilate;Doxepin;Tramadol;Annofoline;Fawcettimine;Dendrobine;Butacarb;Metominostrobin	C10677;C10698;C07341;C18433;C06971;C07153;C09851;C09864;C09943;C18949;C18559	11705.7	11225.5	10409.8	12514.9	10843.2	12909.6	13342.8	14880.5	13440.1	12547	14290.9	13080.6	7386.66	9050.25	10144	7825.01	7535.04	9495.01	9318.65	10184.5	8742.67	8504.32
pos-M302T335	302.306	5.59043	1	1	D-erythro-Sphinganine	Organic nitrogen compounds	Organonitrogen compounds	HMDB0000269	C00836	5	Sphinganine;Stearic acid;Ethyl hexadecanoate;16-Methylheptadecanoic acid;Hexyl dodecanoate	HMDB0000269;HMDB0000827;HMDB0029811;HMDB0031066;HMDB0061946	3	Sphinganine;Octadecanoic_acid;Isooctadecanoic_acid	C00836;C01530;C20356	28951.9	19589.6	36450.6	19696.9	21468.1	28918.8	23846.9	22426.7	21391.9	22797.6	25837.8	22363.8	20397.5	19038.4	21510.9	22008.4	22325.3	21398.3	23746.9	24428.8	23874.1	31695.7
pos-M303T125	303.145	2.07726	1	1	His-Phe	Organic acids and derivatives	Carboxylic acids and derivatives	HMDB0028892	NA	4	Garcinia lactone dibutyl ester;Histidinyl-Phenylalanine;Phenylalanyl-Histidine;Feruloylcholine	HMDB0040462;HMDB0028892;HMDB0028997;HMDB0032800	7	13-Hydroxylupanine;Tetracaine;Ammothamnine;Lamprolobine;Nuttalline;Sophoranol;17-Hydroxylupanine	C02621;C07526;C10749;C10769;C10776;C17069;C20233	20608.2	19456.2	20740.3	19549.3	20213.7	21336.1	20616.7	23185.5	25063	24448.5	23718	21131.1	15718.5	11978.8	16636.1	15979.6	15842.3	13726.2	13889.6	14726.2	18710.2	20242.1
pos-M304T53	304.161	0.883733	1	1	Arg-Glu	Organic acids and derivatives	Carboxylic acids and derivatives	HMDB0028708	NA	2	Glutamylarginine;gamma-Glutamylarginine	HMDB0028813;HMDB0029143	0	-	-	15733.9	13192.4	10424.3	29042	14958	12007.3	11275.3	13634.8	14231.4	15131.7	17649.8	13737.6	8849.74	8160.01	22551.1	10740.2	11711.3	14135	13553	10577.3	8566.15	12053.2
pos-M304T70_1	304.15	1.1612	1	1	Cocaine	Benzenoids	Benzene and substituted derivatives	HMDB0015043	C01416	1	N5-Acetyl-N2-gamma-L-glutamyl-L-ornithine	HMDB0039423	2	Nicotianamine;Cycloheximide	C05324;C06685	8314.27	9572.81	10547.8	10946.4	10698.8	12122.2	10459.7	10396	13383.6	15153.9	10140.3	10649.9	9506.7	5206.75	12228.2	10005.4	11380.8	6679.17	10504.7	10109.4	10791.5	13165.2
pos-M304T196	304.166	3.25957	1	1	Val-Trp	Organic acids and derivatives	Carboxylic acids and derivatives	HMDB0029138	NA	3	Tryptophyl-Valine;Valyl-Tryptophan;Diphenylpyraline	HMDB0029096;HMDB0029138;HMDB0015277	6	N(6)-[(Indol-3-yl)acetyl]-L-lysine;Pilosine;Levcromakalim;Cromakalim;Difenoxuron;Schradan	C04211;C10610;C11697;C11819;C19076;C19015	45841.4	42918.6	39495	45447.4	43685.8	47563	67146.6	77247.9	68628.6	63854.7	72958.9	71756.7	58882	52352	51143.8	51142.6	54401.6	55107.5	56169.6	52472.5	55343.4	51023
pos-M304T267	304.227	4.44417	1	1	1-Octanone, 1-(4-methoxyphenyl)-2-(1-pyrrolidinyl)-	Unknown	-	NA	NA	4	Methyl 15-cyanopentadecanoate;Androstenedione;Citronellyl cinnamate;androst-5-ene-3,17-dione	HMDB0032791;HMDB0000053;HMDB0038957;HMDB0062415	8	Samandarone;Androstenedione;17alpha-Methylestradiol;Boldenone;17beta-Hydroxyandrosta-4,9(11)-dien-3-one;1-Methylestra-1,3,5(10)-triene-3,17beta-diol;Cannabidivarin;5-Androstene-3,17-dione	C19951;C00280;C14483;C14502;C15293;C15315;C20217;C20252	17033.8	15488.8	17369.1	16491.9	16397	16745	5163.02	5099.4	5069.68	5237.15	5421.08	5592.54	7683.49	7203.98	6940	6967.19	7359.14	6237.39	9359.65	9345.93	9315.01	8428.77
pos-M304T449	304.261	7.47692	1	1	Fenpropimorph	Benzenoids	Benzene and substituted derivatives	HMDB0037270	NA	11	Fenpropimorph;Oleamide;Vitamin A;11-cis-Retinol;9-cis-Retinol;13-cis Retinol;(x)-p-Menth-1-en-4-yl 5-isopropyl-2-methylphenyl ether;Abietinal;ent-16-Kauren-19-al;ent-19-Trachylobanal;8,13-Abietadien-18-al	HMDB0037270;HMDB0002117;HMDB0000305;HMDB0006216;HMDB0006217;HMDB0006221;HMDB0030403;HMDB0034735;HMDB0036728;HMDB0036841;HMDB0038709	16	Fenpropimorph;Dodemorph;Oleamide;Retinol;11-cis-Retinol;Ferruginol;Kaur-16-en-18-al;Neoabietal;Levopimarinal;Abietal;9-cis-Retinol;Retinol-(cellular-retinol-binding-protein);Palustradienal;Isopimaradienal;13-cis-Retinol;9beta-Pimara-7,15-dien-19-al	C18787;C18786;C19670;C00473;C00899;C09092;C11873;C11885;C11886;C11887;C16682;C17276;C18220;C18222;C19962;C20148	3393.41	6828.13	7917.1	7539.2	11564	10997.8	10124.4	13150.7	10271.6	14841	12163.1	14539	5638.41	5828.09	16066.7	16783.2	15846.6	19239.5	9115.55	11101.5	12344.5	11467.6
pos-M306T184	306.145	3.06783	1	1	Thr-Trp	Organic acids and derivatives	Carboxylic acids and derivatives	HMDB0029072	NA	4	Threoninyl-Tryptophan;Tryptophyl-Threonine;Metoprolol;3-Carboxy-2,3,4,9-tetrahydro-1H-pyrido[3,4-b]indole-1-propanoic acid	HMDB0029072;HMDB0029093;HMDB0001932;HMDB0034881	2	Imazamox;Metoprolol	C18598;C07202	26048.2	24440.8	22774.5	24060.2	27575.4	26720.3	28206.9	26931.9	28070.9	27691.8	28370.3	27306.5	20286.9	19293.6	20290.6	19261.3	21323.8	20116.8	23343.5	21735.2	23337.3	22641.5
pos-M308T457	308.295	7.61073	1	1	(3S,6E,10E)-1,6,10,14-Phytatetraen-3-ol	Lipids and lipid-like molecules	Prenol lipids	HMDB0035083	null	5	(3S,6E,10E)-1,6,10,14-Phytatetraen-3-ol;8alpha-13(16),14-Labdadien-8-ol;(ent-16alpha)-16-Kauranol;18-Deoxysagittarol;Serratol	HMDB0035083;HMDB0035276;HMDB0036723;HMDB0036834;HMDB0039827	12	Geranylgeraniol;Aphidicolan-16beta-ol;5alpha-Androstane-2alpha-methyl-17beta-ol;Phyllocladan-16alpha-ol;Tuberculosinol;(13S)-Isotuberculosinol;(13E)-Labda-7,13-dien-15-ol;cis-Abienol;(E,E)-Geranyllinalool;Cyclooctat-9-en-7-ol;(R)-Nephthenol;(1S,4E,8E,12E)-2,2,5,9,13-Pentamethylcyclopentadeca-4,8,12-trien-1-ol	C09094;C11890;C15316;C19817;C19963;C19964;C20158;C20481;C20681;C20834;C20923;C20924	5911.27	6364.43	6496.01	10067.4	7313.87	9353.36	10471.8	27877.2	10102.3	32375.5	21421.8	21641.8	16971	8107.69	18173.5	13162.1	15169.5	15795.4	17430.5	9786.64	10061.3	12609
pos-M310T95_3	310.139	1.5832	1	1	Tyrosyl-Gamma-glutamate	Organic acids and derivatives	Carboxylic acids and derivatives	HMDB0029119	null	15	Glutaminyltyrosine;Tyrosyl-Glutamine;Tyrosyl-Gamma-glutamate;Fluoxetine;Galantamine;Etodolac;Ritodrine;Piperanine;Feruperine;Nordihydrocodeine;Dihydromorphine;6alpha-Hydroxy-hydromorphone;6beta-Hydroxy-hydromorphone;Nordihydroisomorphine;(2S,4S)-Monatin	HMDB0028809;HMDB0029103;HMDB0029119;HMDB0014615;HMDB0014812;HMDB0014887;HMDB0015005;HMDB0033874;HMDB0040699;HMDB0041956;HMDB0060548;HMDB0060796;HMDB0060798;HMDB0060854;HMDB0041309	7	N-Acetyl-ala-ala-ala-methylester;Etodolac;Ritodrine;Galanthamine;Mesembrenone;Dihydromorphine;Zephyramine	C11329;C06991;C07239;C08526;C09223;C11782;C12195	4404.09	3948.71	4641.97	3233.08	3828.07	5091.38	5203.65	5046.74	7360.23	5438.86	4366.69	5105.94	4137.01	3617.69	3708.35	4051.5	3193.4	3639.72	5599.66	3245.84	5592.11	3719.6
pos-M311T139	311.124	2.31558	1	1	.alpha.-L-Glu-L-Tyr	Organic acids and derivatives	Carboxylic acids and derivatives	HMDB0028831	NA	6	Glutamyltyrosine;gamma-Glutamyltyrosine;8-hydroxy-2-methyl-2-(4-methylpent-3-en-1-yl)-2H-chromene-5-carboxylic acid;4'-Methoxymucidin;Ethylsuberenol;Angeloylsenkyunolide F	HMDB0028831;HMDB0011741;HMDB0134716;HMDB0030019;HMDB0039044;HMDB0039858	3	Karwinaphthol_B;SDS;(+)-2,7-Dideoxypancratistatin	C09942;C11166;C12256	10089	6769.28	6813.65	6704.29	6473.19	6782.36	21718	20254.2	25784.2	24534.9	25939.4	21543.6	7121.1	3320.51	3514.63	6159.34	3772.72	3758.75	8031.49	7776.62	7094.05	7401.35
pos-M311T348	311.186	5.8034	1	1	(5.alpha.)-Androst-2-en-17-one	Lipids and lipid-like molecules	Sterol Lipids	NA	NA	4	3-Hydroxy-6,8-dimethoxy-7(11)-eremophilen-12,8-olide;Valdiate;6-Hydroxypentadecanedioic acid;Ondansetron	HMDB0040756;HMDB0040980;HMDB0031885;HMDB0005035	2	Botrydial;Ondansetron	C09622;C07325	5931.53	5004.87	5820.22	5394.25	5420	5447.2	6361.56	5946.56	6390.92	7238.47	6365.44	5763.11	6032.46	5958.95	4978.72	5921.07	6379.97	5822.33	6896.45	8773.68	6254.47	6322.98
pos-M311T372	311.222	6.20145	1	1	12(13)Ep-9-KODE	Lipids and lipid-like molecules	Fatty Acyls	HMDB0013623	null	11	12(13)Ep-9-KODE;(9Z,11R,12S,13S,15Z)-12,13-Epoxy-11-hydroxy-9,15-octadecadienoic acid;Sterebin A;Auxin b;MG(a-13:0/0:0/0:0)[rac];MG(0:0/a-13:0/0:0)[rac];MG(13:0/0:0/0:0);MG(0:0/13:0/0:0);MG(0:0/i-13:0/0:0);(S)-10,16-Dihydroxyhexadecanoic acid;Undecanoylcholine	HMDB0013623;HMDB0033505;HMDB0035337;HMDB0038484;HMDB0072841;HMDB0072843;HMDB0072845;HMDB0072861;HMDB0072870;HMDB0037798;HMDB0013322	9	13(S)-HPOT;(9Z,12Z,15Z)-(7S,8S)-Dihydroxyoctadeca-9,12,15-trienoic_acid;Dihydroalbocycline;9(S)-HPOT;2(R)-HPOT;(9R,10E,12Z,15Z)-9-Hydroperoxyoctadeca-10,12,15-trienoate;(8E,10S,12Z,15Z)-10-Hydroperoxyoctadeca-8,12,15-trienoate;10,16-Dihydroxyhexadecanoic_acid;Amitraz	C04785;C07357;C15753;C16321;C16341;C19936;C20704;C08285;C10995	172299	199687	253965	295899	278251	207250	148434	135763	148323	130521	149114	150109	236900	223775	172115	243196	175647	174898	162142	153225	168798	239210
pos-M313T217	313.155	3.61952	1	1	Phe-Phe	Organic acids and derivatives	Carboxylic acids and derivatives	HMDB0013302	NA	11	Phenylalanylphenylalanine;Chloropanaxydiol;Procaterol;Nandrolone;1-Phenyl-1,3-dodecanedione;(10Z,14E,16E)-10,14,16-Octadecatrien-12-ynoic acid;Rhodinyl phenylacetate;Citronellyl alpha-toluate;Norfluoxetine;3-hydroxy-1-methyl-4,5-diphenylpiperidine-2,6-dione;7-Hydroxyheptaphylline	HMDB0013302;HMDB0032676;HMDB0015453;HMDB0002725;HMDB0035579;HMDB0035963;HMDB0037191;HMDB0037230;HMDB0060551;HMDB0134789;HMDB0041245	9	Nandrolone;Cinmethylin;17beta-Hydroxyestr-5(10)-en-3-one;Empenthrin;Mecambrine;(+)-Mecambroline;Pukateine;Xylopine;Japonine	C07254;C10903;C15257;C18524;C09588;C09589;C09613;C09670;C10699	1701.6	1125.68	1613.25	1448.22	1207.47	1679.61	2014.19	1884.85	2242.75	2747.46	1535.23	1695.65	3257.09	2633.48	2397.53	2840.36	2855.1	3674.08	1662.35	1943.25	1802.73	1933.28
pos-M315T380	315.193	6.32537	1	1	Kahweol	Organoheterocyclic compounds	Naphthofurans	HMDB0035602	NA	12	4-oxo-Retinoic acid;4-Oxo-13-cis-retinoate;Prexanthoperol;Yucalexin B5;Kahweol;Momilactone A;3,4,4'-Trihydroxy-5,5'-diisopropyl-2,2'-dimethylbiphenyl;12-Hydroxy-7-oxo-8,11,13-abietatrien-18-al;Methyl cis-p-coumarate 3-(3,7-dimethyl-2,6-octadienyl);(2'E,4'Z,7'Z,8E)-Colnelenic acid;Panaquinquecol 1;[7]-Paradol	HMDB0006285;HMDB0012789;HMDB0034712;HMDB0035200;HMDB0035602;HMDB0036748;HMDB0039614;HMDB0040746;HMDB0041152;HMDB0030996;HMDB0038035;HMDB0040806	17	Jatrophatrione;Taxodione;17-Ethynyl-10-hydroxy-19-nortestosterone;3-Methoxy-androsta-3,5-diene-7,17-dione;10-Hydroxyestra-1,4-dien-3-one_acetate;beta-Estradiol_17-acetate;all-trans-4-Oxoretinoic_acid;Momilactone_A;12-OPDA;(9Z,15Z)-(13S)-12,13-Epoxyoctadeca-9,11,15-trienoic_acid;alpha-Licanic_acid;(9R,13R)-12-Oxo-phytodienoic_acid;17beta-Hydroxy-2-oxa-5alpha-androstan-3-one;Etherolenic_acid;Colnel…	C09119;C09194;C14670;C14930;C14999;C15228;C16678;C18015;C01226;C04672;C08319;C13816;C14911;C16319;C16320;C16324;C16325	19717.9	22467.4	17350.9	21540.3	22693.8	20934.2	25693.4	20850.6	25824.4	20154.6	22952.2	22193.3	19610.6	36459.2	19161.1	37264.4	30819.2	30005.7	24273.6	21561.3	25129.2	22998
pos-M315T366	315.193	6.10317	1	1	Pergolide	Organoheterocyclic compounds	Quinolines and derivatives	HMDB0015317	C07425	12	4-oxo-Retinoic acid;4-Oxo-13-cis-retinoate;Prexanthoperol;Yucalexin B5;Kahweol;Momilactone A;3,4,4'-Trihydroxy-5,5'-diisopropyl-2,2'-dimethylbiphenyl;12-Hydroxy-7-oxo-8,11,13-abietatrien-18-al;Methyl cis-p-coumarate 3-(3,7-dimethyl-2,6-octadienyl);(2'E,4'Z,7'Z,8E)-Colnelenic acid;Panaquinquecol 1;[7]-Paradol	HMDB0006285;HMDB0012789;HMDB0034712;HMDB0035200;HMDB0035602;HMDB0036748;HMDB0039614;HMDB0040746;HMDB0041152;HMDB0030996;HMDB0038035;HMDB0040806	17	Jatrophatrione;Taxodione;17-Ethynyl-10-hydroxy-19-nortestosterone;3-Methoxy-androsta-3,5-diene-7,17-dione;10-Hydroxyestra-1,4-dien-3-one_acetate;beta-Estradiol_17-acetate;all-trans-4-Oxoretinoic_acid;Momilactone_A;12-OPDA;(9Z,15Z)-(13S)-12,13-Epoxyoctadeca-9,11,15-trienoic_acid;alpha-Licanic_acid;(9R,13R)-12-Oxo-phytodienoic_acid;17beta-Hydroxy-2-oxa-5alpha-androstan-3-one;Etherolenic_acid;Colnel…	C09119;C09194;C14670;C14930;C14999;C15228;C16678;C18015;C01226;C04672;C08319;C13816;C14911;C16319;C16320;C16324;C16325	8882.21	10093.5	8374.58	10406	9591.01	8739.41	17904.2	15183.5	18294.5	15010.6	14213.2	16486.1	6674.43	8580.46	5557.68	9524.6	7426.44	7589.68	11073.5	9249.72	9517.77	9841.19
pos-M315T450	315.253	7.49648	1	1	Dibutyl sebacate	Unknown	-	NA	NA	5	Octadecanedioic acid;9,10-DHOME;12,13-DHOME;(9xi,10xi,12xi)-9,10-Dihydroxy-12-octadecenoic acid;Dibutyl decanedioate	HMDB0000782;HMDB0004704;HMDB0004705;HMDB0031679;HMDB0041220	5	(9Z)-(7S,8S)-Dihydroxyoctadecenoic_acid;9,10-DHOME;12,13-DHOME;9,10-Epoxy-18-hydroxystearate;(8E,10S)-10-Hydroperoxyoctadeca-8-enoate	C07355;C14828;C14829;C19620;C20702	5473.06	7201.89	3603.82	6703.86	6545.01	5042.23	6825.77	7821.64	7748.48	3736.02	6060.76	5298.77	3714.98	5013.17	6480.35	5268.61	6010.2	6149.52	4087.59	4493.78	5495.68	6521.8
pos-M315T345	315.253	5.7537	1	1	9,10-Dihydroxy-12Z-octadecenoic acid	Lipids and lipid-like molecules	Fatty Acyls	HMDB0004704	C14828	5	Octadecanedioic acid;9,10-DHOME;12,13-DHOME;(9xi,10xi,12xi)-9,10-Dihydroxy-12-octadecenoic acid;Dibutyl decanedioate	HMDB0000782;HMDB0004704;HMDB0004705;HMDB0031679;HMDB0041220	5	(9Z)-(7S,8S)-Dihydroxyoctadecenoic_acid;9,10-DHOME;12,13-DHOME;9,10-Epoxy-18-hydroxystearate;(8E,10S)-10-Hydroperoxyoctadeca-8-enoate	C07355;C14828;C14829;C19620;C20702	111661	125299	117044	122382	121594	123593	105333	87324.5	98557.4	91296.4	99946.5	112267	79973	76874.8	68747.1	88820.2	75968.2	79292.7	95084.3	90917.6	90606.7	101733
pos-M317T213	317.065	3.55195	1	1	Isorhamnetin	Phenylpropanoids and polyketides	Flavonoids	HMDB0002655	C10084	32	2-(3,4-dihydroxy-5-methoxyphenyl)-5,7-dihydroxy-4H-chromen-4-one;2-(3,5-dihydroxy-4-methoxyphenyl)-5,7-dihydroxy-4H-chromen-4-one;3-(2,5-dihydroxy-4-methoxyphenyl)-6,7-dihydroxy-4H-chromen-4-one;7-hydroxy-6-methoxy-3-(2,4,5-trihydroxyphenyl)-4H-chromen-4-one;5,11-dihydroxy-6,8,19-trioxapentacyclo[10.7.0.0虏,鈦?0鲁,鈦?0鹿鲁,鹿鈦穄nonadeca-1(12),2(9),10,13(17)-tetraene-16,18-dione;3,5,6,7-tetrahydroxy-2-(3-…	HMDB0124865;HMDB0124868;HMDB0124999;HMDB0125000;HMDB0126043;HMDB0126503;HMDB0126507;HMDB0127497;HMDB0128208;HMDB0128757;HMDB0129288;HMDB0129333;HMDB0129334;HMDB0129335;HMDB0130165;HMDB0130318;HMDB0130661;HMDB0130662;HMDB0132127;HMDB0132128;HMDB0136017;HMDB0136018;HMDB0136019;HMDB0002655;HMDB0030547;HMDB0030804;HMDB0038572;HMDB0039210;HMDB0133823;HMDB0126546;HMDB0130798;HMDB0002091	13	3-O-Methylquercetin;Capillarisin;Azaleatin;Isorhamnetin;Pedalitin;Pinoquercetin;Rhamnetin;Sexangularetin;Tamarixetin;3'-O-Methyltricetin;Cyclic_dehypoxanthine_futalosine;Tuliposide_A;6-Tuliposide_A	C04443;C08999;C10022;C10084;C10119;C10120;C10176;C10185;C10188;C19739;C17017;C08561;C20577	6209.33	5311.39	3445.16	5215.97	4711.9	3629.42	7854.53	9184.3	8840.92	9881.99	9207.02	8750.53	9094.29	7035.3	7797.4	8871.63	8167.24	7256.95	6663	9337.12	6991.24	6540.57
pos-M318T188_2	318.202	3.13066	1	1	Cyclohexanecarboxylic acid, 1-phenyl-, 2-(4-morpholinyl)ethyl ester	Unknown	-	NA	NA	0	-	-	0	-	-	30180.8	29154	28690.2	29156.4	27430.4	29704.5	37117.8	37501.9	32819.9	34233.7	36157.4	32022.5	34844.7	34782.3	35533.4	33028.7	34052.6	32977.6	31514.5	30560.1	32006.6	34345.7
pos-M318T336	318.3	5.5917	1	1	Phytosphingosine	Organic nitrogen compounds	Organonitrogen compounds	HMDB0004610	C12144	0	-	-	0	-	-	495.332	8826.18	5862.17	6085.27	5114.4	6350.18	6542.16	7117.39	7768.94	6120.19	9046.32	7390.34	3822.58	5786.66	5230.61	4671.2	4719.19	4116.7	8683.35	8377.3	9136.56	10079.4
pos-M319T107	319.1	1.78159	1	1	Chlorpromazine	Organoheterocyclic compounds	Benzothiazines	HMDB0014620	C06906	1	Musanolone F	HMDB0041451	5	8-O-Methyltetrangulol;Phenolphthalein;Xestoquinone;Fenhexamid;1-Guanidino-1-deoxy-scyllo-inositol_4-phosphate	C12398;C14286;C20073;C18593;C01294	4876.74	5024.43	4752.91	6641.09	4370.29	5010.61	6604.27	8045.6	6395.85	8055.68	7481.41	8310.87	10701.3	9452.56	10706.8	11765.5	9902.64	10851.1	7287.54	6755.98	6086.91	6850.1
pos-M319T364	319.174	6.06417	1	1	Exemestane	Lipids and lipid-like molecules	Sterol Lipids	HMDB0015125	C08162	2	Prolyl-Tryptophan;Tryptophyl-Proline	HMDB0029028;HMDB0029091	3	Eseramine;Febrifugine;Isofebrifugine	C09170;C10677;C10698	3226.45	3775.48	2251.19	3653.31	4232.93	3080.51	3330.26	9627.11	4170.63	6889.3	3052.6	2940.01	2085.72	2454.36	2815.05	3864.83	2524.3	7428.21	3050.5	4287.19	4358.23	3666.09
pos-M319T384	319.224	6.40748	1	1	9-Oxoprosta-10,12Z,14E-trienoic acid	Unknown	-	NA	NA	48	Leukotriene A4;5-HEPE;Oxymesterone;12-HEPE;14,15-EpETE;15-HEPE;15-KETE;17,18-EpETE;5-KETE;11R-HEPE;18R-HEPE;12-KETE;Methyl [8]-Shogaol;(ent-7alpha)-7-Hydroxy-8(14),15-pimaradien-19-oic acid;Galanal A;Ineketone;Steviol;Yucalexin B20;Yucalexin B22;ent-17-Hydroxy-15-kauren-19-oic acid;Yucalexin P17;Yucalexin A19;Aframodial;(ent-15beta)-15-Hydroxy-19-trachylobanoic acid;Grandiflorolic acid;Galanolact…	HMDB0001337;HMDB0005081;HMDB0006027;HMDB0010202;HMDB0010205;HMDB0010209;HMDB0010210;HMDB0010212;HMDB0010217;HMDB0012534;HMDB0012611;HMDB0013633;HMDB0030101;HMDB0035116;HMDB0035311;HMDB0036698;HMDB0036706;HMDB0036712;HMDB0036713;HMDB0036724;HMDB0036752;HMDB0036776;HMDB0036806;HMDB0036839;HMDB0036930;HMDB0037523;HMDB0038521;HMDB0039012;HMDB0039716;HMDB0041058;HMDB0060053;HMDB0061114;HMDB0062222;HMD…	30	Leukotriene_A4;4,5-Leukotriene_A4;15-OxoETE;Cyathin_A3;Ineketone;ent-7alpha-Hydroxykaur-16-en-19-oic_acid;17R,18S-Epoxy-5Z,8Z,11Z,14Z-icosatetraenoic_acid;11alpha,17beta-Dihydroxy-17-methylandrost-4-en-3-one;4,5alpha-Dihydro-2-(hydroxymethylene)testosterone;Oranabol;11beta,17beta-Dihydroxy-17-methylandrost-4-en-3-one;5-OxoETE;12-OxoETE;7alpha,17beta-Dihydroxy-17alpha-methylandrost-4-en-3-one;17be…	C00909;C02645;C04577;C09079;C09110;C11875;C13843;C14555;C14628;C14665;C14683;C14732;C14807;C14891;C14929;C14945;C14980;C15354;C15434;C17498;C17956;C18177;C20212;C08318;C08368;C14762;C14767;C14825;C14826;C19617	10997.2	16424.8	12436.2	17402.6	15431.1	15125.8	15105.8	9672.61	16800.3	10671.6	13878.2	12103.1	20013.3	36507.3	24351.8	35443.3	38225.8	31725.8	15721.7	16011.7	17129.3	20147.6
pos-M319T405	319.224	6.75576	1	1	15-Oxo-5Z,8Z,11Z,13E-eicosatetraenoic acid	Lipids and lipid-like molecules	Fatty Acyls	HMDB0010210	C04577	48	Leukotriene A4;5-HEPE;Oxymesterone;12-HEPE;14,15-EpETE;15-HEPE;15-KETE;17,18-EpETE;5-KETE;11R-HEPE;18R-HEPE;12-KETE;Methyl [8]-Shogaol;(ent-7alpha)-7-Hydroxy-8(14),15-pimaradien-19-oic acid;Galanal A;Ineketone;Steviol;Yucalexin B20;Yucalexin B22;ent-17-Hydroxy-15-kauren-19-oic acid;Yucalexin P17;Yucalexin A19;Aframodial;(ent-15beta)-15-Hydroxy-19-trachylobanoic acid;Grandiflorolic acid;Galanolact…	HMDB0001337;HMDB0005081;HMDB0006027;HMDB0010202;HMDB0010205;HMDB0010209;HMDB0010210;HMDB0010212;HMDB0010217;HMDB0012534;HMDB0012611;HMDB0013633;HMDB0030101;HMDB0035116;HMDB0035311;HMDB0036698;HMDB0036706;HMDB0036712;HMDB0036713;HMDB0036724;HMDB0036752;HMDB0036776;HMDB0036806;HMDB0036839;HMDB0036930;HMDB0037523;HMDB0038521;HMDB0039012;HMDB0039716;HMDB0041058;HMDB0060053;HMDB0061114;HMDB0062222;HMD…	30	Leukotriene_A4;4,5-Leukotriene_A4;15-OxoETE;Cyathin_A3;Ineketone;ent-7alpha-Hydroxykaur-16-en-19-oic_acid;17R,18S-Epoxy-5Z,8Z,11Z,14Z-icosatetraenoic_acid;11alpha,17beta-Dihydroxy-17-methylandrost-4-en-3-one;4,5alpha-Dihydro-2-(hydroxymethylene)testosterone;Oranabol;11beta,17beta-Dihydroxy-17-methylandrost-4-en-3-one;5-OxoETE;12-OxoETE;7alpha,17beta-Dihydroxy-17alpha-methylandrost-4-en-3-one;17be…	C00909;C02645;C04577;C09079;C09110;C11875;C13843;C14555;C14628;C14665;C14683;C14732;C14807;C14891;C14929;C14945;C14980;C15354;C15434;C17498;C17956;C18177;C20212;C08318;C08368;C14762;C14767;C14825;C14826;C19617	9562.87	14051.9	11069.4	18962.3	13776.2	14724.5	9653.62	7436.47	12241.8	8834.34	10100.8	10615	10464.7	26171.6	12583.7	33330.8	23850.3	21191.9	15566.4	10204.3	14813.7	15266.7
pos-M320T186_1	320.124	3.09817	1	1	Asp-Trp	Organic acids and derivatives	Carboxylic acids and derivatives	HMDB0028764	NA	8	2-cyano-N,N-diethyl-3-(4-hydroxy-3-methoxy-5-nitrophenyl)prop-2-enamide;Aspartyl-Tryptophan;Tryptophyl-Aspartate;Oripavine;(+)-Erythraline;(卤)-Aegeline;Lansamide 3;(卤)-Clausenamide	HMDB0142237;HMDB0028764;HMDB0029079;HMDB0030251;HMDB0030258;HMDB0033435;HMDB0034591;HMDB0038649	8	Codeinone;Neopinone;Oripavine;(-)-Apoglaziovine;Glaziovine;3-Hydroxyestra-1,3,5(10),7-tetraene-16,17-dione_16-oxime;Tuduranine;Cycloheximide	C06171;C06172;C06175;C09340;C09457;C15087;C17077;C06685	32503.2	33124.1	34401.5	32640.7	35003.2	33105.3	39033.5	38420	37298.6	38789.3	37954	36203.1	25492.2	24035.6	26411.5	26400.1	24408.6	24007.8	31588.8	30323.2	30893.7	28722.9
pos-M322T142	322.187	2.36187	1	1	Arg-Phe	Organic acids and derivatives	Carboxylic acids and derivatives	HMDB0028716	NA	2	Arginyl-Phenylalanine;Phenylalanyl-Arginine	HMDB0028716;HMDB0028989	1	Balfourodinium	C10648	37033.9	36703.5	37350.9	38194.1	39093.9	36051.3	38869.3	31385.3	35758	34694.9	36007.2	33381	37943.6	33064.5	38175.1	36769.3	31910.4	38165.3	37711	34155.2	33281.1	38275.5
pos-M327T349	327.008	5.81308	1	1	Tris(2-chloropropyl) phosphate	Organic acids and derivatives	Carboxylic acids and derivatives	NA	NA	1	N-Desalkyl flurazepam	HMDB0061161	2	Fenuron-TCA;Terbufos	C19077;C18693	5499.06	7015.94	6692.66	4620.24	4454.97	5247.9	6587.89	5911.74	6425.84	6451.25	6451.3	5497.2	5819.74	6788.97	7398.39	5416.44	6358.68	6037.99	7380.92	5810.85	6641.28	6074.38
pos-M329T193	329.15	3.21783	1	1	Tyrosyl-Phenylalanine	Organic acids and derivatives	Carboxylic acids and derivatives	HMDB0029112	null	18	Phenylalanyl-Tyrosine;Tyrosyl-Phenylalanine;Dictyoquinazol B;(9Z,11E,13E,15Z)-4-Oxo-9,11,13,15-octadecatetraenoic acid;Octyl 4-methoxycinnamic acid;3,4-dihydroxy-1-methyl-4,5-diphenylpiperidine-2,6-dione;3-hydroxy-5-(3-hydroxyphenyl)-1-methyl-4-phenylpiperidine-2,6-dione;3-hydroxy-4-(3-hydroxyphenyl)-1-methyl-5-phenylpiperidine-2,6-dione;3-hydroxy-5-(4-hydroxyphenyl)-1-methyl-4-phenylpiperidine-2…	HMDB0029007;HMDB0029112;HMDB0040441;HMDB0031098;HMDB0061861;HMDB0134801;HMDB0134802;HMDB0134803;HMDB0134804;HMDB0134805;HMDB0134806;HMDB0134807;HMDB0134808;HMDB0030217;HMDB0033361;HMDB0033362;HMDB0034489;HMDB0036369	4	ML-236C;Actinodaphnine;Cularicine;Acronidine	C14043;C09322;C09398;C10629	3873.28	3596.37	4819.87	4390.85	4875.62	3708.54	7890.03	7150.53	8856.02	8111.77	6174.45	8195.82	6867.57	6691.16	6664.64	6635.78	6770.64	7356.1	6441.27	6490.07	8628.27	7530.59
pos-M331T325	331.188	5.42035	1	1	2-(3-(8-hydroxyoctyl)phenoxy)-2-methylpropanoic acid	Unknown	-	NA	NA	11	Carnosol;Momilactone B;Yucalexin P15;Yucalexin P8;3,3',4,4'-Tetrahydroxy-5,5'-diisopropyl-2,2'-dimethylbiphenyl;Methylgingerol;Diplodiatoxin;Corchorifatty acid A;Corchorifatty acid D;Dihydrocapsiate;5-O-Methylembelin	HMDB0002121;HMDB0036749;HMDB0036753;HMDB0036755;HMDB0039613;HMDB0029852;HMDB0031471;HMDB0032664;HMDB0033243;HMDB0034781;HMDB0040867	6	Carnosol;Gibberellin_A15;Dicyclohexyl_phthalate;Methyl_gibberellin_A9;5-O-Methylembelin;Soraphen_O	C09069;C14162;C14529;C20632;C10373;C15818	133452	130563	125163	124785	140157	137610	84854.6	79654.9	79760.7	80671.6	79273.7	75748.1	132452	195254	124069	187917	151449	133860	113912	114748	114684	110247
pos-M333T182	333.155	3.02526	1	1	PyroGlu-Trp	Unknown	-	NA	NA	5	Glutaminyltryptophan;Tryptophyl-Glutamine;Tryptophyl-Gamma-glutamate;Sinapine;Proparacaine	HMDB0028808;HMDB0029081;HMDB0029097;HMDB0029379;HMDB0014945	5	Sinapine;Cupreine;Sarpagine;Proparacaine;Propoxycaine	C00933;C06530;C09239;C07383;C07895	12047	11874.7	10517.3	11433.9	11050.5	10251.2	13023.6	13554.9	13399.4	14276.3	13842.8	14478.3	12446.2	10802	10940.2	11808.8	11884.2	11187.3	12268.2	12447.8	13799.7	9900.13
pos-M333T158	333.191	2.62768	1	1	Lys-Trp	Organic acids and derivatives	Carboxylic acids and derivatives	HMDB0028962	NA	17	Unshuoside A;7-Hydroxyterpineol 8-glucoside;(1S,2S,4R)-1,8-Epoxy-p-menthan-2-ol glucoside;1,8-Epoxy-p-menthan-4-ol glucoside;(1R,2R,4S,6R)-2,6-Fenchanediol 2-O-b-D-glucoside;(1R,2S,4R,5S)-2,5-Fenchanediol 2-O-b-D-glucoside;(1S,2S,4S,5S)-2,4-Thujanediol 4-O-beta-D-Glucopyranoside;(1R,3S,4S)-1,8-Epoxy-p-menthan-3-ol glucoside;6Z-8-Hydroxygeraniol 8-O-glucoside;Betulalbuside A;(2E,4E,7R)-2,7-Dimethy…	HMDB0029784;HMDB0033019;HMDB0033110;HMDB0033215;HMDB0033220;HMDB0033221;HMDB0033644;HMDB0034772;HMDB0035025;HMDB0035634;HMDB0038747;HMDB0038980;HMDB0038981;HMDB0039055;HMDB0060012;HMDB0028962;HMDB0029088	4	(2S,3S)-2-Hydroxytridecane-1,2,3-tricarboxylate;Ibogaine;Tabernanthine;Astrocasine	C04655;C09214;C09274;C10130	18125.3	16042	25004.5	16758.5	16986.8	16883.7	16455.5	14323.2	16814.3	17526.7	14887.1	14919.6	19407.9	10740.9	12112.1	11589.3	16247.7	13498.4	17034.7	18762.7	17125.3	19762.6
pos-M333T346	333.204	5.77264	1	1	Prostaglandin B3	Organic acids and derivatives	Carboxylic acids and derivatives	NA	NA	20	5,6-epoxy,18R-HEPE;Carnosic acid;11b-Hydroxyprogesterone;7'-Carboxy-gamma-tocotrienol;Hulupone;Adhulupone;(1(10)E,4E,6a,9b)-9-(2-Methylbutanoyloxy)-1(10),4,11(13)-germacratrien-12,6-olide;(1(10)E,4E,6a,9b)-9-(3-Methylbutanoyloxy)-1(10),4,11(13)-germacratrien-12,6-olide;Petasitin;6-Angeloylfuranofukinol;4-Deoxycohumulone;ent-7alpha,12beta-Dihydroxy-16-kauren-19,6beta-olide;ent-15-Kaurene-17,19-dio…	HMDB0062410;HMDB0002358;HMDB0004031;HMDB0012851;HMDB0030103;HMDB0030136;HMDB0031374;HMDB0031375;HMDB0035637;HMDB0036146;HMDB0036623;HMDB0036700;HMDB0036726;HMDB0036761;HMDB0038966;HMDB0013623;HMDB0033505;HMDB0035337;HMDB0038484;HMDB0015494	17	Callicarpone;7beta,12alpha-Dihydroxykaurenolide;Marrubiin;Premarrubiin;Gibberellin_A14_aldehyde;Gibberellin_A12;Gibberellin_A53_aldehyde;17beta-Hydroxy-4-oxa-5alpha-androst-1-en-3-one_acetate;13-Hydroxy-2-(hydroxymethylene)-3-oxo-13,17-seco-5alpha-androstan-17-oic_acid,_delta-lactone;5,6-Epoxy-18R-HEPE;13(S)-HPOT;(9Z,12Z,15Z)-(7S,8S)-Dihydroxyoctadeca-9,12,15-trienoic_acid;Dihydroalbocycline;9(S)…	C09067;C09081;C09128;C09177;C11853;C11857;C11905;C15068;C15459;C18175;C04785;C07357;C15753;C16321;C16341;C19936;C20704	661474	685509	775865	715500	675242	673237	970271	957259	946102	371775	1.0616e+06	373988	666030	867083	849607	713446	847866	768068	683092	973854	998727	1.06739e+06
pos-M334T185	334.14	3.09048	1	1	Glu-Trp	Organic acids and derivatives	Carboxylic acids and derivatives	HMDB0028830	NA	9	Glutamyltryptophan;gamma-Glutamyltryptophan;(-)-Thebaine;Lansimide 3;(R)-Pronuciferine;Piperettine;Lansamide 4;N-[2-Methoxy-2-(4-methoxyphenyl)ethyl]cinnamide;Esmolol	HMDB0028830;HMDB0029160;HMDB0029378;HMDB0029858;HMDB0030344;HMDB0034371;HMDB0034592;HMDB0039632;HMDB0014333	7	Leonurine;Thebaine;Isothebaine;(+)-Pronuciferine;Nalorphine;Esmolol;Serratanidine	C16985;C06173;C09550;C09611;C11787;C06980;C09899	21152.7	21801.4	18535.1	23209.9	19909.5	21713.5	22115.2	21548.6	19652.2	21678.6	21835.2	21792.3	17665.8	15383.4	16300.3	16805.5	16201.3	15837.7	17956.8	18557.5	17521.2	18512.4
pos-M334T267	334.238	4.45504	1	1	Carbetapentane	Unknown	-	NA	NA	26	3-Oxotetradecanoic acid glycerides;2-Methoxyestradiol-3-methylether;15-Deoxy-d-12,14-PGJ2;6b-Hydroxymethandienone;4-Hydroxyretinoic acid;all-trans-5,6-Epoxyretinoic acid;all-trans-18-Hydroxyretinoic acid;Phytocassane E;(4Z,9a)-9-(3-Methyl-2-butenoyloxy)-4,10(14)-oplopadien-3-one;(4Z,9a)-9-Angeloyloxy-4,10(14)-oplopadien-3-one;Yucalexin B9;Cafestol;Furanojaponin;ent-17-Oxo-15-kauren-19-oic acid;en…	HMDB0039848;HMDB0000344;HMDB0005079;HMDB0005832;HMDB0006254;HMDB0012451;HMDB0012452;HMDB0031773;HMDB0034630;HMDB0034631;HMDB0034691;HMDB0035710;HMDB0036147;HMDB0036725;HMDB0036747;HMDB0036750;HMDB0036762;HMDB0036812;HMDB0037233;HMDB0038885;HMDB0039442;HMDB0039484;HMDB0041056;HMDB0041057;HMDB0060093;HMDB0061095	19	Gibberellin_A12_aldehyde;Cafestol;Pisiferic_acid;Royleanone;Taxodone;Petasin;Cinerin_I;Mytatrienediol;17beta-Hydroxy-17-methylandrost-4-ene-3,11-dione;15-Deoxy-delta-12,14-PGJ2;11alpha,17beta-Dihydroxy-17alpha-methylandrosta-1,4-dien-3-one;2,17beta-Dihydroxy-17-methylandrosta-1,4-dien-3-one;9beta,11beta-Epoxy-17beta-hydroxy-17-methylandrost-4-en-3-one;17beta-Hydroxyestr-5(10)-en-3-one_acetate;11b…	C06093;C09066;C09163;C09182;C09196;C09706;C09845;C14242;C14615;C14717;C14887;C15126;C15192;C15282;C15287;C16677;C16679;C16680;C18016	37764.3	36084.8	40310	39842.1	41096.5	38090.3	26341.3	26243.9	25431.3	25870.9	26946.8	27225	28612.1	30164.1	26392.6	28052.7	29489.4	30827.4	32331.7	29320.7	30570.8	31619
pos-M335T331	335.183	5.51267	1	1	Strychnine	Unknown	-	NA	C06522	14	3-[3,4-dihydroxy-2-(4-hydroxy-3,7-dimethylocta-2,6-dien-1-yl)phenyl]propanoic acid;3-{3,4-dihydroxy-2-[(2Z)-4-hydroxy-3-(4-methylpent-3-en-1-yl)but-2-en-1-yl]phenyl}propanoic acid;3-[3,4-dihydroxy-2-(8-hydroxy-3,7-dimethylocta-2,6-dien-1-yl)phenyl]propanoic acid;3-{3,4-dihydroxy-2-[(6E)-8-hydroxy-3,7-dimethylocta-2,6-dien-1-yl]phenyl}propanoic acid;3-[2-(3,7-dimethylocta-2,6-dien-1-yl)-3,4-dihydr…	HMDB0134962;HMDB0134963;HMDB0134964;HMDB0134965;HMDB0134966;HMDB0134967;HMDB0134968;HMDB0134969;HMDB0134970;HMDB0134971;HMDB0134972;HMDB0032699;HMDB0032700;HMDB0015026	1	Granisetron	C07023	6042.27	5358.58	6410.27	8634.22	5816	6554.18	3552.96	3398.46	3199.44	3378.03	5550.72	3746.69	6039.42	5211.77	5084.42	5996.76	5069.44	6798.42	5343.93	5132.35	5232.38	4668.93
pos-M335T360	335.22	5.99277	1	1	13,14-Dihydro-15-ketoprostaglandin A2	Unknown	-	NA	NA	31	15-deoxy-PGD2;5-oxo-12-HETE;5,12-dihydroxy-6,8,10,14,17-eicosapentaenoic acid;15-Keto-13,14-dihydroprostaglandin A2;Prostaglandin J2;Prostaglandin A2;12-Keto-leukotriene B4;Prostaglandin B2;Delta-12-Prostaglandin J2;Leukotriene B5;5-Oxo-6-trans-leukotriene B4;7'-Carboxy-gamma-chromanol;Crispanone;8alpha-8-Hydroxy-12-oxo-13-abieten-18-oic acid;(ent-16betaOH)-16,17-Dihydroxy-9(11)-kauren-19-oic aci…	HMDB0062298;HMDB0062423;HMDB0062486;HMDB0001244;HMDB0002710;HMDB0002752;HMDB0004234;HMDB0004236;HMDB0004238;HMDB0005073;HMDB0012824;HMDB0012850;HMDB0035286;HMDB0035878;HMDB0036760;HMDB0036763;HMDB0036828;HMDB0041055;HMDB0060046;HMDB0060054;HMDB0060095;HMDB0062524;HMDB0062281;HMDB0062434;HMDB0003871;HMDB0004706;HMDB0006940;HMDB0010201;HMDB0010208;HMDB0010221;HMDB0040900	26	12-Keto-leukotriene_B4;Prostaglandin_A2;Prostaglandin_B2;Prostaglandin_C2;Prostaglandin_J2;delta-12-Prostaglandin_J2;Lathyrol;17-Oxogrindelic_acid;6beta,7beta-Dihydroxykaurenoic_acid;Di-n-hexyl_phthalate;5,6-Epoxytetraene;17beta-Hydroxy-4-oxa-5alpha-androstan-3-one_acetate;3beta,13-Dihydroxy-16-(hydroxymethylene)-13,17-seco-5alpha-androstan-17-oic_acid,_delta-lactone;Resolvin_E2;(9Z,11E)-(13S)-13…	C05949;C05953;C05954;C05955;C05957;C05958;C09125;C09150;C11876;C14504;C14815;C14913;C15159;C18173;C04717;C07338;C07354;C14827;C14831;C14832;C14834;C14836;C19618;C19937;C20186;C20703	486289	502385	487266	722801	516554	499286	650521	341711	397373	360508	635238	629564	549270	561062	499912	645815	565622	557486	496047	440828	683679	483514
pos-M338T472	338.342	7.86202	1	1	Erucamide	Unknown	-	NA	NA	0	-	-	0	-	-	520806	515368	710050	536466	608038	583190	534411	569236	632257	601534	588149	590063	450429	527334	696233	574437	645823	600093	350669	529754	685200	686613
pos-M339T181	339.107	3.01442	1	1	Hydrojuglone glucoside	Organic oxygen compounds	Organooxygen compounds	HMDB0041191	null	14	3,4,5-trihydroxy-6-{[(2E)-2-methyl-3-phenylprop-2-enoyl]oxy}oxane-2-carboxylic acid;3,4,5-trihydroxy-6-[(2Z)-3-oxo-2-(phenylmethylidene)propoxy]oxane-2-carboxylic acid;3,4,5-trihydroxy-6-{3-[(1Z)-2-methyl-3-oxoprop-1-en-1-yl]phenoxy}oxane-2-carboxylic acid;3,4,5-trihydroxy-6-{4-[(1Z)-2-methyl-3-oxoprop-1-en-1-yl]phenoxy}oxane-2-carboxylic acid;3,4,5-trihydroxy-6-{2-[(1Z)-2-methyl-3-oxoprop-1-en-1…	HMDB0133621;HMDB0133622;HMDB0133625;HMDB0133628;HMDB0133633;HMDB0133756;HMDB0133758;HMDB0133760;HMDB0133764;HMDB0029681;HMDB0034242;HMDB0041191;HMDB0032013;HMDB0041024	6	Sodium_caffeine_benzoate;1-Caffeoyl-4-deoxyquinic_acid;4-p-Coumaroylquinic_acid;p-Coumaroyl_quinic_acid;Dapdiamide_A;Deoxy-5-methylcytidylate	C13403;C10432;C10441;C12208;C20962;C03495	10569.3	9995.75	9234.34	10053.4	9530.33	11566.1	18396.6	20735.5	19610.3	20220.1	20247.2	20054.9	10471.6	10051.3	9915.19	11188.5	9650.04	10373.2	12645.2	13488.5	12571.1	13635.1
pos-M341T168	341.102	2.79934	1	1	Dihydro-O-methylsterigmatocystin	Phenylpropanoids and polyketides	Sterigmatocystins	HMDB0030591	null	31	Sulindac sulfide;3-(2H-1,3-benzodioxol-5-yl)-3-hydroxy-1-(4-methoxy-1-benzofuran-5-yl)propan-1-one;1-(2H-1,3-benzodioxol-5-yl)-3-hydroxy-3-(4-methoxy-1-benzofuran-5-yl)propan-1-one;1-(4-hydroxy-3-methoxyphenyl)-3-(4-methoxy-1-benzofuran-5-yl)propane-1,3-dione;Dihydro-O-methylsterigmatocystin;2-(7-hydroxy-6-methoxy-3,4-dihydro-2H-1-benzopyran-3-yl)-5-methoxybenzene-1,4-diol;3-(3,4-dihydroxy-2-meth…	HMDB0060614;HMDB0129366;HMDB0129367;HMDB0129392;HMDB0030591;HMDB0125012;HMDB0126067;HMDB0127845;HMDB0130879;HMDB0130882;HMDB0130883;HMDB0130884;HMDB0132869;HMDB0132870;HMDB0132884;HMDB0132898;HMDB0132901;HMDB0132902;HMDB0132903;HMDB0132917;HMDB0133963;HMDB0133966;HMDB0133967;HMDB0133968;HMDB0133979;HMDB0137624;HMDB0030663;HMDB0040462;HMDB0028892;HMDB0028997;HMDB0060806	7	Dihydro-O-methylsterigmatocystin;Psorospermin;Methylophiopogonone_A;S-[2-(N7-Guanyl)ethyl]-N-acetyl-L-cysteine;Paeoniflorigenone;Paeonilactone_C;Nicofetamide	C03944;C10090;C17473;C14877;C17453;C17456;C17729	4820.15	1224.25	1182.28	878.999	1428.52	1250.95	3599.74	3299.77	4692.88	4045.26	5066.5	4116.67	1632.59	3276.94	1464.68	1294.52	3548.88	2055.4	2291.53	2597.38	1938.45	2647.71
pos-M347T343	347.183	5.71381	1	1	Gibberellin A64	Lipids and lipid-like molecules	Prenol lipids	HMDB0036894	null	15	3-Epinobilin;Gibberellin A113;3-Oxo-6b-angeloyloxy-7(11)-eremophilen-12,8a-olide;Annuolide G;Gibberellin A37;Epirosmanol;Verimol G;Isorosmanol;Gibberellin A64;Gibberellin A44;7'-O-Methylmarmin;19-Noraldosterone;Lactapiperanol D;Cibaric acid;1,2,3-Tris(1-ethoxyethoxy)propane	HMDB0036690;HMDB0032819;HMDB0032896;HMDB0034605;HMDB0035047;HMDB0035812;HMDB0036474;HMDB0036661;HMDB0036894;HMDB0036901;HMDB0040795;HMDB0041795;HMDB0033631;HMDB0038580;HMDB0037162	8	Spenolimycin;Microhelenin_C;Nobilin;Gibberellin_A24;Gibberellin_A44;Gibberellin_A37;Methyl_gibberellin_A4;Cypendazole	C17970;C09509;C09518;C11861;C12308;C14161;C20633;C18917	22180.3	22284.7	21721.9	23066.5	22168	24912.1	26165.5	28652.6	24037.4	24982.5	24502.3	26560	23125.2	25953.3	23974.6	28616	12149.8	25562.9	20232.6	17700.4	22346	17745.5
pos-M347T307	347.183	5.12042	1	1	Isorosmanol	Lipids and lipid-like molecules	Prenol lipids	HMDB0036661	null	15	3-Epinobilin;Gibberellin A113;3-Oxo-6b-angeloyloxy-7(11)-eremophilen-12,8a-olide;Annuolide G;Gibberellin A37;Epirosmanol;Verimol G;Isorosmanol;Gibberellin A64;Gibberellin A44;7'-O-Methylmarmin;19-Noraldosterone;Lactapiperanol D;Cibaric acid;1,2,3-Tris(1-ethoxyethoxy)propane	HMDB0036690;HMDB0032819;HMDB0032896;HMDB0034605;HMDB0035047;HMDB0035812;HMDB0036474;HMDB0036661;HMDB0036894;HMDB0036901;HMDB0040795;HMDB0041795;HMDB0033631;HMDB0038580;HMDB0037162	8	Spenolimycin;Microhelenin_C;Nobilin;Gibberellin_A24;Gibberellin_A44;Gibberellin_A37;Methyl_gibberellin_A4;Cypendazole	C17970;C09509;C09518;C11861;C12308;C14161;C20633;C18917	63147.6	66224.6	63432	78185.5	58626.7	63216.2	46359.1	45480.3	43606	46972.2	43759.6	42214.6	60233.7	56859	56775.7	57142.2	56546.7	55515.5	56283.3	56582.5	53527.1	56604.5
pos-M348T230	348.203	3.83252	1	1	Murrayazolinol	Organoheterocyclic compounds	Quinolines and derivatives	HMDB0038827	null	9	Picrocrocin;Portuloside A;Epijasminoside A;(1R,4R,5S)-5-Hydroxyfenchone glucoside;(1R,4S,6R)-6-Hydroxyfenchone glucoside;(1S,4R)-10-Hydroxyfenchone glucoside;6-Hydroxy-2-bornanone glucoside;(3b,4b,5b)-4,5-Epoxy-p-menth-1-en-3-ol 3-glucoside;(4S,6R)-p-Mentha-1,8-diene-6,7-diol 7-glucoside	HMDB0005796;HMDB0031382;HMDB0033111;HMDB0033224;HMDB0033225;HMDB0033226;HMDB0034558;HMDB0038979;HMDB0039056	8	Palustrine;8-Epiiridodial_glucoside;Iridodial_glucoside;Picrocrocin;Schizonepetoside_A;Schizonepetoside_B;Schizonepetoside_C;Schizonepetoside_D	C10608;C11656;C11670;C17055;C17634;C17635;C17636;C17637	75175.5	77257.6	74867.9	75441.4	74695.9	80509.1	58716.9	51909.8	58514	52169.9	59921.9	54980.1	254254	246056	239889	250595	267030	247001	113862	116223	112433	117535
pos-M352T128	352.161	2.13317	1	1	trans-Zeatin riboside	Nucleosides, nucleotides, and analogues	Purine nucleosides	HMDB0030388		2	9-(beta-D-Ribofuranosyl)zeatin;Mitomycin	HMDB0030388;HMDB0014450	4	O-beta-D-Xylosylzeatin;trans-Zeatin_riboside;cis-Zeatin_riboside;Mitomycin	C03300;C16431;C16449;C06681	52898.7	47532	47442.3	57838.4	55409.7	53784.5	37020.1	29536.3	31253.6	28976	36047.2	32140.6	57532.5	47971.3	44281.6	52012.7	47860.5	52466.7	35875	34959	34391.2	36480.2
pos-M352T227	352.165	3.78098	1	1	Trp-Phe	Organic acids and derivatives	Carboxylic acids and derivatives	HMDB0029090	NA	4	9-(beta-D-Ribofuranosyl)zeatin;Phenylalanyl-Tryptophan;Tryptophyl-Phenylalanine;Mitomycin	HMDB0030388;HMDB0029006;HMDB0029090;HMDB0014450	6	O-beta-D-Xylosylzeatin;trans-Zeatin_riboside;cis-Zeatin_riboside;Aniflorine;Trifenmorph;Mitomycin	C03300;C16431;C16449;C10635;C19144;C06681	5963.61	3939.67	4100.46	4499.43	3349.52	4954.66	5042.89	3472.89	4384.51	5208.27	4522.68	3741.03	7562.92	6838.44	7675.28	7180.81	5644.47	5551.9	5924.48	4474.82	5147.33	5433.65
pos-M355T216	355.173	3.59279	1	1	Valganciclovir	Organic acids and derivatives	Carboxylic acids and derivatives	HMDB0015548	NA	21	Valganciclovir;Propofol glucuronide;Unshuoside A;7-Hydroxyterpineol 8-glucoside;(1S,2S,4R)-1,8-Epoxy-p-menthan-2-ol glucoside;1,8-Epoxy-p-menthan-4-ol glucoside;(1R,2R,4S,6R)-2,6-Fenchanediol 2-O-b-D-glucoside;(1R,2S,4R,5S)-2,5-Fenchanediol 2-O-b-D-glucoside;(1S,2S,4S,5S)-2,4-Thujanediol 4-O-beta-D-Glucopyranoside;(1R,3S,4S)-1,8-Epoxy-p-menthan-3-ol glucoside;6Z-8-Hydroxygeraniol 8-O-glucoside;Be…	HMDB0015548;HMDB0060933;HMDB0029784;HMDB0033019;HMDB0033110;HMDB0033215;HMDB0033220;HMDB0033221;HMDB0033644;HMDB0034772;HMDB0035025;HMDB0035634;HMDB0038747;HMDB0038980;HMDB0038981;HMDB0039055;HMDB0060012;HMDB0028962;HMDB0029088;HMDB0038228;HMDB0061100	2	(2S,3S)-2-Hydroxytridecane-1,2,3-tricarboxylate;Streptobiosamine	C04655;C07655	6585.88	5015.66	5971.71	5291.68	6927.51	5035.33	5360	6484.31	6111.25	5447.5	5591.15	6344.8	5273.34	5282.66	5851.11	6296.03	5847.86	5000.84	6015.07	6005.41	6836.25	5742.77
pos-M356T345	356.279	5.75283	1	1	Acylcarnitine 13:1	Lipids and lipid-like molecules	Fatty Acyls	-	C02301	9	14,15-DiHETrE;8,9-DiHETrE;11,12-DiHETrE;5,6-DHET;12-Keto-tetrahydro-leukotriene B4;10,11-dihydro-leukotriene B4;6,7-dihydro-12-epi-LTB4;Sterebin E;15-Hydroperoxyeicosa-8Z,11Z,13E-trienoate	HMDB0002265;HMDB0002311;HMDB0002314;HMDB0002343;HMDB0002995;HMDB0012504;HMDB0012838;HMDB0035379;HMDB0060106	6	Aphidicolin;Zoapatanol;5,6-DHET;8,9-DHET;11,12-DHET;14,15-DHET	C06088;C09205;C14772;C14773;C14774;C14775	90327.7	94724.3	95715.3	94896.4	91674.3	95109.3	88742.7	80867.2	82524	85608.9	83250.3	84161	91298.9	129700	97474.6	101554	125790	97663	89212.2	91178.9	93346	93753.4
pos-M359T104	359.24	1.72584	1	1	Pracinostat	Unknown	-	NA	NA	1	Kinetensin 1-3	HMDB0012983	0	-	-	20678.7	18562.2	4952.55	17253.2	18124.7	7496.64	9810.67	18938.8	10035.5	8855.88	9286.93	8363.24	8540.19	7169.81	7602.49	17815.6	8487.86	18992	4187.58	6146.02	6742.78	6740.29
pos-M361T208_1	361.089	3.46758	1	1	Jaceidin	Phenylpropanoids and polyketides	Flavonoids	HMDB0033819	null	35	5,8-dihydroxy-2-(4-hydroxy-3-methoxyphenyl)-3,7-dimethoxy-4H-chromen-4-one;5,8-dihydroxy-2-(3-hydroxy-4-methoxyphenyl)-3,7-dimethoxy-4H-chromen-4-one;2-(3,4-dimethoxyphenyl)-5,7,8-trihydroxy-3-methoxy-4H-chromen-4-one;5,7-dihydroxy-2-(3-hydroxy-4-methoxyphenyl)-3,6-dimethoxy-4H-chromen-4-one;5,6-dihydroxy-2-(3-hydroxy-4-methoxyphenyl)-3,7-dimethoxy-4H-chromen-4-one;3,5-dihydroxy-2-(3-hydroxy-4-me…	HMDB0129270;HMDB0129271;HMDB0129272;HMDB0130255;HMDB0130256;HMDB0130257;HMDB0130258;HMDB0137986;HMDB0137988;HMDB0137993;HMDB0137995;HMDB0138011;HMDB0138519;HMDB0003572;HMDB0030812;HMDB0033819;HMDB0037334;HMDB0037335;HMDB0038356;HMDB0040344;HMDB0040472;HMDB0040877;HMDB0124941;HMDB0133621;HMDB0133622;HMDB0133625;HMDB0133628;HMDB0133633;HMDB0133756;HMDB0133758;HMDB0133760;HMDB0133764;HMDB0029681;HMD…	16	Nitrovin;Rosmarinate;Chrysosplenol_D;6-Methoxyaromadendrin_3-O-acetate;Acerosin;Chrysosplenol_C;Oxyanin_A;Oxyanin_B;Thymonin;Arcapillin;Irigenin;Versiconol;Sodium_caffeine_benzoate;1-Caffeoyl-4-deoxyquinic_acid;4-p-Coumaroylquinic_acid;p-Coumaroyl_quinic_acid	C19487;C01850;C04552;C09764;C09982;C10031;C10115;C10116;C10191;C17787;C17957;C20508;C13403;C10432;C10441;C12208	29692.4	29802.4	29769.8	29776.5	28124.5	31007.2	46826.5	41969.1	47629.3	44499.5	44116.9	41822.6	5411.5	5411.96	5926.31	4697.59	4291.47	5504.96	30907.6	26303.2	29445.7	30284.3
pos-M361T366	361.199	6.10328	1	1	Cortisone	Lipids and lipid-like molecules	Sterol Lipids	HMDB0002802	C00762	12	Arginyl-Tryptophan;Tryptophyl-Arginine;Aldosterone;Cortisone;19-Oic-deoxycorticosterone;Prednisolone;Tricyclodehydroisohumulone;7-Methylrosmanol;Dodecyl gallate;[6]-Gingerdiol 3-acetate;[6]-Gingerdiol 5-acetate;Lisuride	HMDB0028720;HMDB0029077;HMDB0000037;HMDB0002802;HMDB0012613;HMDB0014998;HMDB0030165;HMDB0035813;HMDB0038720;HMDB0040566;HMDB0040567;HMDB0014727	9	Cortisone;Aldosterone;Prednisolone;Cinerin_II;Tricyclodehydroisohumulone;Aldosterone_hemiacetal;Shiromodiol_diacetate;Piperonyl_butoxide;Monacolin_J_acid	C00762;C01780;C07369;C09846;C10723;C18039;C09725;C18880;C20854	4418.01	4578.77	4114.1	5026.74	5312.51	5025.15	4255.42	4379.78	5323.65	4252.47	4999.05	4514.26	4901.4	4568.48	3872.92	4409.58	3892.12	4545.26	4516.13	3871.53	4383.33	4252.6
pos-M363T355	363.213	5.92145	1	1	Hydrocortisone	Lipids and lipid-like molecules	Sterol Lipids	HMDB0014879	C00735	8	Cortisol;18-Hydroxycorticosterone;17a,21-Dihydroxy-5b-pregnane-3,11,20-trione;Hydrocortisone;Isohumulone A;Adhumulone;5-Hydroxy-4-methoxy-5-(1-oxo-9,12,15-hexadecatrienyl)-2(5H)-furanone;(R)-Humulone	HMDB0000063;HMDB0000319;HMDB0006758;HMDB0014879;HMDB0030026;HMDB0030138;HMDB0032095;HMDB0034090	9	Cortisol;18-Hydroxycorticosterone;4,5alpha-Dihydrocortisone;17alpha,21-Dihydroxy-5beta-pregnane-3,11,20-trione;11beta,21-Dihydroxy-3,20-oxo-5beta-pregnan-18-al;Poststerone;Humulone;16alpha-Hydroxycorticosterone;3alpha-Hydroxy-3,5-dihydromonacolin_L_acid	C00735;C01124;C03588;C05469;C05473;C08837;C10695;C15034;C20852	11689.9	12984.8	11944.6	11538.7	11434.2	11667.1	10515	20001.6	11795.3	10978.5	11055.9	18077.8	10895.1	10627.7	8301.29	24248	10952.8	9300.98	10734.6	7941.61	9141.16	12326.8
pos-M365T54	365.105	0.901733	1	1	Gerberinol	Phenylpropanoids and polyketides	Coumarins and derivatives	HMDB0033304	null	31	Gerberinol;6-({[3,4,5-trihydroxy-6-(hydroxymethyl)oxan-2-yl]oxy}methyl)oxane-2,3,4,5-tetrol;Melibiose;Cellobiose;D-Maltose;Alpha-Lactose;Sucrose;Lactulose;Trehalose;Isomaltose;Galactinol;3-b-Galactopyranosyl glucose;Epimelibiose;Turanose;Kojibiose;Neotrehalose;Sakebiose;Inulobiose;Galabiose;Maltulose;Mannobiose;DEAE-cellulose;Allolactose;Glucinol;Trehalulose;Fagopyritol A1;beta-Lactose;Glucose-1,…	HMDB0033304;HMDB0133305;HMDB0000048;HMDB0000055;HMDB0000163;HMDB0000186;HMDB0000258;HMDB0000740;HMDB0000975;HMDB0002923;HMDB0005826;HMDB0006603;HMDB0006792;HMDB0011740;HMDB0011742;HMDB0029880;HMDB0029882;HMDB0029898;HMDB0029902;HMDB0029919;HMDB0029933;HMDB0033368;HMDB0038489;HMDB0039237;HMDB0039727;HMDB0039876;HMDB0041627;HMDB0060068;HMDB0125600;HMDB0015552;HMDB0015553	39	Justicidin_B;Sucrose;Cellobiose;Maltose;Lactose;Isomaltose;alpha-Maltose;alpha,alpha-Trehalose;alpha-D-Galactosyl-(1->3)-1D-myo-inositol;Nigerose;Inulobiose;Levanbiose;Mannobiose;Palatinose;beta-Lactose;beta-Maltose;Laminaribiose;4-O-beta-D-Glucopyranosyl-D-mannose;alpha-D-Glucosyl-(1,3)-D-mannose;alpha-D-Aldosyl_beta-D-fructoside;Epimelibiose;Melibiose;alpha-Cellobiose;beta-Cellobiose;Lactulose;…	C10636;C00089;C00185;C00208;C00243;C00252;C00897;C01083;C01235;C01518;C01711;C01725;C01728;C01742;C01970;C01971;C02048;C02964;C04147;C04219;C05400;C05402;C06421;C06422;C07064;C08240;C08250;C15548;C18068;C19632;C19633;C19634;C19636;C19773;C20236;C20861;C21336;C13235;C10993	11665.7	11309.3	13140.3	12237	12823.5	13500.7	22484.5	20756.7	24202.8	21904.1	22269.2	20002.9	18458.7	19337.6	17256.1	19938.1	18507.7	22673.1	20248.1	19476	17290.3	19095.8
pos-M365T390	365.269	6.49651	1	1	7-O-Acetylaustroinulin	Lipids and lipid-like molecules	Prenol lipids	HMDB0036804	null	2	6-O-Acetylaustroinulin;7-O-Acetylaustroinulin	HMDB0036803;HMDB0036804	0	-	-	21067	32559.9	22356.3	36920.9	28765.5	32324.9	28998.3	21043.5	27320	19772.9	20200.9	23202.5	24833.2	64215.1	29544	68947.1	47541.4	49706.2	34582.8	33787.6	32911.4	29928.2
pos-M370T227	370.184	3.79115	1	1	Amisulpride	Benzenoids	Benzene and substituted derivatives	HMDB0015633	null	2	Trimetrexate;Coriandrone D	HMDB0015288;HMDB0029972	1	Trimetrexate	C11154	8660.2	9022.91	7284.64	7339.8	7010.53	8126.13	8466.58	10489.4	7044.96	7538.48	11788.3	11067.9	12140.4	6949.13	5337.91	10791.2	10435.2	5109.6	7748.03	7558.67	7625.76	9027.3
pos-M373T238	373.222	3.96578	1	1	Blumenol C glucoside	Lipids and lipid-like molecules	Fatty Acyls	HMDB0040668	null	2	Blumenol C glucoside;9-Hydroxy-7-megastigmen-3-one glucoside	HMDB0040668;HMDB0040701	0	-	-	21877.7	21113	21444.2	23168.2	20477.1	21445.1	38446.3	35838.2	38756.1	35633.3	42805.4	39815.4	27175.9	25413.3	26497.7	23872.3	23726.8	26488.3	27581.7	27466.1	29477.4	27676.5
pos-M375T302	375.211	5.04057	1	1	Furanylfentanyl	Unknown	-	NA	NA	29	15-oxo-5S,6R-dihydroxy-7E,9E,11Z-eicosatrienoic acid;5-hydroperoxy-15-HETE;Prostaglandin E2;(13E)-11a-Hydroxy-9,15-dioxoprost-13-enoic acid;Prostaglandin I2;Prostaglandin H2;Prostaglandin D2;Thromboxane A2;20-Hydroxy-leukotriene B4;Prostaglandin F3a;8-iso-PGF3a;Levuglandin E2;Levuglandin D2;13,14-Dihydro-15-keto-PGE2;15-Keto-prostaglandin F2a;Lipoxin A4;8-iso-15-keto-PGF2a;Lipoxin B4;8-isoprostag…	HMDB0062291;HMDB0062798;HMDB0001220;HMDB0001320;HMDB0001335;HMDB0001381;HMDB0001403;HMDB0001452;HMDB0001509;HMDB0002122;HMDB0002132;HMDB0002363;HMDB0002400;HMDB0002776;HMDB0004240;HMDB0004385;HMDB0005077;HMDB0005082;HMDB0005844;HMDB0012481;HMDB0012564;HMDB0012587;HMDB0034676;HMDB0035064;HMDB0035338;HMDB0035339;HMDB0036756;HMDB0060041;HMDB0060042	18	Prostaglandin_H2;Prostaglandin_E2;Prostaglandin_D2;Prostaglandin_I2;Thromboxane_A2;(13E)-11alpha-Hydroxy-9,15-dioxoprost-13-enoate;(5Z)-(15S)-11alpha-Hydroxy-9,15-dioxoprostanoate;20-OH-Leukotriene_B4;15-Keto-prostaglandin_F2alpha;Lipoxin_A4;Lipoxin_B4;Prostaglandin_F3alpha;Narbonolide;Levuglandin_E2;Levuglandin_D2;Cinncassiol_D1;Cinncassiol_D4;Uplandicine	C00427;C00584;C00696;C01312;C02198;C04654;C04671;C04853;C05960;C06314;C06315;C06476;C11997;C13807;C13808;C17652;C17656;C10412	4028.61	4610.1	6865.87	6505.36	5561.93	3903.76	6710.64	3957.2	5914.39	4080.73	4341.93	4464.85	7815.58	6564.62	8231.57	7339.22	7069.6	7635	5863.62	5085.8	6407.63	6510.09
pos-M377T192	377.146	3.19997	1	1	(-)-Riboflavin	Organic oxygen compounds	Organooxygen compounds	HMDB0003070	C00493	4	(1RS,2RS)-Guaiacylglycerol 1-glucoside;(1x,2x)-Guaiacylglycerol 2-glucoside;(1x,2x)-Guaiacylglycerol 3-glucoside;Riboflavin	HMDB0033300;HMDB0033301;HMDB0040600;HMDB0000244	7	Loganate;7-Epiloganic_acid;Propiomazine_hydrochloride;Riboflavin;Uncaric_acid_A;Isopenicillin_N;Penicillin_N	C01512;C11661;C07384;C00255;C17874;C05557;C06564	16811.9	17855.5	16479.9	16526.9	18896.1	16833.2	18225.9	16502.7	19061.2	20660.7	17889.1	15669	22884.8	17059.7	18583.4	16081.5	15814.4	17342.1	15641	15705.6	19277.8	15246.6
pos-M382T304	382.295	5.06043	1	1	Acylcarnitine 15:2	Lipids and lipid-like molecules	Fatty Acyls	-	C02301	2	6-O-Acetylaustroinulin;7-O-Acetylaustroinulin	HMDB0036803;HMDB0036804	0	-	-	61524.6	66570.2	68485.3	65182.5	62118.7	60626	37626.7	31019.8	34620.6	31299.6	37145.9	35369.3	29277	34043.6	28343.3	39461.5	35878	33363.8	41246.3	40697.6	40428.1	40300.9
pos-M384T157	384.174	2.60914	1	1	Quetiapine	Organoheterocyclic compounds	Benzothiazepines	HMDB0005021	C07397	3	Quetiapine;Tetrahydropentoxyline;Semilepidinoside B	HMDB0005021;HMDB0029992;HMDB0033108	1	Quetiapine	C07397	182017	158055	193691	166252	183004	166703	142663	144405	142944	132381	134024	122426	111081	101454	107927	109898	99696	112490	156798	163480	152489	145771
pos-M388T213	388.233	3.54902	1	1	Arg-Gly-Arg	Organic acids and derivatives	Carboxylic acids and derivatives	NA	NA	3	5-Megastigmen-7-yne-3,9-diol 9-glucoside;5-Megastigmen-7-yne-3,9-diol 3-glucoside;(3S,7E,9S)-9-Hydroxy-4,7-megastigmadien-3-one 9-glucoside	HMDB0032841;HMDB0032842;HMDB0036822	0	-	-	40738.6	41728.5	38089.1	44988.3	39650.2	38728.3	41615.7	41553.8	40221.9	38858.2	41317.4	42455.5	41105.5	39624.2	39429	39197.3	38887.3	38997.2	37970.1	39393.5	37489.8	35911.5
pos-M391T373	391.245	6.22262	1	1	15-Deoxy-.DELTA.12,14-prostaglandin J2, 2-glycerol ester	Unknown	-	NA	NA	8	15-deoxy-delta12,14-Prostaglandin J2-2-glycerol ester;Treprostinil;Annoglabasin A;Tussilagone;Digoxigenin;Cortol;Beta-Cortol;gamma-Eudesmol rhamnoside	HMDB0013656;HMDB0014518;HMDB0033400;HMDB0040953;HMDB0060731;HMDB0003180;HMDB0005821;HMDB0037961	5	Mevastatin;3beta,17-Dihydroxy-5alpha-pregnane-11,20-dione_3-acetate;Cortol;Carboprost;Pseudoargiopinin_III	C13963;C15404;C05482;C06872;C20097	2300.95	3696.14	3185.42	3592.12	2856.47	3977.65	6663.85	5818.99	3754.58	6696.85	4925.44	2622.77	3527.67	8212.75	3857.81	9270.64	7740.36	6207.17	4070.45	3035.51	4655.34	3533.55
pos-M393T368	393.261	6.12933	1	1	Racemoramide	Unknown	-	NA	NA	1	20, 22-Dihydrodigoxigenin	HMDB0060730	1	1-Naphthylacetylspermine	C13674	2801.74	4590.75	3186.37	4294.51	4006.97	4210.57	4349.26	3174.81	4412.21	2751.73	2573.11	4024.52	4690.4	8751.23	3550.06	8550.48	5896.17	5884.38	4355.15	5416.81	3862.14	4381.42
pos-M394T222	394.198	3.70696	1	1	Glu-Val-Phe	Organic acids and derivatives	Carboxylic acids and derivatives	NA	NA	2	Diacetylfusarochromanone;Kanzonol V	HMDB0038971;HMDB0029788	3	(-)-Tylocrebrine;Tylophorine;Diphenhydramine_salicylate	C10620;C10623;C14015	31868.8	30195.2	32862.4	30690.7	31064.3	31449.2	29343.6	22611.6	25789.4	26597.4	25604.3	30152.5	29828.1	28214	27687.9	28079.7	28590.4	28932.8	30994.5	25690.8	27366	26060.2
pos-M398T383	398.226	6.37653	1	1	Piperidine, 4-(5H-dibenzo[a,d]cyclohepten-5-ylidene)-1-[4-(2H-tetrazol-5-yl)butyl]-	Unknown	-	NA	NA	0	-	-	0	-	-	7814.35	6326.22	7721.41	6687.52	6034.17	8447.23	7211.34	8690.94	7124.66	8236.65	7407.41	7811.29	7790.17	7480.76	8722.92	6738.42	10035.5	9889.72	8179.5	7025.45	8355.73	7150.63
pos-M398T304	398.29	5.05856	1	1	AMP-Deoxynojirimycin	Unknown	-	NA	NA	2	PGF2a ethanolamide;Bisnorcholic acid	HMDB0013628;HMDB0002082	0	-	-	11944.2	14310.8	10667.6	12552.5	11344.1	14647.6	6345.17	7820.56	7442.26	8025.54	7964.08	8726.71	7299.71	8317.61	9474.6	10738.3	12106.9	9157.59	8870.72	7745.02	8102.13	8646.7
pos-M399T400	399.251	6.66357	1	1	Tris(2-butoxyethyl) phosphate	Organic acids and derivatives	Carboxylic acids and derivatives	NA	C14446	4	MG(0:0/20:5(5Z,8Z,11Z,14Z,17Z)/0:0);MG(20:5(5Z,8Z,11Z,14Z,17Z)/0:0/0:0);9'-Carboxy-gamma-chromanol;[12]-Gingerdione	HMDB0011550;HMDB0011580;HMDB0012868;HMDB0039278	7	Tris(butoxyethyl)phosphate;17-Propylestra-1,3,5(10)-triene-3,17beta-diol_diacetate;Pregna-5,16,20-triene-3beta,20-diol_diacetate;3-Acetyl-5alpha-androstane-3beta,17beta-diol_3-acetate;5alpha-Androstane-3beta,17beta-diol_diacetate;Symlandine;Symphytine	C14446;C14947;C15046;C15157;C15346;C10408;C10409	4346.12	3758.35	3684.91	3676.88	3505.94	3982.19	3943.56	3533.34	3969.95	3975.6	3703.09	4568.12	4233.7	5162.68	4798.26	4328.09	3534.39	4743.09	4321.96	4917.22	3904.73	4023.99
pos-M408T253	408.274	4.22497	1	1	Isotalatizidine	Alkaloids and derivatives	-	NA	NA	6	3-Hydroxy-cis-5-tetradecenoylcarnitine;15-deoxy-delta12,14-Prostaglandin J2-2-glycerol ester;Treprostinil;Annoglabasin A;Tussilagone;Digoxigenin	HMDB0013330;HMDB0013656;HMDB0014518;HMDB0033400;HMDB0040953;HMDB0060731	4	Cammaconine;Norerythrostachaldine;Mevastatin;3beta,17-Dihydroxy-5alpha-pregnane-11,20-dione_3-acetate	C08666;C08701;C13963;C15404	41346.1	36055.2	36147.6	38687.3	37505.8	42699.4	36734.4	34058	37343.9	32330.9	36564.9	40527.2	42682.3	39474.1	36747.3	36156.3	33404.2	38192.2	37259.1	36279.7	33058.2	37765
pos-M411T238	411.178	3.97423	1	1	3-Isomangostin	Organoheterocyclic compounds	Benzopyrans	HMDB0029868	NA	19	1-Isomangostin;Dulxanthone B;alpha-Mangostin;3-Isomangostin;Tipredane;5,7-dihydroxy-4-(1-hydroxypropyl)-6-(3-methylbut-2-en-1-yl)-8-(2-methylbutanoyl)-2H-chromen-2-one;5,7-dihydroxy-4-(1-hydroxypropyl)-6-(3-methylbut-2-en-1-yl)-8-(3-methylbutanoyl)-2H-chromen-2-one;Cyclomammein;Furomammea G;Cycloneomammein;MAB 4;2-(4-Allyl-2,6-dimethoxyphenoxy)-1-(3,4-dimethoxyphenyl)-1-propanol;Fragransin D1;Fra…	HMDB0029981;HMDB0032729;HMDB0035796;HMDB0041521;HMDB0042040;HMDB0132234;HMDB0132240;HMDB0030711;HMDB0030712;HMDB0030714;HMDB0030715;HMDB0030825;HMDB0033539;HMDB0033540;HMDB0033688;HMDB0036587;HMDB0039029;HMDB0040668;HMDB0040701	4	1-Isomangostin;Mangostin;Quassin;Surinamensin	C10071;C10080;C08778;C10888	2571.98	1858.21	2453.73	1903.86	2330.05	2295.23	3841.39	4477.56	2499.42	3292.77	3430.83	3135.32	3791.36	2180.61	3580.23	1968	1985.54	2603.51	2474.17	2483.48	2103.71	3028.86
pos-M414T255	414.337	4.25382	1	1	Solasodine	Lipids and lipid-like molecules	Sterol Lipids	HMDB0035282	C10822	7	5alpha-Tomatidan-3-one;Solasodine;d-Tocotrienol;delta3,5-Deoxytigogenin;delta3,5-Deoxyneotigogenin;alpha-Micropteroxanthin B;beta-Micropteroxanthin	HMDB0031913;HMDB0035282;HMDB0030008;HMDB0034192;HMDB0034421;HMDB0038504;HMDB0038505	3	Solasodine;delta-Tocotrienol;6-Geranylgeranyl-2-methylbenzene-1,4-diol	C10822;C14156;C20737	1.05366e+06	1.11736e+06	1.12729e+06	1.08596e+06	1.11728e+06	1.01884e+06	839178	755471	821651	817661	740764	847356	903220	961125	929167	1.15019e+06	1.05643e+06	884763	916492	844450	868813	816940
pos-M415T295	415.32	4.90835	1	1	3-Oxo-4-cholestenoic acid	Unknown	-	NA	NA	4	Smilagenone;Setariol;3-Methyl-5-pentyl-2-furanpentadecanoic acid;PGF2a ethanolamide	HMDB0036941;HMDB0041583;HMDB0112082;HMDB0013628	7	Diosgenin;Yamogenin;3-Methoxy-16-octylestra-1,3,5(10)-triene-16beta,17beta-diol;14alpha-Hydroxy-5beta-cholest-7-ene-3,6-dione;(25R)-3-Oxocholest-4-en-26-oate;Delta4-Dafachronic_acid;Delta7-Dafachronic_acid	C08898;C08918;C14994;C16509;C20839;C21076;C21077	4970.1	4687.9	6758.04	5829.64	5032.79	6966.27	6662.78	6146.25	6291.44	6589.22	6489.32	6137.06	3676.08	3999	7075.4	3039.78	3414.61	2697.11	4181.87	3537.07	3512.54	3462.17
pos-M429T373	428.89	6.22243	1	1	Tris(1,3-dichloro-2-propyl) phosphate	Organic acids and derivatives	Carboxylic acids and derivatives	NA	NA	0	-	-	0	-	-	7446.04	5372.24	6400.2	5423.41	5557.51	5734.97	6205.66	6028.16	5634.08	6456.37	6854.12	7166.34	6585.22	5691.19	7039.08	6000.05	5817.87	7013.47	7166.52	6623.77	7391.78	5587.09
pos-M429T315	429.3	5.25263	1	1	Spirostane-3,6-dione	Lipids and lipid-like molecules	Prenol lipids	HMDB0036940	null	5	Schidigeragenin B;Spirostane-3,6-dione;25-Hydroxyvitamin D3-26,23-lactone;MG(0:0/22:4(7Z,10Z,13Z,16Z)/0:0);MG(22:4(7Z,10Z,13Z,16Z)/0:0/0:0)	HMDB0035506;HMDB0036940;HMDB0060126;HMDB0011554;HMDB0011584	2	Hydroxyprogesterone_caproate;12-epi-Scalaradial	C08148;C19900	80146.2	71114.4	62112.9	99966.8	57405.7	63043.4	59336.5	45376.9	48465.5	46761.9	48013.1	43929.7	67893.5	75216.8	89581.2	74427.8	62417.1	62287.4	75425	63766.4	52492.5	55655.6
pos-M435T215	435.092	3.57913	1	1	Reynoutrin	Unknown	-	NA	NA	5	Fukinolic acid;Avicularin;Quercetin 3-arabinoside;6-Hydroxyluteolin 6-xyloside;Quercetin 7-xyloside	HMDB0029499;HMDB0030860;HMDB0033795;HMDB0037595;HMDB0037927	1	Chlorphonium_chloride	C18708	2921.56	3521.49	3936.8	3709.02	3975.5	2659.48	8422.2	6506.6	9817.7	6607.26	9127.73	10261.5	4181.84	5097.13	3295.77	3929.27	4983.78	6469.72	6996.07	4661.73	4029.59	4273.06
pos-M443T339	443.24	5.64233	1	1	Cinobufagin	Unknown	-	NA	C16931	6	3-O-Acetylepisamarcandin;Pectachol;Trichloro(docosyl)silane;Dimethyl 3-methoxy-4-oxo-5-(8,11,14-pentadecatrienyl)-2-hexenedioate;O-Desmethyl-tramado glucuronide;N,O-Didesmethylvenlafaxine glucuronide	HMDB0031958;HMDB0039064;HMDB0062597;HMDB0032099;HMDB0060856;HMDB0061167	1	Cinobufagin	C16931	3699.3	4841.19	3240.41	3204.67	3289.07	2700.99	5599.94	4651.38	6889.76	5087.01	6418.43	6148.7	2469.07	2851.3	1980.58	2598.5	2919.72	2369.33	4128.41	3369.22	4712.93	4499.29
pos-M449T210	449.108	3.50278	1	1	Cyanidin-3-glucoside	Phenylpropanoids and polyketides	Flavonoids	NA	NA	65	6-[(3,7-dihydroxy-4-oxo-2-phenyl-3,4-dihydro-2H-1-benzopyran-5-yl)oxy]-3,4,5-trihydroxyoxane-2-carboxylic acid;6-[(3,5-dihydroxy-4-oxo-2-phenyl-3,4-dihydro-2H-1-benzopyran-7-yl)oxy]-3,4,5-trihydroxyoxane-2-carboxylic acid;6-[3,5-dihydroxy-2-(2-oxo-3-phenylpropanoyl)phenoxy]-3,4,5-trihydroxyoxane-2-carboxylic acid;6-[3,5-dihydroxy-4-(2-oxo-3-phenylpropanoyl)phenoxy]-3,4,5-trihydroxyoxane-2-carboxy…	HMDB0125404;HMDB0125405;HMDB0125410;HMDB0125411;HMDB0127132;HMDB0127468;HMDB0128082;HMDB0128083;HMDB0128085;HMDB0128086;HMDB0128087;HMDB0128104;HMDB0128105;HMDB0129299;HMDB0129977;HMDB0129978;HMDB0129979;HMDB0130011;HMDB0130012;HMDB0130013;HMDB0130214;HMDB0130215;HMDB0130245;HMDB0130246;HMDB0130247;HMDB0130248;HMDB0132732;HMDB0133384;HMDB0133385;HMDB0133386;HMDB0133578;HMDB0133579;HMDB0134576;HMD…	10	Quercitrin;Isoorientin;Luteolin_7-O-beta-D-glucoside;Carthamone;Fisetin_8-C-glucoside;Orientin;Kaempferol_3-O-glucoside;Kaempferol-3-O-galactoside;Aureusidin_6-O-glucoside;Plantaginin	C01750;C01821;C03951;C08598;C10042;C10114;C12249;C12626;C16409;C17056	40752.9	39122.4	60890.3	59840	40042.2	46955.3	85204.3	82169.7	82494.6	78641	82577.1	82006.9	62212.1	57261.6	89051.6	61316.8	85921.9	90823	58261.1	60236	56098.1	55713.3
pos-M462T292	462.357	4.87365	1	1	Acylcarnitine 21:4	Lipids and lipid-like molecules	Fatty Acyls	-	C02301	6	1-a,24R,25-Trihydroxyvitamin D2;5,9-Epidioxy-3-hydroxyergost-7-en-6-one;(3beta,5alpha,6alpha,7beta,14alpha,22E,24R)-5,6-Epoxyergosta-8,22-diene-3,7,14-triol;5,6:8,9-Diepoxyergost-22-ene-3,7beta-diol;(3beta,5alpha,6beta,9alpha,22E,24R)-5,9-Epidioxyergosta-7,22-diene-3,6-diol;MG(0:0/24:6(6Z,9Z,12Z,15Z,18Z,21Z)/0:0)	HMDB0006227;HMDB0032667;HMDB0032691;HMDB0033647;HMDB0038977;HMDB0011560	0	-	-	2387.78	2632.54	2380.79	2217.31	2313.78	1929.19	2203.44	2160.34	1867.77	2017.49	1981.01	1955.81	1152.27	1642.73	1403.48	1835.13	1453.24	1495.04	1484.92	2407.7	1925.64	1967.54
pos-M473T385	473.362	6.40885	1	1	delta-Maslinic acid	Lipids and lipid-like molecules	Prenol lipids	HMDB0035260	null	0	-	-	0	-	-	893.524	3518.27	928.92	3123.45	2331.74	2559.69	2015.04	1154.74	1997.54	1048.52	1686.26	1279.42	814.267	4052.75	434.303	3930.84	2147.28	2417.5	1088.53	1168.08	1303.33	1781.94
pos-M505T291	505.352	4.85483	1	1	Isothankunic acid	Lipids and lipid-like molecules	Prenol lipids	HMDB0040772	null	9	Protobassic acid;Tomentosic acid;Theasapogenol E;(1beta,2alpha,3alpha)-1,2,3,24-Tetrahydroxy-12-oleanen-28-oic acid;Myrianthic acid;Cyclopassifloic acid D;6beta-Hydroxyasiatic acid;Isothankunic acid;(3beta,19alpha)-3,19,23,24-Tetrahydroxy-12-oleanen-28-oic acid	HMDB0034500;HMDB0034501;HMDB0034518;HMDB0035487;HMDB0035875;HMDB0035948;HMDB0036670;HMDB0040772;HMDB0040784	0	-	-	3232.82	3967.65	3400.28	3960.7	3789.09	3624.3	4240.35	3160.67	4079.06	3827.76	4506.63	3483.56	9222.06	8835.33	8712.55	9117.82	8991.27	9008.62	4609.89	5199.07	4497.6	4075.01
pos-M507T211	507.111	3.51012	1	1	Quercetin 3-O-.beta.-D-glucose-6'-acetate	Phenylpropanoids and polyketides	Flavonoids	NA	NA	8	Protohypericin;Quercetin 3-O-(6''-acetyl-glucoside);Tricin 7-glucuronoside;Quercetin 3-(6''-acetylglucoside);Glyphoside;4''-O-Acetylmyricitrin;Isobiflorin 6''-gallate;Diospyrin	HMDB0034180;HMDB0029271;HMDB0033894;HMDB0037366;HMDB0038465;HMDB0039923;HMDB0040633;HMDB0038867	1	Cassiamin_C	C10308	1416.52	1342.49	1266.2	1199.36	1265.65	2203.93	4171.94	14501.6	9079.57	3975.21	5264.7	4064.41	1902.51	1277.78	1361.39	1407.86	1173.58	1410.97	2841.86	3112.37	2124.08	1961.91
pos-M513T411	512.503	6.85006	1	1	Cer(d18:0/14:0)	Lipids and lipid-like molecules	Sphingolipids	HMDB0011759	null	1	Cer(d18:0/14:0)	HMDB0011759	0	-	-	9795.81	9041.59	9055.71	8991.18	9019.31	8399.58	11188.2	9065.9	9171.12	9147.72	8968.05	8337.54	10638.6	9908.11	9752.54	9370.81	9207.99	9112.13	12820.5	12972.6	10820.3	11361.6
pos-M534T371	534.451	6.18944	1	1	Acylcarnitine 26:3	Lipids and lipid-like molecules	Fatty Acyls	-	C02301	0	-	-	0	-	-	4217.22	2575.54	3796.87	1438.92	2933.14	2540.08	1682.47	1727.84	1674.85	1526.46	1405.05	1731.66	1523.24	1012.36	1034.07	814.91	1049.33	1040.74	1942.29	1930.69	2478.89	2334.54
pos-M541T434_1	540.535	7.23737	1	1	Cer(d18:0/16:0)	Lipids and lipid-like molecules	Sphingolipids	HMDB0011760	null	2	Cer(d18:0/16:0);Tetrahydro-6-(2-hydroxy-16,19-dimethylhexacosyl)-4-methyl-2H-pyran-2-one	HMDB0011760;HMDB0031034	0	-	-	5654.61	18408.4	8699	10067.3	9401.94	9911.38	9860.23	10902.8	10317.5	9225.76	5477.3	6020.54	4985.08	10231	9812.66	5627.2	6605.28	6585.53	9495	9026.1	12126.8	11396.6
pos-M573T158	573.244	2.62642	1	1	Olmesartan medoxomil methyl ether	Unknown	-	NA	NA	1	Corchoroside A	HMDB0033846	4	Helveticoside;Corotoxigenin-3-O-alpha-L-rhamnopyranoside;Demethyldecarbamoylnovobiocin;15-Demethylaclacinomycin_T	C08869;C17525;C12475;C20689	5199.65	6549.56	6655.23	8628.65	4599.62	7898.15	8417.66	7398.87	7743.14	6240.92	9102.15	4952.04	6479.22	5145.99	5477.67	5524.84	4560.84	7115.65	6789.34	6987.65	7096.54	5219.51
pos-M595T210	595.165	3.4996	1	1	Biorobin	Phenylpropanoids and polyketides	Flavonoids	HMDB0037574	null	27	Kuwanon Z;Astragalin 7-rhamnoside;3,4,5-trihydroxy-6-({7-hydroxy-4-oxo-2-phenyl-8-[3,4,5-trihydroxy-6-(hydroxymethyl)oxan-2-yl]-3,4-dihydro-2H-1-benzopyran-5-yl}oxy)oxane-2-carboxylic acid;3,4,5-trihydroxy-6-({5-hydroxy-4-oxo-2-phenyl-8-[3,4,5-trihydroxy-6-(hydroxymethyl)oxan-2-yl]-3,4-dihydro-2H-1-benzopyran-7-yl}oxy)oxane-2-carboxylic acid;5,7-dihydroxy-2-(4-hydroxy-3-methoxyphenyl)-6-[3,4,5-tr…	HMDB0033297;HMDB0037426;HMDB0124784;HMDB0124785;HMDB0126897;HMDB0126935;HMDB0127004;HMDB0130958;HMDB0029484;HMDB0029537;HMDB0030708;HMDB0033101;HMDB0034404;HMDB0037412;HMDB0037446;HMDB0037447;HMDB0037454;HMDB0037573;HMDB0037574;HMDB0037747;HMDB0037852;HMDB0038814;HMDB0038818;HMDB0039308;HMDB0039347;HMDB0040475;HMDB0040831	8	Isoorientin_2''-O-rhamnoside;Vitexin_2''-O-beta-D-glucoside;Isovitexin_2''-O-beta-D-glucoside;Saponarin;Vicenin-2;Paniculatin;Scolymoside;Multiflorin_B	C03870;C04024;C04199;C08064;C10195;C10513;C12630;C17600	25645.9	25645.5	27659.2	25684.7	26512.3	28927.2	43449.9	43914.8	42280	41387.7	44104.8	45358	31758.6	60340.4	33272	35512.1	35499.6	35387.5	34808.8	35000	33016.8	33301.8
pos-M597T199	597.145	3.31187	1	1	Quercetin-3-O-vicianoside	Phenylpropanoids and polyketides	Flavonoids	NA	NA	8	5,7-dihydroxy-6-[3,4,5-trihydroxy-6-(hydroxymethyl)oxan-2-yl]-8-(3,4,5-trihydroxyoxan-2-yl)-2-(2,4,5-trihydroxyphenyl)-4H-chromen-4-one;6-[3-(3-{[3,4-dihydroxy-5-(hydroxymethyl)oxolan-2-yl]oxy}-5,7-dihydroxy-4-oxo-3,4-dihydro-2H-1-benzopyran-2-yl)phenoxy]-3,4,5-trihydroxyoxane-2-carboxylic acid;6-[(3-{[3,4-dihydroxy-5-(hydroxymethyl)oxolan-2-yl]oxy}-7-hydroxy-2-(3-hydroxyphenyl)-4-oxo-3,4-dihydro…	HMDB0126883;HMDB0132749;HMDB0132750;HMDB0132751;HMDB0037355;HMDB0037364;HMDB0037536;HMDB0040488	1	Quercetin_3-O-[beta-D-xylosyl-(1->2)-beta-D-glucoside]	C12637	114136	104541	100394	103836	107298	112668	385042	362701	364624	363132	349701	297844	111241	111147	107414	125679	106443	101597	183821	192699	189890	183247
pos-M609T451	609.27	7.51597	1	1	Isoreserpin	Alkaloids and derivatives	-	NA	NA	2	Harderoporphyrin;Irinotecan	HMDB0000683;HMDB0014900	4	Epoxypheophorbide_a;(3Z)-Phycocyanobilin;(3Z)-Phycoerythrobilin;Irinotecan	C21192;C05786;C05912;C16641	4989.68	6561.17	3748.29	7940.59	5507.33	4079.51	5795.45	3175.69	7584.4	3031.47	2904.77	3109.13	5130.1	31346.3	6639.33	20561.3	14077	14952.4	9029.63	6739.61	5949.35	8957.54
pos-M611T206	611.161	3.43807	1	1	Rutin	Phenylpropanoids and polyketides	Flavonoids	HMDB0003249	C05625	27	6-(4-{5,7-dihydroxy-4-oxo-8-[3,4,5-trihydroxy-6-(hydroxymethyl)oxan-2-yl]-3,4-dihydro-2H-1-benzopyran-2-yl}phenoxy)-3,4,5-trihydroxyoxane-2-carboxylic acid;3,4,5-trihydroxy-6-{[7-hydroxy-2-(4-hydroxyphenyl)-4-oxo-8-[3,4,5-trihydroxy-6-(hydroxymethyl)oxan-2-yl]-3,4-dihydro-2H-1-benzopyran-5-yl]oxy}oxane-2-carboxylic acid;3,4,5-trihydroxy-6-{[5-hydroxy-2-(4-hydroxyphenyl)-4-oxo-8-[3,4,5-trihydroxy-…	HMDB0124776;HMDB0124777;HMDB0124778;HMDB0126910;HMDB0127002;HMDB0136153;HMDB0003249;HMDB0029258;HMDB0029478;HMDB0029812;HMDB0032908;HMDB0033824;HMDB0037431;HMDB0037433;HMDB0037534;HMDB0037538;HMDB0037933;HMDB0037934;HMDB0037935;HMDB0039383;HMDB0040486;HMDB0040489;HMDB0040490;HMDB0040715;HMDB0126934;HMDB0135150;HMDB0126628	6	Rutin;Lucenin-2;Kaempferol_3-O-beta-D-glucosyl-(1->2)-beta-D-glucoside;Kaempferol_3-O-beta-D-glucosylgalactoside;Multinoside_A;Quercetin_3-O-rhamnoside_7-O-glucoside	C05625;C10102;C12634;C16490;C17563;C19796	171812	160255	168345	179369	319149	152340	495614	456754	489759	452553	459069	520248	334840	163560	176733	345555	184972	183060	275219	254712	277456	279271
pos-M619T199	619.127	3.31111	1	1	Peltatoside	Unknown	-	NA	NA	14	6-{[2-(3,4-dihydroxyphenyl)-7-hydroxy-3-(3,4,5-trihydroxybenzoyloxy)-3,4-dihydro-2H-1-benzopyran-5-yl]oxy}-3,4,5-trihydroxyoxane-2-carboxylic acid;6-{4-[5,7-dihydroxy-3-(3,4,5-trihydroxybenzoyloxy)-3,4-dihydro-2H-1-benzopyran-2-yl]-2-hydroxyphenoxy}-3,4,5-trihydroxyoxane-2-carboxylic acid;6-{5-[5,7-dihydroxy-3-(3,4,5-trihydroxybenzoyloxy)-3,4-dihydro-2H-1-benzopyran-2-yl]-2-hydroxyphenoxy}-3,4,5-…	HMDB0128187;HMDB0128188;HMDB0128189;HMDB0128190;HMDB0128191;HMDB0128192;HMDB0126883;HMDB0132749;HMDB0132750;HMDB0132751;HMDB0037355;HMDB0037364;HMDB0037536;HMDB0040488	1	Quercetin_3-O-[beta-D-xylosyl-(1->2)-beta-D-glucoside]	C12637	27277.2	27623.7	31525.2	25806.4	26678.5	29261.5	63158.3	62771.5	66785.6	64766.5	69735.4	62019.9	28667.6	30300.8	29849	28771.9	31358	30217.8	48228.8	50585.6	45570.1	44012.7
pos-M624T327	624.483	5.44407	1	1	DGTS 26:2; DGTS(8:0/18:2)	Lipids and lipid-like molecules	Glycerolipids	-	C18169	0	-	-	1	Staphidine	C08712	9666.02	10621.5	10506	9538.47	8682.17	9700.8	20419.6	18728.8	21837.2	19247	17839.1	17653	2988.4	5360.15	3769.78	4985.31	4277.83	4134.62	11301.8	9293.01	10964.8	10450.5
pos-M625T220	625.176	3.67147	1	1	Isorhamnetin 3-neohesperidoside	Unknown	-	NA	NA	16	5,7-dihydroxy-2-(4-hydroxy-3-methoxyphenyl)-6,8-bis[3,4,5-trihydroxy-6-(hydroxymethyl)oxan-2-yl]-4H-chromen-4-one;5,7-dihydroxy-2-(4-hydroxy-3-methoxyphenyl)-3,6-bis[3,4,5-trihydroxy-6-(hydroxymethyl)oxan-2-yl]-4H-chromen-4-one;Isorhamnetin 3-O-[b-D-glucopyranosyl-(1->2)-a-L-rhamnopyranoside];Azaleatin 3-rutinoside;Isorhamnetin 3-glucoside 4'-rhamnoside;3,8-Diglucosyldiosmetin;6,8-Diglucosyldiosm…	HMDB0126961;HMDB0127030;HMDB0037085;HMDB0037361;HMDB0037375;HMDB0037409;HMDB0037410;HMDB0037422;HMDB0037443;HMDB0037500;HMDB0037743;HMDB0037744;HMDB0037745;HMDB0037746;HMDB0038813;HMDB0039124	1	Zinc_protoporphyrin-9	C03184	5297.7	4816.22	5763.32	5404.05	5455.52	5525.88	10667.4	10094.3	10399.4	10891	19381.2	18986.3	12349.3	19315.7	11561.5	11350.3	12404.2	19844.1	8369.86	8475.66	8568.22	8987.81
pos-M627T192	627.156	3.20192	1	1	Quercetin 3,4'-di-O-glucoside	Phenylpropanoids and polyketides	Flavonoids	NA	NA	19	5,7-dihydroxy-6,8-bis[3,4,5-trihydroxy-6-(hydroxymethyl)oxan-2-yl]-2-(2,4,5-trihydroxyphenyl)-4H-chromen-4-one;6-{4-[(2,4-dihydroxy-3-oxo-6-{[3,4,5-trihydroxy-6-(hydroxymethyl)oxan-2-yl]oxy}-2,3-dihydro-1-benzofuran-2-yl)methyl]phenoxy}-3,4,5-trihydroxyoxane-2-carboxylic acid;3,4,5-trihydroxy-6-({2-hydroxy-2-[(4-hydroxyphenyl)methyl]-3-oxo-6-{[3,4,5-trihydroxy-6-(hydroxymethyl)oxan-2-yl]oxy}-2,3-…	HMDB0126974;HMDB0133550;HMDB0133551;HMDB0037356;HMDB0037363;HMDB0037537;HMDB0038287;HMDB0038824;HMDB0039878;HMDB0039924;HMDB0040371;HMDB0040861;HMDB0041358;HMDB0015488;HMDB0134846;HMDB0134847;HMDB0134848;HMDB0134849;HMDB0134850	1	Quercetin_3-O-beta-D-glucosyl-(1->2)-beta-D-glucoside	C12667	136547	128457	125789	119960	128253	129735	393722	353574	418549	384770	371449	397001	132476	132367	129423	123758	127090	138213	228566	211764	216201	224231
pos-M638T153	638.385	2.54921	1	1	PC 26:6; PC(4:0/22:6)	Lipids and lipid-like molecules	Glycerophospholipids	-	C00157	2	(1alpha,3beta,20S,22R,24S,25S)-Pubescenin;Physagulin D	HMDB0030011;HMDB0041049	0	-	-	4638.4	5448.01	3880.23	4758.58	3926.73	4501.82	5179.92	5454.76	4834.83	4940.71	5712.19	5784.93	4807.13	5502.5	6080.78	5291	4494.4	5427.42	3535.98	4097.57	4307.49	4932.1
pos-M647T220	647.157	3.67142	1	1	Isorhamnetin-3-O-rutinoside	Phenylpropanoids and polyketides	Flavonoids	NA	NA	17	5,7-dihydroxy-2-(4-hydroxy-3-methoxyphenyl)-6,8-bis[3,4,5-trihydroxy-6-(hydroxymethyl)oxan-2-yl]-4H-chromen-4-one;5,7-dihydroxy-2-(4-hydroxy-3-methoxyphenyl)-3,6-bis[3,4,5-trihydroxy-6-(hydroxymethyl)oxan-2-yl]-4H-chromen-4-one;Isorhamnetin 3-O-[b-D-glucopyranosyl-(1->2)-a-L-rhamnopyranoside];Azaleatin 3-rutinoside;Isorhamnetin 3-glucoside 4'-rhamnoside;3,8-Diglucosyldiosmetin;6,8-Diglucosyldiosm…	HMDB0126961;HMDB0127030;HMDB0037085;HMDB0037361;HMDB0037375;HMDB0037409;HMDB0037410;HMDB0037422;HMDB0037443;HMDB0037500;HMDB0037743;HMDB0037744;HMDB0037745;HMDB0037746;HMDB0038813;HMDB0039124;HMDB0039313	1	Zinc_protoporphyrin-9	C03184	3302.48	1765.69	2639.74	1985.08	2154.92	2341.27	3571.55	3990.43	4379.68	3555.69	3654.76	4079.22	4473.08	7773.12	5949.82	4382.46	4868.42	5144.49	4460.01	6327.63	5830.48	3736.97
pos-M719T412	718.53	6.87404	1	1	PC(15:0/16:1(9Z))	Lipids and lipid-like molecules	Glycerophospholipids	HMDB0007936	C00157	0	-	-	1	Mycolactone_F	C21278	3633.79	1977.65	2661.36	2435.1	2366.91	2516.86	3287.73	2947.58	1843.92	2802.45	2172.48	1962.94	2469.76	2309.39	2139.85	2800.64	2256.49	2093.43	2756.26	2964.33	2423.15	1393.75
pos-M733T425	732.546	7.08723	1	1	PC(16:0/16:1(9Z))	Lipids and lipid-like molecules	Glycerophospholipids	HMDB0007969	C00157	0	-	-	1	Mycolactone_E	C21277	11237.6	9774.6	8902.05	6424.96	7404.32	7729.83	12437.8	7994.11	7900.62	8280.51	9855.82	7554.25	6653.53	6042.06	9459.85	5654.24	7538.75	6952.95	7360.21	6492.56	7110.13	7337.38
pos-M739T276	739.427	4.6042	1	1	Isonuatigenin 3-[rhamnosyl-(1-&gt;2)-glucoside]	Lipids and lipid-like molecules	Sterol Lipids	HMDB0030132	null	16	Isonuatigenin 3-[rhamnosyl-(1->2)-glucoside];Nuatigenin 3-[rhamnosyl-(1->2)-glucoside];Polypodosaponin;Fistuloside A;Polypodoside B;Melongoside F;PA(18:3(6Z,9Z,12Z)/20:5(5Z,8Z,11Z,14Z,17Z));PA(18:3(9Z,12Z,15Z)/20:5(5Z,8Z,11Z,14Z,17Z));PA(18:4(6Z,9Z,12Z,15Z)/20:4(5Z,8Z,11Z,14Z));PA(18:4(6Z,9Z,12Z,15Z)/20:4(8Z,11Z,14Z,17Z));PA(20:4(5Z,8Z,11Z,14Z)/18:4(6Z,9Z,12Z,15Z));PA(20:4(8Z,11Z,14Z,17Z)/18:4(6Z…	HMDB0030132;HMDB0033803;HMDB0034337;HMDB0039003;HMDB0040744;HMDB0040949;HMDB0114990;HMDB0115017;HMDB0115042;HMDB0115043;HMDB0115155;HMDB0115182;HMDB0115206;HMDB0115207;HMDB0032719;HMDB0034702	1	Fumonisin_B1	C19241	118132	112542	120266	132406	124047	111532	92676.1	87837.6	83479.6	80962	100519	84173.9	126659	116175	118791	132463	117823	125361	109508	104953	106595	100526
pos-M741T199	741.224	3.32012	1	1	Kaempferol-3-Galactoside-6''-Rhamnoside-3'''-Rhamnoside	Phenylpropanoids and polyketides	Flavonoids	NA	NA	4	Chrysophanol 1-triglucoside;Kaempferol 3-(2''-rhamnosylrutinoside);Mauritianin;Kaempferol 3-(2''-rhamnosylgalactoside) 7-rhamnoside	HMDB0034571;HMDB0037432;HMDB0040562;HMDB0040969	1	Robinin	C10178	6698.25	6470.47	6157.38	6284.21	6928.32	7185.65	8394.53	8511.89	9464.31	9095.82	8841.14	8938.82	8012.59	8427.75	7861.6	8458.08	7928.1	7753.8	7978.09	7362.07	6688.93	7231.6
pos-M743T191	743.202	3.18701	1	1	Quercetin 3-(2Gal-apiosylrobinobioside)	Phenylpropanoids and polyketides	Flavonoids	HMDB0041412	null	2	Quercetin 3-(2Gal-apiosylrobinobioside);Itraconazole	HMDB0041412;HMDB0015298	1	Quercetin_3-(2G-xylosylrutinoside)	C10175	4041.75	5577.03	3671.13	5593.06	5544.86	5687.41	12083.4	9854.73	9990.14	13456.7	11524.8	9778.72	4754.41	4825.16	6373.16	5134.44	4874.58	4691.25	7309.39	5505.07	5917.92	6735.5
pos-M755T266	755.422	4.44143	1	1	Schidigerasaponin C2	Lipids and lipid-like molecules	Sterol Lipids	HMDB0036251	null	3	Alliospiroside D;Agavoside B;Schidigerasaponin C2	HMDB0030915;HMDB0034211;HMDB0036251	0	-	-	291656	435214	334345	401812	442145	329219	414819	344141	316179	354477	309885	339544	377609	359091	237953	242487	262439	257093	286697	396256	411888	315235
pos-M757T192	757.219	3.19353	1	1	Quercetin-3-O-alpha-L-rhamnopyranosyl(1-2)-beta-D-glucopyranoside-7-O-alpha-L-rhamnopyranoside	Phenylpropanoids and polyketides	Flavonoids	NA	NA	24	6-(4-{8-[4,5-dihydroxy-6-(hydroxymethyl)-3-[(3,4,5-trihydroxy-6-methyloxan-2-yl)oxy]oxan-2-yl]-5,7-dihydroxy-4-oxo-3,4-dihydro-2H-1-benzopyran-2-yl}phenoxy)-3,4,5-trihydroxyoxane-2-carboxylic acid;6-({8-[4,5-dihydroxy-6-(hydroxymethyl)-3-[(3,4,5-trihydroxy-6-methyloxan-2-yl)oxy]oxan-2-yl]-7-hydroxy-2-(4-hydroxyphenyl)-4-oxo-3,4-dihydro-2H-1-benzopyran-5-yl}oxy)-3,4,5-trihydroxyoxane-2-carboxylic …	HMDB0124769;HMDB0124770;HMDB0124771;HMDB0126873;HMDB0126874;HMDB0135147;HMDB0034396;HMDB0035004;HMDB0037353;HMDB0037411;HMDB0037427;HMDB0037566;HMDB0037959;HMDB0038253;HMDB0038470;HMDB0038768;HMDB0039951;HMDB0040294;HMDB0040543;HMDB0041470;HMDB0039450;HMDB0039451;HMDB0039452;HMDB0029798	1	Benzyl_violet_4B	C19198	22066.3	20625.7	20746.6	19945.7	24023.7	19967.4	43298.1	41513.4	43025.4	39341.7	41631.8	39966.5	18031.6	19301.8	19342.5	18402.1	19540.8	20534.3	25386.1	27176.8	25920.5	28431
pos-M761T157	761.323	2.60914	1	1	Biotin-Asp(OMe)-Glu(OMe)-Val-Asp(OMe)-FMK	Organic acids and derivatives	Carboxylic acids and derivatives	NA	NA	0	-	-	0	-	-	34252.6	31288.3	30436.5	31752.7	31881.4	27290	15626.8	14957.5	13008.7	14437.8	13466.9	14756	7335.68	7771.26	8598.65	7054.42	7780.88	6895.88	16604.9	18669.4	20934.4	17729.3
pos-M772T317	772.448	5.28748	1	1	Alliospiroside D	Lipids and lipid-like molecules	Sterol Lipids	HMDB0030915	null	11	PS(14:1(9Z)/18:0);PS(18:0/14:1(9Z));PS(14:0/18:1(9Z));PS(16:0/16:1(9Z));PS(16:1(9Z)/16:0);PS(18:1(9Z)/14:0);PS(14:0/18:1(11Z));PS(18:1(11Z)/14:0);Alliospiroside D;Agavoside B;Schidigerasaponin C2	HMDB0012345;HMDB0012375;HMDB0012335;HMDB0012355;HMDB0012365;HMDB0012385;HMDB0112266;HMDB0112269;HMDB0030915;HMDB0034211;HMDB0036251	2	Tylosin_B;Leucomycin_A5	C01687;C14058	35336.7	39505.3	36748.1	36399.2	39521.2	37609.1	24391.7	24959.1	23808.3	22006.7	21992.8	21838.4	37405.4	34397.3	43155.2	38431.9	44358.7	40357.2	34505.4	32837.2	34832.3	35585
pos-M773T184	773.214	3.06867	1	1	Quercetin 3-O-glucosyl-rutinoside	Phenylpropanoids and polyketides	Flavonoids	HMDB0041771	null	14	3,4,5-trihydroxy-6-{[5-hydroxy-2-(4-hydroxyphenyl)-4-oxo-6,8-bis[3,4,5-trihydroxy-6-(hydroxymethyl)oxan-2-yl]-3,4-dihydro-2H-1-benzopyran-7-yl]oxy}oxane-2-carboxylic acid;6-(4-{5,7-dihydroxy-4-oxo-6,8-bis[3,4,5-trihydroxy-6-(hydroxymethyl)oxan-2-yl]-3,4-dihydro-2H-1-benzopyran-2-yl}phenoxy)-3,4,5-trihydroxyoxane-2-carboxylic acid;3,4,5-trihydroxy-6-{[7-hydroxy-2-(4-hydroxyphenyl)-4-oxo-6,8-bis[3,…	HMDB0126861;HMDB0126862;HMDB0126863;HMDB0135148;HMDB0136152;HMDB0032008;HMDB0037207;HMDB0037936;HMDB0037957;HMDB0037960;HMDB0039363;HMDB0039375;HMDB0041771;HMDB0126624	1	Kaempferol_3-sophorotrioside	C12635	5259.3	6708.69	5314.27	5549.97	5632.31	6206.09	15021.1	13467.1	13359.2	15431.9	13637.8	14890	6328.55	6586.85	6117.72	6397.48	6500.98	5972.23	7494.94	8211.83	8033.85	9480.33
pos-M788T304	788.442	5.06241	1	1	DGDG 24:5; DGDG(6:0/18:5)	Lipids and lipid-like molecules	Glycerolipids	-	C06037	1	PGP(i-12:0/18:2(9Z,11Z))	HMDB0116530	1	Scopoloside_II	C17922	8421.78	7776.87	8610.45	8588.06	7946.5	8804.29	5995.46	5965.01	6950.78	6458.08	6534.21	7115.62	8267.72	8930.26	8786.39	8143.24	7950.88	8671.21	8296.38	7553.4	8399.96	7282.6
pos-M817T362	816.635	6.03368	1	1	PC(22:0/16:1(9Z))	Lipids and lipid-like molecules	Glycerophospholipids	HMDB0008529	C00157	0	-	-	0	-	-	1539.43	16534.3	2190.58	6723.38	4314.32	4045.56	5136.78	1406.58	3595.1	1346.36	2686.99	2278.62	2373.46	9160.01	3734.37	8413.95	6150.13	5625.89	4135.59	5516.07	4051.4	4620.92
pos-M839T349	838.618	5.82051	1	1	PC(18:2(9Z,12Z)/22:2(13Z,16Z))	Lipids and lipid-like molecules	Glycerophospholipids	HMDB0008152	C00157	0	-	-	0	-	-	1126.89	5446.33	1123.05	7413.59	4557.78	3551.65	5594.32	1640.73	6099.35	1071.76	3173.48	3253.32	1846.51	8612.4	2173.49	6847.86	4309.38	4797.46	3657.65	3987.48	4813.82	3545.59
pos-M843T365	842.651	6.07758	1	1	PC(18:0/22:2(13Z,16Z))	Lipids and lipid-like molecules	Glycerophospholipids	HMDB0008053	C00157	0	-	-	0	-	-	510.625	3998.81	377.565	2184.7	1462.9	1797.55	1247.68	332.59	580.887	519.176	440.769	707.072	654.199	4036.42	1074.39	4054.52	2257.6	2956.07	2060.4	1809.41	1543.39	1924.74
pos-M917T266	917.475	4.43664	1	1	Agavasaponin C	Lipids and lipid-like molecules	Sterol Lipids	HMDB0033353	null	11	Chinenoside V;Agavasaponin C;Fistuloside C;PGP(16:0/22:4(7Z,10Z,13Z,16Z));PGP(18:0/20:4(5Z,8Z,11Z,14Z));PGP(18:1(11Z)/20:3(5Z,8Z,11Z));PGP(18:1(11Z)/20:3(8Z,11Z,14Z));PGP(18:1(9Z)/20:3(5Z,8Z,11Z));PGP(18:1(9Z)/20:3(8Z,11Z,14Z));PGP(20:2(11Z,14Z)/18:2(9Z,12Z));PGP(20:4(5Z,8Z,11Z,14Z)/18:0)	HMDB0031139;HMDB0033353;HMDB0039007;HMDB0013483;HMDB0013512;HMDB0013525;HMDB0013526;HMDB0013540;HMDB0013541;HMDB0116452;HMDB0116482	0	-	-	146453	139287	136430	127056	132927	136883	145309	140617	151917	140952	148097	149261	113183	113518	117668	106428	114486	124581	127989	140474	124851	122133
neg-M87T53	87.0087	0.89055	1	1	2-hydroxyacrylic Acid	Organic acids and derivatives	Carboxylic acids and derivatives	HMDB0062676	null	5	2-hydroxyacrylic Acid;Pyruvic acid;Malonic semialdehyde;Glucosereductone;3-Methyl sulfolene	HMDB0062676;HMDB0000243;HMDB0011111;HMDB0040261;HMDB0059667	5	Pyruvate;3-Oxopropanoate;3-Hydroxypropenoate;Ethylene_carbonate;THTC	C00022;C00222;C12069;C20363;C11074	14009.3	12660.2	13548.7	33393.6	14356.6	10059.2	22209.2	22260.1	22089.6	22834.4	18680.6	21500.9	21961.5	19999.7	20752.2	22140.2	20484.5	20964.2	18712.4	18276.2	18183	17929.8
neg-M101T96	101.025	1.59917	1	1	Acetoacetic acid	Organic acids and derivatives	Keto acids and derivatives	HMDB0000060	C00164	7	2-Ketobutyric acid;Acetoacetic acid;2-Methyl-3-oxopropanoic acid;Succinic acid semialdehyde;(S)-Methylmalonic acid semialdehyde;4-Hydroxycrotonic acid;Acetic anhydride	HMDB0000005;HMDB0000060;HMDB0001172;HMDB0001259;HMDB0002217;HMDB0003381;HMDB0031646	6	2-Oxobutanoate;Acetoacetate;Succinate_semialdehyde;2-Methyl-3-oxopropanoate;(S)-Methylmalonate_semialdehyde;(R)-Methylmalonate_semialdehyde	C00109;C00164;C00232;C00349;C06002;C21030	199186	172648	246589	170346	178200	179040	144524	154684	143401	154430	147663	136770	158035	177989	191946	172949	173545	178160	165426	164717	176173	165354
neg-M104T51	104.036	0.8458	1	1	L-Serine	Organic acids and derivatives	Carboxylic acids and derivatives	HMDB00187	C00065	7	L-Serine;D-Serine;Protein serine;2-hydroxyacrylic Acid;Pyruvic acid;Malonic semialdehyde;Glucosereductone	HMDB0000187;HMDB0003406;HMDB0062263;HMDB0062676;HMDB0000243;HMDB0011111;HMDB0040261	7	L-Serine;Serine;D-Serine;Pyruvate;3-Oxopropanoate;3-Hydroxypropenoate;Ethylene_carbonate	C00065;C00716;C00740;C00022;C00222;C12069;C20363	6532.81	7583.39	7324.7	6202.73	7718.14	6980.03	6186.23	6845.14	6572.75	6070.15	7218.93	5985.43	6182.27	4912.94	5480.54	6160.63	5250.78	4771.08	5905.6	6981.3	7109.2	6296.43
neg-M113T95	113.025	1.57993	1	1	Furan	Organoheterocyclic compounds	Heteroaromatic compounds	HMDB0013785	C00089	2	Norfuraneol;cis-Acetylacrylate	HMDB0031859;HMDB0060461	3	2-Hydroxy-2,4-pentadienoate;cis-Acetylacrylate;Tulipalin_B	C00596;C07091;C21187	169175	157071	159550	136884	159519	163891	188777	182736	195231	199125	198932	190823	141111	138747	204134	133759	152196	155221	156049	164052	179419	212956
neg-M113T69	113.025	1.15806	1	1	3-Butyn-1-al	Organic oxygen compounds	Organooxygen compounds	HMDB0006853	C06145	2	Norfuraneol;cis-Acetylacrylate	HMDB0031859;HMDB0060461	3	2-Hydroxy-2,4-pentadienoate;cis-Acetylacrylate;Tulipalin_B	C00596;C07091;C21187	168348	152002	177305	151800	167437	154376	180839	188132	200556	210604	202766	206699	178895	157074	152108	155679	158483	166891	157185	176026	167958	171226
neg-M114T58	114.056	0.960392	1	1	L-Proline	Organic acids and derivatives	Carboxylic acids and derivatives	HMDB0000162	C00148	8	L-Proline;D-Proline;Acetamidopropanal;4-Amino-2-methylenebutanoic acid;Pterolactam;2-Furanmethanol;5-Methyl-2(3H)-furanone;5-Hydroxy-4-pentenoic acid d-lactone	HMDB0000162;HMDB0003411;HMDB0012880;HMDB0030409;HMDB0034208;HMDB0013742;HMDB0029609;HMDB0040145	6	L-Proline;D-Proline;Proline;3-Acetamidopropanal;Furfuryl_alcohol;Tulipalin_A	C00148;C00763;C16435;C18170;C20441;C20578	17150.8	14238.5	18363.6	17184.6	17862.7	17601.9	8118.13	11801.3	12690.7	11827.3	10401	10675.6	10099.5	8587.91	9508.13	9741.88	12069.6	8727.87	13393	11061.1	12343.4	13998.9
neg-M115T110	115.041	1.82868	1	1	3-Oxopentanoic acid	Organic acids and derivatives	Keto acids and derivatives	HMDB0003771	NA	15	4-hydroxy-3-methylbut-2-enoic acid;dimethyloxirane-2-carboxylic acid;(2E)-4-hydroxy-3-methylbut-2-enoic acid;(2Z)-2-(hydroxymethyl)but-2-enoic acid;4-hydroxy-2-methylbut-2-enoic acid;2,3-dimethyloxirane-2-carboxylic acid;2-(hydroxymethyl)but-2-enoic acid;Alpha-ketoisovaleric acid;Methylacetoacetic acid;Levulinic acid;2-Oxovaleric acid;2-Methylacetoacetic acid;Glutarate semialdehyde;Ethyl pyruvate…	HMDB0128916;HMDB0128917;HMDB0128943;HMDB0129096;HMDB0129097;HMDB0129098;HMDB0132477;HMDB0000019;HMDB0000310;HMDB0000720;HMDB0001865;HMDB0003771;HMDB0012233;HMDB0031643;HMDB0034466	4	3-Methyl-2-oxobutanoic_acid;3-Oxopentanoic_acid;5-Oxopentanoate;2-Oxopentanoic_acid	C00141;C02233;C03273;C06255	63600.4	45106.7	65078.3	66759.9	49043.5	55270.7	57736.3	44209.3	43675.7	42543	67692.7	45852.5	36719.3	36623.2	40246.2	57615.5	59677.9	53099.8	38531.1	40774.6	41486.4	61134.1
neg-M118T52	118.052	0.869017	1	1	L-(-)-Threonine	Organic acids and derivatives	Carboxylic acids and derivatives	HMDB0000167	C00188	12	L-Threonine;L-Homoserine;L-Allothreonine;Hydroxyethyl glycine;4-Amino-3-hydroxybutyrate;2-Ketobutyric acid;Acetoacetic acid;2-Methyl-3-oxopropanoic acid;Succinic acid semialdehyde;(S)-Methylmalonic acid semialdehyde;4-Hydroxycrotonic acid;Acetic anhydride	HMDB0000167;HMDB0000719;HMDB0004041;HMDB0061148;HMDB0061877;HMDB0000005;HMDB0000060;HMDB0001172;HMDB0001259;HMDB0002217;HMDB0003381;HMDB0031646	14	L-Threonine;L-Homoserine;D-Threonine;2-Methylserine;4-Amino-3-hydroxybutanoate;L-Allothreonine;(-)-erythro-(2R,3R)-Dihydroxybutylamide;D-Allothreonine;2-Oxobutanoate;Acetoacetate;Succinate_semialdehyde;2-Methyl-3-oxopropanoate;(S)-Methylmalonate_semialdehyde;(R)-Methylmalonate_semialdehyde	C00188;C00263;C00820;C02115;C03678;C05519;C11108;C12317;C00109;C00164;C00232;C00349;C06002;C21030	6053.85	6328.68	6472.25	6094.1	6545.54	6808.42	6438.77	6306.78	6511.09	6558.27	6341.65	5613.65	4511.03	4435.83	4632.55	5232.85	3646.79	4557.1	4680.9	5863.15	5897.73	5228.43
neg-M119T229	119.051	3.82127	1	1	3-Methylbenzaldehyde	Benzenoids	Benzene and substituted derivatives	HMDB0029637	C07209	0	-	-	0	-	-	1510.56	1685.37	1739.96	1728.59	1473.55	1511.75	9141.55	9179.48	8938.9	10054.5	9354.46	9870.43	151.877	210.733	166.559	128.583	156.344	207.625	3373.82	3680.94	3553	3272.06
neg-M121T219	121.03	3.65532	1	1	3-Hydroxybenzaldehyde	Unknown	-	NA	C03067	4	Benzoic acid;4-Hydroxybenzaldehyde;3-(2-Furanyl)-2-propenal;2-Hydroxybenzaldehyde	HMDB0001870;HMDB0011718;HMDB0032918;HMDB0034170	7	Benzoate;Aromatic_acid;4-Hydroxybenzaldehyde;3-Hydroxybenzaldehyde;Salicylaldehyde;Tropolone;Choline_sulfate	C00180;C00539;C00633;C03067;C06202;C15474;C00919	5081.59	5300.75	5015.98	4509.28	4709.87	4770.66	3059.35	3074.19	2954.42	2753.32	2724.35	3244.57	4755.9	5377.43	4323.79	3638.22	4237.38	4464.73	4358.94	4515	4039.87	4973.95
neg-M121T196	121.03	3.2722	1	1	Benzoic acid	Benzenoids	Benzene and substituted derivatives	HMDB0001870	C00180	5	Phthalic acid;Benzoquinoneacetic acid;Terephthalic acid;3,4-Methylenedioxybenzoic acid;Moclobemide	HMDB0002107;HMDB0002334;HMDB0002428;HMDB0032613;HMDB0015302	6	Phthalate;4-Hydroxyphenylglyoxylate;Terephthalate;3-Formylsalicylic_acid;4-Formylsalicylic_acid;Disperse_Blue_1	C01606;C03590;C06337;C14096;C14100;C19236	6937.12	7446.04	6798.45	6979.27	6728.52	6860.27	7474	8077.04	8908.28	7826.76	6552.38	8220.42	7508.1	5901.03	7826.95	7935.61	9861.3	8355.86	6693.47	7921.03	8420.28	7386.88
neg-M128T53	128.036	0.877542	1	1	Pyroglutamic acid	Organic acids and derivatives	Carboxylic acids and derivatives	HMDB0000267	C01879	12	(3R,5S)-1-pyrroline-3-hydroxy-5-carboxylic Acid;Pyroglutamic acid;Pyrrolidonecarboxylic acid;Pyrroline hydroxycarboxylic acid;N-Acryloylglycine;1-Pyrroline-4-hydroxy-2-carboxylate;5-Oxoprolinate;dimethadione;3-Furoic acid;2-Furoic acid;3-Hydroxy-2H-pyran-2-one;2,3-Dihydroxy-2,4-cyclopentadien-1-one	HMDB0062585;HMDB0000267;HMDB0000805;HMDB0001369;HMDB0001843;HMDB0002234;HMDB0060262;HMDB0061093;HMDB0000444;HMDB0000617;HMDB0032994;HMDB0039437	6	4-Oxoproline;Pidolic_acid;5-Oxo-D-proline;L-1-Pyrroline-3-hydroxy-5-carboxylate;1-Pyrroline-4-hydroxy-2-carboxylate;2-Furoate	C01877;C01879;C02237;C04281;C04282;C01546	14201.6	15929.1	14308.9	14595	12919.3	18692.6	12540.9	10742.5	11169.1	10286.8	11687.5	10297.3	13197.9	11614.4	12032.4	13346.1	12843.5	11693.6	12945.2	13932.1	12055.7	12362.9
neg-M129T125	129.02	2.08604	1	1	Mesaconic acid	Lipids and lipid-like molecules	Fatty Acyls	HMDB0000749	C01732	9	Glutaconic acid;Citraconic acid;Mesaconic acid;Itaconic acid;Gamma-delta-Dioxovaleric acid;Methyl hydrogen fumarate;2-Hydroxyglutaric acid lactone;2,5-Dioxopentanoate;2-Pentendioate	HMDB0000620;HMDB0000634;HMDB0000749;HMDB0002092;HMDB0013233;HMDB0033809;HMDB0059743;HMDB0060365;HMDB0061185	7	2,5-Dioxopentanoate;Itaconate;Mesaconate;Acetylpyruvate;(E)-Glutaconate;2-Methylmaleate;4,5-Dioxopentanoate	C00433;C00490;C01732;C02132;C02214;C02226;C02800	24104.4	16496.1	24037.3	16887.5	23850.8	17125.5	13136.5	19018.3	19081.7	14624.4	14615.4	15029.1	15030.1	14453	14800.9	14166.2	21016.4	19529.6	15492.3	13564.3	14565.1	15785
neg-M129T152	129.02	2.53826	1	1	Glutaconic acid	Organic acids and derivatives	Carboxylic acids and derivatives	HMDB0000620	C02214	9	Glutaconic acid;Citraconic acid;Mesaconic acid;Itaconic acid;Gamma-delta-Dioxovaleric acid;Methyl hydrogen fumarate;2-Hydroxyglutaric acid lactone;2,5-Dioxopentanoate;2-Pentendioate	HMDB0000620;HMDB0000634;HMDB0000749;HMDB0002092;HMDB0013233;HMDB0033809;HMDB0059743;HMDB0060365;HMDB0061185	7	2,5-Dioxopentanoate;Itaconate;Mesaconate;Acetylpyruvate;(E)-Glutaconate;2-Methylmaleate;4,5-Dioxopentanoate	C00433;C00490;C01732;C02132;C02214;C02226;C02800	119885	124557	123049	121130	124894	135392	100610	118107	103768	115329	106532	113644	115847	118634	112372	125074	120845	128572	119884	112922	115134	122241
neg-M129T213	129.056	3.55033	1	1	xi-2,3-Dihydro-3-methylfuran	Organoheterocyclic compounds	Dihydrofurans	HMDB0037788	null	16	Methyl levulinate;2-Methyl-3-ketovaleric acid;3-Methyl-2-oxovaleric acid;Ketoleucine;2-Ketohexanoic acid;Mevalonolactone;3-Oxohexanoic acid;Adipate semialdehyde;5-Ethoxy-4,5-dihydro-2(3H)furanone;Ethyl acetoacetate;Ethyl 3-oxobutanoate;Sherry lactone;(4S,6S)-3,4,5,6-Tetrahydro-4-hydroxy-6-methyl-2H-pyran-2-one;Acetoin acetate;Pantolactone;4-Acetylbutyrate	HMDB0041602;HMDB0000408;HMDB0000491;HMDB0000695;HMDB0001864;HMDB0006024;HMDB0010717;HMDB0012882;HMDB0031214;HMDB0031216;HMDB0031218;HMDB0033286;HMDB0033302;HMDB0033698;HMDB0059876;HMDB0061881	14	4-Methyl-2-oxopentanoate;(S)-3-Methyl-2-oxopentanoic_acid;2-Oxohexanoic_acid;(R)-Pantolactone;3-Oxohexanoic_acid;5-Oxohexanoic_acid;6-Hydroxyhexan-6-olide;3-Methyl-2-oxopentanoate;beta-Ketoisocaproate;Ethyl_3-oxobutanoate;(3R)-3-Methyl-2-oxopentanoic_acid;Adipate_semialdehyde;1-Oxa-2-oxo-3-hydroxycycloheptane;2-Hydroxyethyl_methacrylate	C00233;C00671;C00902;C01012;C02122;C02129;C03241;C03465;C03467;C03500;C06008;C06102;C12314;C14530	15048.4	14302.6	15134.2	15586.2	16339.3	27154.6	13176.9	16432	14863.8	15358.6	14465.1	22180.6	13296.3	12572.4	12162.1	11643.9	12405.6	19139.6	15518.9	20776.3	19215.4	14553.4
neg-M130T109	130.088	1.82297	1	1	L-Leucine	Organic acids and derivatives	Carboxylic acids and derivatives	HMDB0000687	C00123	31	L-Isoleucine;L-Alloisoleucine;L-Leucine;L-Norleucine;Aminocaproic acid;Beta-Leucine;D-Leucine;3-Aminocaproic acid;(卤)-erythro-Isoleucine;6-Deoxyfagomine;N-(2-Hydroxyethyl)-morpholine;N-methylvaline;3,3,5-triiodo-L-thyronine-beta-D-glucuronoside;Delta-Hexanolactone;Gamma-Caprolactone;trans-Hex-2-enoic acid;Allyl propionate;2-Methyl-4-pentenoic acid;2,3-Hexanedione;3,4-Hexanedione;3-Hexenoic acid;4…	HMDB0000172;HMDB0000557;HMDB0000687;HMDB0001645;HMDB0001901;HMDB0003640;HMDB0013773;HMDB0029168;HMDB0033923;HMDB0036382;HMDB0060650;HMDB0061716;HMDB0062203;HMDB0000453;HMDB0003843;HMDB0010719;HMDB0029487;HMDB0031158;HMDB0031491;HMDB0031492;HMDB0031501;HMDB0031559;HMDB0031560;HMDB0031561;HMDB0031562;HMDB0032490;HMDB0033568;HMDB0039581;HMDB0040328;HMDB0060476;HMDB0061929	16	L-Leucine;L-Isoleucine;D-Leucine;L-Norleucine;6-Aminohexanoate;(3R)-beta-Leucine;D-Isoleucine;beta-Alaninebetaine;Isoleucine;Leucine;N,N-Diethylglycine;D-allo-Isoleucine;L-allo-Isoleucine;2-Hydroxycyclohexan-1-one;epsilon-Caprolactone;3-Hydroxycyclohexanone	C00123;C00407;C01570;C01933;C02378;C02486;C06418;C08263;C16434;C16439;C16647;C21092;C21096;C01147;C01880;C03228	158681	105683	110062	94732	94419.9	100590	137602	133002	81112.2	128544	90041.9	93595.5	77133	81121.6	80941.4	121211	77773.6	114786	88645.8	91878.7	89282.2	81713.8
neg-M131T158	131.036	2.63569	1	1	Ethylmalonic acid	Lipids and lipid-like molecules	Fatty Acyls	HMDB0000622	NA	11	Monoethyl malonic acid;Ethylmalonic acid;Glutaric acid;Methylsuccinic acid;Dimethylmalonic acid;2-Acetolactate ;(S)-2-Acetolactate;2-C-Methyl-1,4-erythrono-D-lactone;2-Deoxy-L-ribono-1,4-lactone;2-Hydroxy-4-oxopentanoic acid;(S)-Methylbutanethioic acid	HMDB0000576;HMDB0000622;HMDB0000661;HMDB0001844;HMDB0002001;HMDB0006833;HMDB0006855;HMDB0029884;HMDB0033958;HMDB0040531;HMDB0061879	9	Glutarate;2-Acetolactate;Deoxyribonolactone;4-Hydroxy-2-oxopentanoate;2-(Hydroxymethyl)-4-oxobutanoate;3-Hydroxy-3-methyl-2-oxobutanoic_acid;(S)-2-Acetolactate;(S)-4,5-Dihydroxypentane-2,3-dione;Pteridine	C00489;C00900;C02674;C03589;C04106;C04181;C06010;C11838;C07581	33813.3	38373.3	35466.8	35993.9	32054.6	41114.3	40363.6	33001.1	33474.6	35174.4	36337	38115.4	37854.6	34071	34859.2	34106.2	37407.8	36894.3	37982.1	35026.5	33661	33162.2
neg-M131T51	131.047	0.851925	1	1	Ureidopropionic acid	Organic acids and derivatives	Organic carbonic acids and derivatives	HMDB0000026	C02642	5	Ureidopropionic acid;L-Asparagine;Glycyl-glycine;N-Carbamoylsarcosine;D-Asparagine	HMDB0000026;HMDB0000168;HMDB0011733;HMDB0012265;HMDB0033780	9	L-Asparagine;N-Carbamoylsarcosine;D-Asparagine;Glycylglycine;3-Ureidopropionate;Asparagine;Methylazoxymethanol_acetate;N-Nitroso-N-methylurethane;Maleamate	C00152;C01043;C01905;C02037;C02642;C16438;C19258;C19301;C01596	7470.85	6807.64	6871.66	7247.67	7367.82	7603.86	7487.03	8534.92	8533.91	7742.47	8203.42	8163.08	5861.92	6271.22	5302.47	6082.13	4774.38	6546.45	7006.44	6544.22	7322.21	6099.68
neg-M133T61	133.015	1.0201	1	1	D-Malic acid	Lipids and lipid-like molecules	Fatty Acyls	HMDB0031518	C00497	7	L-Malic acid;Malic acid;D-Malic acid;Velcorin;3,3-Dimethyl-1,2-dithiolane;Tetrahydro-2-methyl-2-thiophenethiol;Tetrahydro-2-methyl-3-thiophenethiol	HMDB0000156;HMDB0000744;HMDB0031518;HMDB0032872;HMDB0038974;HMDB0039789;HMDB0039790	4	(S)-Malate;(R)-Malate;Malate;3-Dehydro-L-threonate	C00149;C00497;C00711;C03064	140854	123516	140939	131653	130739	135005	120121	128931	128263	132238	130464	127292	134450	135167	145775	132172	132371	138138	124299	121881	121834	134254
neg-M133T75	133.015	1.24785	1	1	D-(+)-Malic acid	Organic acids and derivatives	Carboxylic acids and derivatives	HMDB0031518	C00497	8	L-Malic acid;Malic acid;D-Malic acid;Velcorin;3,3-Dimethyl-1,2-dithiolane;Tetrahydro-2-methyl-2-thiophenethiol;Tetrahydro-2-methyl-3-thiophenethiol;1-(2-Thienyl)-1-heptanone	HMDB0000156;HMDB0000744;HMDB0031518;HMDB0032872;HMDB0038974;HMDB0039789;HMDB0039790;HMDB0040241	4	(S)-Malate;(R)-Malate;Malate;3-Dehydro-L-threonate	C00149;C00497;C00711;C03064	38984.6	33313.6	40250.8	39099.1	43388.2	35949	10890.3	32507.6	39495.9	35772.3	27468.5	35695.3	9629.02	34327.6	37760.3	36364	37022.5	39207.7	36524	32201.2	34654	41001.5
neg-M135T55	135.031	0.909775	1	1	Peracetic acid	Organic acids and derivatives	Carboxylic acids and derivatives	HMDB0031608	null	8	Erythronic acid;Threonic acid;L-threonic Acid;1-Pentanesulfenothioic acid;Ethyl propyl disulfide;Ethyl isopropyl disulfide;Hypoxanthine;Allopurinol	HMDB0000613;HMDB0000943;HMDB0062620;HMDB0031160;HMDB0033053;HMDB0033054;HMDB0000157;HMDB0014581	2	Threonate;Hypoxanthine	C01620;C00262	26496.5	27543.6	24672.8	26696.5	28970.1	25999.8	30690.2	25459.4	26781	29179.3	27701.3	27604.6	29706.3	22972.2	27599.9	26357.9	28774.8	25378	28235.4	29733.2	25467.1	27000.4
neg-M137T191	137.025	3.18246	1	1	4-Hydroxybenzoic acid	Benzenoids	Benzene and substituted derivatives	HMDB0000500	C00156	9	4-Hydroxybenzoic acid;Salicylic acid;3-Hydroxybenzoic acid;keratan sulfate II (core 2-linked), degradation product 1;Gentisate aldehyde;2-Methoxy-1,4-benzoquinone;alpha-Furyl methyl diketone;Sesamol;3,4-Dihydroxybenzaldehyde	HMDB0000500;HMDB0001895;HMDB0002466;HMDB0062484;HMDB0004062;HMDB0032576;HMDB0032920;HMDB0033812;HMDB0059965	7	4-Hydroxybenzoate;3-Hydroxybenzoate;Salicylate;Gentisate_aldehyde;Sesamol;3,4-Dihydroxybenzaldehyde;2-Hydroxy-5-methylquinone	C00156;C00587;C00805;C05585;C10832;C16700;C18316	13284.3	13297	13531.2	13698.4	11978.9	14158.4	14966.7	15313	13970.8	12892.8	13336.6	16069	9243.08	9259.49	10493.6	10439.8	11757.8	11270.7	12620.4	12254.5	12930.1	11780.7
neg-M140T58	140.036	0.9598	1	1	1H-Pyrrole-2-carboxaldehyde	Organic oxygen compounds	Organooxygen compounds	HMDB0036057	null	0	-	-	0	-	-	9176.62	10424.1	12950.6	13358.9	10832.5	10303.7	7293.05	6902.27	8338.42	7285.09	7854.44	5945.76	6229.61	5745.98	5945.67	5926.92	6532.54	6551.25	7454.91	9182.94	6223.31	8563.25
neg-M142T146	142.052	2.429	1	1	Trimethadione	Organoheterocyclic compounds	Azolidines	HMDB0014491	null	14	Vinylacetylglycine;Trimethadione;Acrylamide-acrylic acid resin;5-ethyl-5-methyl-2,4-oxazolidinedione;6-Oxopiperidine-2-carboxylic acid;1,2,3-Trihydroxybenzene;1,3,5-Trihydroxybenzene;Methyl 2-furoate;Maltol;4-Hydroxy-2H-pyran-3-carboxaldehyde;(Z)-Tamarindienal;5-Hydroxymethyl-2-furancarboxaldehyde;5-Methylfuran-2-carboxylic acid;benzene-1,2,4-triol	HMDB0000894;HMDB0014491;HMDB0032161;HMDB0061082;HMDB0061705;HMDB0013674;HMDB0013675;HMDB0029750;HMDB0030776;HMDB0031256;HMDB0032651;HMDB0034355;HMDB0059735;HMDB0124831	8	2-Hydroxymethylclavam;1,2,3-Trihydroxybenzene;Phloroglucinol;Triacetate_lactone;Benzene-1,2,4-triol;5-Hydroxymethyl-2-furaldehyde;Maltol;4-Hydroxy-5-methyl-2-methylenefuran-3(2H)-one	C17357;C01108;C02183;C02752;C02814;C11101;C11918;C20718	9453.73	8760.31	9873.57	9106.95	8344.42	9325.78	4577.39	4669.44	4828.51	5141.13	5437.81	6192.05	4999.96	4830.07	4759.36	5230.33	5455.61	5535.74	6042.46	6696.93	6389.27	8333.93
neg-M142T58	142.052	0.96055	1	1	2,4-Dimethyloxazole	Organoheterocyclic compounds	Azoles	HMDB0032968	null	14	Vinylacetylglycine;Trimethadione;Acrylamide-acrylic acid resin;5-ethyl-5-methyl-2,4-oxazolidinedione;6-Oxopiperidine-2-carboxylic acid;1,2,3-Trihydroxybenzene;1,3,5-Trihydroxybenzene;Methyl 2-furoate;Maltol;4-Hydroxy-2H-pyran-3-carboxaldehyde;(Z)-Tamarindienal;5-Hydroxymethyl-2-furancarboxaldehyde;5-Methylfuran-2-carboxylic acid;benzene-1,2,4-triol	HMDB0000894;HMDB0014491;HMDB0032161;HMDB0061082;HMDB0061705;HMDB0013674;HMDB0013675;HMDB0029750;HMDB0030776;HMDB0031256;HMDB0032651;HMDB0034355;HMDB0059735;HMDB0124831	8	2-Hydroxymethylclavam;1,2,3-Trihydroxybenzene;Phloroglucinol;Triacetate_lactone;Benzene-1,2,4-triol;5-Hydroxymethyl-2-furaldehyde;Maltol;4-Hydroxy-5-methyl-2-methylenefuran-3(2H)-one	C17357;C01108;C02183;C02752;C02814;C11101;C11918;C20718	14735.1	14261.5	18090.5	13162.9	14918.3	15570.2	10171.1	9132.27	10378.3	12948.8	9569.29	8755.24	13043.6	10549.8	9916.76	12445.6	12239.7	10646.7	11336.8	10184.6	10667.7	11303
neg-M144T252	144.046	4.20255	1	1	4-Hydroxyquinoline	Organoheterocyclic compounds	Quinolines and derivatives	NA	NA	1	1H-Indole-3-carboxaldehyde	HMDB0029737	9	3-Methyleneoxindole;Isocarbostyril;Quinolin-2-ol;4-Hydroxyquinoline;2(1H)-Quinolinone;Indole-3-carboxaldehyde;8-Hydroxyquinoline;3-Fluorocatechol;4-Fluorocatechol	C02796;C06324;C06338;C06343;C06415;C08493;C19434;C16472;C16473	2860.43	2634.2	2468.64	2156.48	1897.92	2470.54	2555.4	2649.14	2154.02	2096.73	2380.95	2110.29	4023.95	4277.27	4582.75	4285.04	3931.61	3881.3	3170.6	3114.38	2923.94	2641.96
neg-M145T52	145.063	0.858892	1	1	L-Glutamine	Organic acids and derivatives	Carboxylic acids and derivatives	HMDB0000641	C00064	0	-	-	0	-	-	62276.2	64596.3	64324.1	59328.3	63584.3	64487.8	35413.1	37013.7	37038	37183.3	37085.4	36148.1	50083.9	47662.7	49899.7	47775.2	50806.3	48994.1	51525.3	49505.1	50641.4	50436
neg-M145T47	145.099	0.778008	1	1	(3-Methyl-2-butenyl)-benzene	Benzenoids	Benzene and substituted derivatives	HMDB0061808	null	16	2,6-diaminohexanoic acid;L-Lysine;D-Lysine;(3S)-3,6-Diaminohexanoate;(3S,5S)-3,5-Diaminohexanoate;1-Piperidine carboxylic acid;Pipecolic acid;L-Pipecolic acid;N4-Acetylaminobutanal;D-Pipecolic acid;Vigabatrin;L-trans-4-Methyl-2-pyrrolidinecarboxylic acid;2-Pyrrolidineacetic acid;3-Acetamidobutanal;(2E)-Decenoyl-ACP;N-Methyl proline	HMDB0142894;HMDB0000182;HMDB0003405;HMDB0012114;HMDB0012115;HMDB0094697;HMDB0000070;HMDB0000716;HMDB0004226;HMDB0005960;HMDB0015212;HMDB0029435;HMDB0029444;HMDB0059649;HMDB0062225;HMDB0094696	12	L-Lysine;D-Lysine;(3S)-3,6-Diaminohexanoate;(3S,5S)-3,5-Diaminohexanoate;2,5-Diaminohexanoate;Lysine;(2R,3R)-3-Methylornithine;L-Pipecolate;1-Aminocyclopentanecarboxylate;N4-Acetylaminobutanal;Vigabatrin;trans-3-Aminocyclopentane-1-carboxylic_acid	C00047;C00739;C01142;C01186;C05161;C16440;C20277;C00408;C03969;C05936;C07500;C13696	31667.9	30834.6	33419.2	31187.9	30090.6	29806.7	27170	29742.9	28104.8	28512.7	25958	26812.9	25936.2	25217	26459.8	24940.5	23903.3	26128.4	26531.1	28525.6	27772.4	28913.8
neg-M146T53	146.047	0.878442	1	1	L-Glutamic acid	Organic acids and derivatives	Carboxylic acids and derivatives	HMDB0000148	C00025	18	N-lactoyl-Glycine;L-Glutamic acid;N-Methyl-D-aspartic acid;N-Acetylserine;O-Acetylserine;D-Glutamic acid;L-4-Hydroxyglutamate semialdehyde;3-(Carboxymethylamino)propanoic acid;DL-Glutamate;Glutaconic acid;Citraconic acid;Mesaconic acid;Itaconic acid;Gamma-delta-Dioxovaleric acid;Methyl hydrogen fumarate;2-Hydroxyglutaric acid lactone;2,5-Dioxopentanoate;2-Pentendioate	HMDB0062183;HMDB0000148;HMDB0002393;HMDB0002931;HMDB0003011;HMDB0003339;HMDB0006556;HMDB0033550;HMDB0060475;HMDB0000620;HMDB0000634;HMDB0000749;HMDB0002092;HMDB0013233;HMDB0033809;HMDB0059743;HMDB0060365;HMDB0061185	17	L-Glutamate;D-Glutamate;Glutamate;O-Acetyl-L-serine;L-threo-3-Methylaspartate;N-(Carboxymethyl)-D-alanine;3-Aminopentanedioate;L-4-Hydroxyglutamate_semialdehyde;2-Oxo-4-hydroxy-5-aminovalerate;N-Methyl-D-aspartic_acid;2,5-Dioxopentanoate;Itaconate;Mesaconate;Acetylpyruvate;(E)-Glutaconate;2-Methylmaleate;4,5-Dioxopentanoate	C00025;C00217;C00302;C00979;C03618;C03790;C05574;C05938;C05941;C12269;C00433;C00490;C01732;C02132;C02214;C02226;C02800	133333	128999	119353	120003	119459	126349	91687.7	91995.4	87277.8	91646.3	90602.9	92387.1	110740	99310.8	102313	107370	103595	98580	112704	108120	102040	102766
neg-M147T95	147.031	1.59033	1	1	Glucosereductone	Organic oxygen compounds	Organooxygen compounds	HMDB0040261	null	10	Citramalic acid;3-Hydroxyglutaric acid;D-2-Hydroxyglutaric acid;L-2-Hydroxyglutaric acid;Ribonolactone;D-Xylono-1,5-lactone;2-Hydroxyglutarate;2-Propenyl propyl disulfide;Methyl 3-methyl-1-butenyl disulfide;1-Propenyl propyl disulfide	HMDB0000426;HMDB0000428;HMDB0000606;HMDB0000694;HMDB0001900;HMDB0011676;HMDB0059655;HMDB0033912;HMDB0038890;HMDB0041392	17	D-Arabinono-1,4-lactone;2-Dehydro-3-deoxy-L-arabinonate;Citramalate;(R)-2-Hydroxyglutarate;L-Arabinono-1,4-lactone;D-Xylonolactone;(R)-2-Methylmalate;(S)-2-Methylmalate;2-Hydroxyglutarate;D-Xylono-1,4-lactone;L-Xylono-1,4-lactone;(S)-2-Hydroxyglutarate;2-Dehydro-3-deoxy-D-xylonate;L-Arabinono-1,5-lactone;L-threo-3-Methylmalate;D-threo-3-Methylmalate;D-erythro-3-Methylmalate	C00652;C00684;C00815;C01087;C01114;C02266;C02612;C02614;C02630;C02753;C02994;C03196;C03826;C05405;C06029;C06031;C06032	76316.4	69923.9	76747.8	57450	75467.4	119369	94991.8	93228.6	89221.5	99667.2	91075.5	96973.4	103140	136409	115868	129680	104213	114118	86009.5	83734.9	91807.4	83868.1
neg-M147T69	147.031	1.15824	1	1	2-Hydroxyglutarate	Organic acids and derivatives	Hydroxy acids and derivatives	HMDB0059655	C02630	10	Citramalic acid;3-Hydroxyglutaric acid;D-2-Hydroxyglutaric acid;L-2-Hydroxyglutaric acid;Ribonolactone;D-Xylono-1,5-lactone;2-Hydroxyglutarate;2-Propenyl propyl disulfide;Methyl 3-methyl-1-butenyl disulfide;1-Propenyl propyl disulfide	HMDB0000426;HMDB0000428;HMDB0000606;HMDB0000694;HMDB0001900;HMDB0011676;HMDB0059655;HMDB0033912;HMDB0038890;HMDB0041392	17	D-Arabinono-1,4-lactone;2-Dehydro-3-deoxy-L-arabinonate;Citramalate;(R)-2-Hydroxyglutarate;L-Arabinono-1,4-lactone;D-Xylonolactone;(R)-2-Methylmalate;(S)-2-Methylmalate;2-Hydroxyglutarate;D-Xylono-1,4-lactone;L-Xylono-1,4-lactone;(S)-2-Hydroxyglutarate;2-Dehydro-3-deoxy-D-xylonate;L-Arabinono-1,5-lactone;L-threo-3-Methylmalate;D-threo-3-Methylmalate;D-erythro-3-Methylmalate	C00652;C00684;C00815;C01087;C01114;C02266;C02612;C02614;C02630;C02753;C02994;C03196;C03826;C05405;C06029;C06031;C06032	75163.1	73925.5	79766.2	68573	70646.2	73417.4	85324.9	96013.1	97366.3	89173.3	91216.1	93538.6	107345	112895	112874	101389	117321	109126	82661.1	88463.7	86251.9	92968.9
neg-M147T151	147.046	2.52014	1	1	trans-Cinnamic acid	Phenylpropanoids and polyketides	Cinnamic acids and derivatives	HMDB0000930	C00423	0	-	-	0	-	-	8924.63	8533.78	8384.9	8230.24	8688.01	9010.34	8601.98	10052.3	9367.04	8616.05	8312.46	9136.22	6994.36	7424.53	5921.9	6631.84	6643.24	6594.46	8532.44	8732.44	7857.97	8733.82
neg-M154T49	154.063	0.808967	1	1	L-Histidine	Organic acids and derivatives	Carboxylic acids and derivatives	HMDB0000177	C00135	7	L-Histidine;L-2-Amino-3-(1-pyrazolyl)propanoic acid;Urocanic acid;Nicotinamide N-oxide;5-Oxo-2(5H)-isoxazolepropanenitrile;(E)-Urocanic acid;2-Aminonicotinic acid	HMDB0000177;HMDB0034267;HMDB0000301;HMDB0002730;HMDB0031338;HMDB0034174;HMDB0061680	7	L-Histidine;Histidine;3-(Pyrazol-1-yl)-L-alanine;D-Histidine;Urocanate;4-Nitroaniline;para-Benzoquinone_dioxime	C00135;C00768;C01162;C06419;C00785;C02126;C19345	13854.3	12296.9	13394	12522.1	13078.6	13233.1	10568.7	10870	10753.7	11141	11007.3	11276.6	8464.77	7126.75	7778.75	8141.43	7590.76	7728.86	10097.5	10980.6	11465.9	11520.9
neg-M157T162	157.016	2.70287	1	1	2-Furancarboxylic acid	Organoheterocyclic compounds	Furans	HMDB0000617	C01546	4	benzene-1,2,3,4,5-pentol;Zymonic acid;2-Methylene-4-oxopentanedioic acid;2-Maleylacetate	HMDB0137818;HMDB0031210;HMDB0037759;HMDB0060348	6	2-Maleylacetate;2-Hydroxymuconate;gamma-Oxalocrotonate;3-Hydroxy-cis,cis-muconate;4-Methylene-2-oxoglutarate;5-(Dihydroxymethyl)furan-2-carboxylate	C02222;C02501;C03453;C03676;C06035;C20901	15957.5	19535.9	14341.3	19349	16564.3	15926.8	23364.1	25463.1	25913.6	24805	33655.4	23132.1	16775.7	15973.3	19003.5	17115.3	26152.9	17165.9	20739.9	17189.4	19919.7	21742.9
neg-M158T57	158.047	0.952167	1	1	L-2-Amino-4-methylenepentanedioic acid	Organic acids and derivatives	Carboxylic acids and derivatives	HMDB0029433	C00651	10	L-2-Amino-4-methylenepentanedioic acid;L-trans-alpha-Amino-2-carboxycyclopropaneacetic acid;benzene-1,2,3,5-tetrol;benzene-1,2,3,4-tetrol;trans-trans-Muconic acid;Sumiki's acid;cis,cis-Muconic acid;Kojic acid;5-Hydroxymaltol;2,3-Methylenesuccinic acid	HMDB0029433;HMDB0034442;HMDB0125218;HMDB0134002;HMDB0002349;HMDB0002432;HMDB0006331;HMDB0032923;HMDB0032988;HMDB0059762	13	4-Methylene-L-glutamate;N-Methyl-2-oxoglutaramate;2-Hydroxymuconate_semialdehyde;cis,cis-Muconate;2-Oxo-2,3-dihydrofuran-5-acetate;cis,trans-Hexadienedioate;1,2,3,5-Tetrahydroxybenzene;2,5-Dihydro-5-oxofuran-2-acetate;cis,cis-4-Hydroxymuconic_semialdehyde;Kojic_acid;(S)-5-Oxo-2,5-dihydrofuran-2-acetate;5-Hydroxymethyl-2-furoate;5-(Dihydroxymethyl)furan-2-carbaldehyde	C00651;C03623;C00682;C02480;C03586;C03647;C03743;C04105;C06603;C14516;C14610;C20448;C20900	251769	257899	288487	250307	275309	254847	167208	186265	183589	173632	162895	167870	153492	154216	145165	153660	156929	143487	199610	198913	190489	189992
neg-M159T195	159.068	3.2481	1	1	3-Methyladipic acid	Lipids and lipid-like molecules	Fatty Acyls	HMDB0000555	NA	13	Propyleneglycol diacetate;3-Methyladipic acid;Pimelic acid;3,3-Dimethylglutaric acid;2-Methyladipic acid;Diethyl malonate;Mono-methyl-adipate;2-Ethylglutaric acid;Ethyl methyl_succinate;2,2-Dimethylglutaric acid;Hydralazine;alpha-Butyl-omega-hydroxypoly(oxyethylene) poly(oxypropylene);(2S)-2-hydrazinyl-3-(4-hydroxy-3-methoxyphenyl)-2-methylpropanoic acid	HMDB0041605;HMDB0000555;HMDB0000857;HMDB0002441;HMDB0029167;HMDB0029573;HMDB0059722;HMDB0059738;HMDB0059893;HMDB0061676;HMDB0015400;HMDB0032181;HMDB0142637	4	Pimelate;(1S,3R,4S)-3,4-Dihydroxycyclohexane-1-carboxylate;2-Propylsuccinic_acid;Hydralazine	C02656;C04687;C16657;C07040	5906.01	6636.21	6358.38	6531.69	5935.98	6924.22	5025.68	6534.76	5382.59	7188.98	5340.7	5523.06	7574.07	6476.16	7684.67	7172.89	8607.44	8068.07	7115.37	5291.67	6024.55	7148.27
neg-M159T227	159.104	3.79112	1	1	1-Methylcyclohexanol	Organic oxygen compounds	Organooxygen compounds	HMDB0059693	null	14	(7R)-7-hydroxyoctanoic Acid;7-Hydroxyoctanoic acid;Hydroxyoctanoic acid;3-Hydroxyoctanoic acid;(R)-2-Hydroxycaprylic acid;(R)-3-Hydroxyoctanoic acid;5-Hydroxyvalproic acid;3-Hydroxyvalproic acid;4-Hydroxyvalproic acid;Ethyl (卤)-3-hydroxyhexanoate;(+/-)-Ethyl 2-hydroxy-3-methylvalerate;Peroxyoctanoic acid;Isoamyl lactate;Ethyl 2-hydroxy-4-methylpentanoate	HMDB0062596;HMDB0000486;HMDB0000711;HMDB0001954;HMDB0002264;HMDB0010722;HMDB0013898;HMDB0013899;HMDB0013900;HMDB0031509;HMDB0032270;HMDB0032827;HMDB0059825;HMDB0059867	7	Ethyl_(R)-3-hydroxyhexanoate;Ethyl_(S)-3-hydroxyhexanoate;4-Hydroxyvalproic_acid;5-Hydroxyvalproic_acid;3-Hydroxyvalproic_acid;Rengyol;3-Hydroxyoctanoate	C03864;C03865;C16649;C16650;C16651;C17527;C20793	5202.47	4329.2	5354.26	5521.48	4970.93	4670.49	4844.41	5781.62	5157.33	5471.02	5818.73	5638.1	5853.52	5187.36	5652.61	5022.97	5310.28	5639.1	5311.79	5262.25	5496.58	5292.19
neg-M160T58	160.063	0.960492	1	1	2-Aminoadipic acid	Organic acids and derivatives	Carboxylic acids and derivatives	HMDB0000510	C00956	15	hydroxybutyrylglycine;Aminoadipic acid;Acetylhomoserine;(卤)-2,2'-Iminobispropanoic acid;Glutamate, gamma-methyl ester;N-Acetylthreonine;N-methyl-L-glutamic Acid;3-Hexenedioic acid;3-Methylglutaconic acid;(E)-2-Methylglutaconic acid;trans-2-Hexenedioic acid;3-Hydroxyadipic acid 3,6-lactone;Dimethyl fumarate;Maleic acid homopolymer;Ethyl hydrogen fumarate	HMDB0094716;HMDB0000510;HMDB0029423;HMDB0033747;HMDB0061715;HMDB0062557;HMDB0062660;HMDB0000393;HMDB0000522;HMDB0002266;HMDB0013311;HMDB0029171;HMDB0031257;HMDB0036232;HMDB0040207	16	L-2-Aminoadipate;N-Methyl-L-glutamate;O-Acetyl-L-homoserine;beta-Alanopine;Alanopine;L-Glutamate_methylester;4-Methyl-L-glutamate;3-Amino-2,3-dideoxy-scyllo-inosose;D-Alanyl-(R)-lactate;2,3-Dimethylmaleate;Triacetate;Methylitaconate;2-Methyleneglutarate;2-Hydroxy-2-(hydroxymethyl)-2H-pyran-3(6H)-one;1,5-Anhydro-4-deoxy-D-glycero-hex-3-en-2-ulose;1,5-Anhydro-4-deoxy-D-glycero-hex-1-en-3-ulose	C00956;C01046;C01077;C02207;C03210;C05016;C06234;C17581;C19694;C00922;C01757;C02295;C02930;C19821;C19822;C19826	70083.3	61983.3	68784.8	68590.8	66154.4	73046.4	44708.8	48094.8	52676.7	51060.7	47061.1	48379.1	52128.5	56238.7	48493.8	50106.2	50702.4	45328.4	53873.6	59792.2	52031	55112.6
neg-M161T108	161.047	1.80247	1	1	3-Hydroxy-3-methylglutaric acid	Lipids and lipid-like molecules	Fatty Acyls	HMDB0000355	C03761	10	2-Hydroxyadipic acid;3-Hydroxyadipic acid;3-Hydroxymethylglutaric acid;2(R)-Hydroxyadipic acid;Levoglucosan;D-1-Deoxy-erythro-hexo-2,3-diulose;Diethyl dicarbonate;D-1,5-Anhydrofructose;2-Hydroxy-2-ethylsuccinic acid;(-)-1-Methylpropyl 1-propenyl disulfide	HMDB0000321;HMDB0000345;HMDB0000355;HMDB0000368;HMDB0000640;HMDB0029934;HMDB0032873;HMDB0041561;HMDB0059758;HMDB0034426	20	Lichenin;(R)-3,3-Dimethylmalate;3-Ethylmalate;2-Hydroxyadipate;(R)-2-Ethylmalate;L-Rhamnono-1,4-lactone;(2R,3S)-2,3-Dimethylmalate;3-Hydroxy-3-methylglutarate;2-Dehydro-3-deoxy-L-fuconate;2-Dehydro-3-deoxy-L-rhamnonate;D-Fucono-1,4-lactone;2-Dehydro-3-deoxy-D-fuconate;3,6-Anhydrogalactose;3,6-Anhydroglucose;1,5-Anhydro-D-fructose;Diethyl_pyrocarbonate;(S)-2-(Hydroxymethyl)glutarate;2-Deoxy-scyllo…	C00478;C01088;C01989;C02360;C02488;C02991;C03652;C03761;C03827;C03979;C06158;C06159;C06474;C06478;C06485;C11592;C16390;C17209;C18028;C20902	61171.5	57144.8	71293.1	73692.4	69322.8	73707.7	66680.1	51457.2	52518.6	66257.6	54945.8	65015.7	78382.4	58447.3	56507.8	55806.4	72122.5	61034.6	56052.9	56028.9	54888.3	54419.3
neg-M163T229	163.041	3.81696	1	1	3-Hydroxycinnamic acid	Phenylpropanoids and polyketides	Cinnamic acids and derivatives	HMDB0001713	C12621	18	Methyl Phenylglyoxalate;3-(3-hydroxyphenyl)prop-2-enoic acid;3-phenyloxirane-2-carboxylic acid;3-(4-hydroxyphenyl)prop-2-enoic acid;4-methoxy-1-benzofuran-6-ol;3-(2-hydroxyphenyl)prop-2-enoic acid;3-(2,3-dihydroxyphenyl)prop-2-enal;3-(2,5-dihydroxyphenyl)prop-2-enal;3-(2-hydroxyphenyl)oxirane-2-carbaldehyde;(2E)-3-(3,4-dihydroxyphenyl)prop-2-enal;3-(4-hydroxyphenyl)oxirane-2-carbaldehyde;Phenylpy…	HMDB0062605;HMDB0125104;HMDB0126545;HMDB0128076;HMDB0129375;HMDB0134028;HMDB0134029;HMDB0134030;HMDB0134031;HMDB0141767;HMDB0141768;HMDB0000205;HMDB0001713;HMDB0002035;HMDB0002641;HMDB0012225;HMDB0030677;HMDB0041592	9	Phenylpyruvate;4-Coumarate;trans-2-Hydroxycinnamate;2-Hydroxy-3-phenylpropenoate;cis-2-Hydroxycinnamate;cis-p-Coumarate;3-Oxo-3-phenylpropanoate;Caffeic_aldehyde;trans-3-Hydroxycinnamate	C00166;C00811;C01772;C02763;C05838;C06738;C07114;C10945;C12621	9309.73	10145.1	9545.41	9436.85	10273.5	11263.6	55166.9	54429.1	54119.7	55269.2	56360.7	55849.6	1273.97	2290.81	948.588	2309.28	2114.58	1035.82	20407	23559.9	21376.9	22101.5
neg-M164T151	164.073	2.5195	1	1	L-(-)-Phenylalanine	Organic acids and derivatives	Carboxylic acids and derivatives	NA	NA	10	5-(3-Pyridyl)-2-hydroxytetrahydrofuran;L-Phenylalanine;3-Pyridinebutanoic acid;Benzocaine;Norsalsolinol;Gentiatibetine;Ethyl 2-aminobenzoate;Methyl N-methylanthranilate;Benzyl glycinate;4-Hydroxy-1-(3-pyridinyl)-1-butanone	HMDB0062407;HMDB0000159;HMDB0001007;HMDB0004992;HMDB0006044;HMDB0033485;HMDB0033589;HMDB0034169;HMDB0059934;HMDB0062402	10	L-Phenylalanine;Phenylalanine;D-Phenylalanine;Benzocaine;Tricaine;Metolcarb;4-Hydroxy-1-(3-pyridinyl)-1-butanone;5-(3-Pyridyl)-2-hydroxytetrahydrofuran;L-beta-Phenylalanine;D-beta-Phenylalanine	C00079;C02057;C02265;C07527;C18090;C18747;C19565;C19578;C20487;C20488	151596	144149	149999	144731	156118	151456	146966	168325	149523	161690	158128	159198	116515	114602	108657	116223	111497	126246	147534	147276	141509	142376
neg-M165T196	165.021	3.27396	1	1	Terephthalic acid	Benzenoids	Benzene and substituted derivatives	HMDB0002428	C06337	4	Phthalic acid;Benzoquinoneacetic acid;Terephthalic acid;3,4-Methylenedioxybenzoic acid	HMDB0002107;HMDB0002334;HMDB0002428;HMDB0032613	5	Phthalate;4-Hydroxyphenylglyoxylate;Terephthalate;3-Formylsalicylic_acid;4-Formylsalicylic_acid	C01606;C03590;C06337;C14096;C14100	27778.3	31582.4	30085.2	28660.2	29999.8	30926.3	36702.9	38269.9	35030.6	36523.1	37896.8	34321.1	34733.6	32819.1	36589.4	40651.9	40852.7	37663.6	27888	31824.2	33944.6	34811.3
neg-M165T53	165.042	0.890067	1	1	(S)-3,4-Dihydroxybutyric acid	Organic acids and derivatives	Hydroxy acids and derivatives	HMDB0000337	null	11	Arabinonic acid;Ribonic acid;2,3,4,5-Tetrahydroxypentanoic acid;L-Lyxonate;L-Xylonate;S-Propyl 1-propanesulfinothioate;3-Methylxanthine;7-Methylxanthine;1-Methylxanthine;9-Methylxanthine;Noradrenochrome o-semiquinone	HMDB0000539;HMDB0000867;HMDB0059750;HMDB0060255;HMDB0060256;HMDB0034394;HMDB0001886;HMDB0001991;HMDB0010738;HMDB0059716;HMDB0013029	9	D-Xylonate;L-Arabinonate;D-Arabinonate;D-Ribonate;L-Xylonate;L-Lyxonate;7-Methylxanthine;3-Methylxanthine;1-Methylxanthine	C00502;C00545;C00878;C01685;C05411;C05412;C16353;C16357;C16358	123844	117702	116344	119008	110441	116785	128797	128499	120416	127818	125905	125908	120551	104603	111178	100059	107345	98990.9	119662	120881	115979	116520
neg-M169T314	169.089	5.23892	1	1	3,5,5-Trimethyl-2-cyclopenten-1-one	Organooxygen compounds	Carbonyl compounds	HMDB0040246	null	8	1,4-Ipomeadiol;cis-3-Hexenyl pyruvate;Cyclohexaneundecanoic acid;(Z)-9-Heptadecenoic acid;2,4-Heptadecanedione;10Z-Heptadecenoic acid;7-Hexadecenoic acid, methyl ester;9Z-heptadecenoic acid	HMDB0030471;HMDB0038276;HMDB0030997;HMDB0031046;HMDB0040888;HMDB0060038;HMDB0061858;HMDB0062437	4	Furfural_diethyl_acetal;1-Methyl-4-phenylpyridinium;omega-Cyclohexylundecanoic_acid;9E-Heptadecenoic_acid	C14280;C11310;C12100;C16536	4044.28	4411.86	3637.21	4154.34	4403.07	4617.65	3319.92	3968.71	3061.56	3886.12	3021.85	3500.93	6490.33	6061.11	6594.69	5724.62	6506.09	7184.77	4252.42	3945.71	4591.22	4438.14
neg-M171T235	171.068	3.92026	1	1	3,5-Dimethyl-1,2-cyclopentanedione	Organic oxygen compounds	Organooxygen compounds	HMDB0037027	null	1	7(14)-Bisabolene-2,3,10,11-tetrol	HMDB0035918	1	sn-Glycero-3-phosphocholine	C00670	3101.7	2774.31	2791.42	2782.16	2698.18	2752.04	2914.66	2874.13	2695.26	2859.4	2754.89	2723.56	2975.61	3092.28	2955.75	2943.62	2957.53	2659.54	2768.31	4121.27	2815.83	3588.22
neg-M173T222	173.084	3.69726	1	1	Suberic acid	Lipids and lipid-like molecules	Fatty Acyls	HMDB0000893	C08278	7	Dimethyl adipate;Suberic acid;Ethyladipic acid;Diethyl succinate;2,4-Dimethyladipic acid;3-Methylpimelic acid;2-Propylglutaric acid	HMDB0041606;HMDB0000893;HMDB0002023;HMDB0033838;HMDB0059727;HMDB0059757;HMDB0060684	5	Suberic_acid;Dimethyl_adipate;2-Propylglutaric_acid;Dimethoxane;Echinorine	C08278;C14570;C16658;C19402;C10665	6259.39	6138.07	5892.37	5563.14	5586.1	6056.24	6293.4	6600.12	5588.15	6054.09	6095.79	6392.43	6484.52	6786.77	7111.76	6489.68	7057.78	7390.22	6446.69	6457.83	6536.36	7129.74
neg-M173T48	173.106	0.805742	1	1	DL-Arginine	Organic acids and derivatives	Carboxylic acids and derivatives	HMDB0000517	NA	2	L-Arginine;D-Arginine	HMDB0000517;HMDB0003416	3	L-Arginine;D-Arginine;Amino_acid(Arg-)	C00062;C00792;C02385	40337.3	39474.3	40175.8	39949.7	38091.3	41702.4	19422.7	20807.5	19920	21591.4	21140.8	20325.6	17743.2	16736.3	17333.2	16394.6	16232.8	16924.6	25264.8	26642.3	26333.2	27200.7
neg-M175T63	175.027	1.05015	1	1	Vitamin C	Organoheterocyclic compounds	Dihydrofurans	HMDB0000044	C00072	3	Ascorbic acid;D-Glucurono-6,3-lactone;1,2,3-Propanetricarboxylic acid	HMDB0000044;HMDB0006355;HMDB0031193	13	Ascorbate;D-Glucuronolactone;2-Hydroxy-3-oxoadipate;L-xylo-Hexulonolactone;D-Glucurono-6,2-lactone;5-Dehydro-4-deoxy-D-glucuronate;(4S)-4,6-Dihydroxy-2,5-dioxohexanoate;(4S,5S)-4,5-Dihydroxy-2,6-dioxohexanoate;Parapyruvate;D-Galacturonolactone;2-Dehydro-D-glucono-1,5-lactone;Propane-1,2,3-tricarboxylate;Erythorbic_acid	C00072;C02670;C03217;C03289;C03387;C04053;C04349;C04471;C06033;C06430;C06440;C19806;C20364	87551.3	70095.2	75363.6	79230.7	74036.3	73646.3	71853.6	60755.7	62305.7	69006.4	69681.8	64525.6	71978	64796.9	69096.2	69097.1	71040.4	69294.6	63838.9	68641.6	70949.5	67637.3
neg-M175T189	175.063	3.15057	1	1	2-Isopropylmalic acid	Lipids and lipid-like molecules	NA	HMDB0000402	C02504	0	-	-	0	-	-	57429.6	68291.8	65412.6	67282.7	63288.8	67624.4	88136.2	100824	86049.6	93872.9	88084.9	87617	61572.8	76456.7	68581.3	78157.5	80537.9	81235.4	64006.2	69015.6	79827	79485.7
neg-M177T199	177.021	3.31027	1	1	6,7-Dihydroxycoumarin	Phenylpropanoids and polyketides	Coumarins and derivatives	HMDB0030819	C09263	9	Aesculetin;5,7-dihydroxy-2H-chromen-2-one;5,6-dihydroxy-2H-chromen-2-one;3,7-dihydroxy-2H-chromen-2-one;3,6-dihydroxy-2H-chromen-2-one;3,8-dihydroxy-2H-chromen-2-one;5,7-Dihydroxy-4H-1-benzopyran-4-one;4,7-Dihydroxy-2H-1-benzopyran-2-one;7,8-dihydroxy-2H-chromen-2-one	HMDB0030819;HMDB0136739;HMDB0136740;HMDB0141198;HMDB0141199;HMDB0141200;HMDB0032950;HMDB0032951;HMDB0130547	4	7,8-Dihydroxycoumarin;5,7-Dihydroxychromone;Esculetin;Caffeoquinone	C03093;C09001;C09263;C16828	22218.9	20234.3	18548.4	18371.5	19912.7	18315.1	39715.6	44538.6	38355.1	47362.5	41827.5	45781.7	6798.52	6774.25	5818.43	7511.51	6572.31	5088.34	22587.5	26172	24909.5	24391
neg-M177T95	177.042	1.58975	1	1	Methylsuccinic acid	Lipids and lipid-like molecules	Fatty Acyls	HMDB0001844	C08645	9	Gluconolactone;2-Keto-3-deoxy-D-gluconic acid;3-Keto-b-D-galactose;Galactonolactone;L-Gulonolactone;D-Arabino-hexos-2-ulose;Methylthiomethyl 2-methylbutanethiolate;Melizame;N-benzoylglycinate	HMDB0000150;HMDB0001353;HMDB0001385;HMDB0002541;HMDB0003466;HMDB0029932;HMDB0031714;HMDB0029684;HMDB0062583	23	D-Glucono-1,5-lactone;2-Dehydro-3-deoxy-D-gluconate;5-Dehydro-D-fructose;2,4,6/3,5-Pentahydroxycyclohexanone;L-Gulono-1,4-lactone;L-Galactono-1,4-lactone;2-Dehydro-3-deoxy-D-galactonate;D-Galactono-1,5-lactone;Hexose-1,5-lactone;2-Dehydro-D-glucose;D-Glucono-1,4-lactone;D-galacto-Hexodialdose;D-Galactono-1,4-lactone;3-Dehydro-2-deoxy-D-gluconate;3-Keto-beta-D-galactose;Gulono-1,4-lactone;2-Deoxy-…	C00198;C00204;C00273;C00691;C01040;C01115;C01216;C02669;C02692;C02779;C03107;C03269;C03383;C03926;C05394;C05410;C06892;C16737;C17577;C19679;C20251;C20680;C20903	21072	17940.7	20494.4	14641.4	19152.4	22107.9	10730.6	10891.9	10787.7	10921.4	9671.63	10534.6	11459.7	8719.99	13774.5	9312.35	10757.9	10024.3	11392.9	14205.4	14800.6	15153.8
neg-M177T113	177.042	1.89125	1	1	Methylmalonic acid	Organic acids and derivatives	Carboxylic acids and derivatives	HMDB0000202	C02170	9	Gluconolactone;2-Keto-3-deoxy-D-gluconic acid;3-Keto-b-D-galactose;Galactonolactone;L-Gulonolactone;D-Arabino-hexos-2-ulose;Methylthiomethyl 2-methylbutanethiolate;Melizame;N-benzoylglycinate	HMDB0000150;HMDB0001353;HMDB0001385;HMDB0002541;HMDB0003466;HMDB0029932;HMDB0031714;HMDB0029684;HMDB0062583	23	D-Glucono-1,5-lactone;2-Dehydro-3-deoxy-D-gluconate;5-Dehydro-D-fructose;2,4,6/3,5-Pentahydroxycyclohexanone;L-Gulono-1,4-lactone;L-Galactono-1,4-lactone;2-Dehydro-3-deoxy-D-galactonate;D-Galactono-1,5-lactone;Hexose-1,5-lactone;2-Dehydro-D-glucose;D-Glucono-1,4-lactone;D-galacto-Hexodialdose;D-Galactono-1,4-lactone;3-Dehydro-2-deoxy-D-gluconate;3-Keto-beta-D-galactose;Gulono-1,4-lactone;2-Deoxy-…	C00198;C00204;C00273;C00691;C01040;C01115;C01216;C02669;C02692;C02779;C03107;C03269;C03383;C03926;C05394;C05410;C06892;C16737;C17577;C19679;C20251;C20680;C20903	10512	9569.84	9170.45	8807.2	9148.76	8705.15	10264.1	10023.7	12575.4	11723.4	10292.3	9899.96	8662.22	11658.7	6995.1	11395.8	11357	8761.97	8892.27	7915.55	8799.9	10270.4
neg-M177T69	177.042	1.15494	1	1	2-Hydroxy-4-oxopentanoic acid	Organic acids and derivatives	Keto acids and derivatives	HMDB0040531	null	9	Gluconolactone;2-Keto-3-deoxy-D-gluconic acid;3-Keto-b-D-galactose;Galactonolactone;L-Gulonolactone;D-Arabino-hexos-2-ulose;Methylthiomethyl 2-methylbutanethiolate;Melizame;N-benzoylglycinate	HMDB0000150;HMDB0001353;HMDB0001385;HMDB0002541;HMDB0003466;HMDB0029932;HMDB0031714;HMDB0029684;HMDB0062583	23	D-Glucono-1,5-lactone;2-Dehydro-3-deoxy-D-gluconate;5-Dehydro-D-fructose;2,4,6/3,5-Pentahydroxycyclohexanone;L-Gulono-1,4-lactone;L-Galactono-1,4-lactone;2-Dehydro-3-deoxy-D-galactonate;D-Galactono-1,5-lactone;Hexose-1,5-lactone;2-Dehydro-D-glucose;D-Glucono-1,4-lactone;D-galacto-Hexodialdose;D-Galactono-1,4-lactone;3-Dehydro-2-deoxy-D-gluconate;3-Keto-beta-D-galactose;Gulono-1,4-lactone;2-Deoxy-…	C00198;C00204;C00273;C00691;C01040;C01115;C01216;C02669;C02692;C02779;C03107;C03269;C03383;C03926;C05394;C05410;C06892;C16737;C17577;C19679;C20251;C20680;C20903	15687.4	16163.2	18191.5	17192.2	17937.2	16927.2	11508.2	12268.4	11754.4	9304.67	10208.8	10708.7	11160.7	10117.1	12353.9	10930.4	10056.9	10583.8	12270.8	12793.6	12774.7	14727.3
neg-M179T53	179.058	0.888983	1	1	2,3-Dihydroxyvaleric acid	Lipids and lipid-like molecules	Fatty Acyls	HMDB0000421	null	6	Paraxanthine;Theophylline;Theobromine;Adrenochrome o-semiquinone;Cis-2-coumarate;Trans-3-coumarate	HMDB0001860;HMDB0001889;HMDB0002825;HMDB0012883;HMDB0062655;HMDB0062774	3	Theophylline;Theobromine;1,7-Dimethylxanthine	C07130;C07480;C13747	254260	238123	251132	240628	240344	242427	295059	281981	295755	299037	297741	289005	300687	263465	283995	266686	268215	268073	266532	276633	261816	277906
neg-M180T97	180.068	1.61867	1	1	L-Tyrosine	Organic acids and derivatives	Carboxylic acids and derivatives	HMDB0000158	C00082	7	L-Tyrosine;4-Hydroxy-4-(3-pyridyl)-butanoic acid;L-Threo-3-Phenylserine;Beta-Tyrosine;o-Tyrosine;Meta-Tyrosine;4,6,7-Trihydroxy-1,2,3,4-tetrahydroisoquinoline	HMDB0000158;HMDB0001119;HMDB0002184;HMDB0003831;HMDB0006050;HMDB0059720;HMDB0060280	9	L-Tyrosine;Tyrosine;L-threo-3-Phenylserine;3-Amino-3-(4-hydroxyphenyl)propanoate;D-Tyrosine;gamma-Hydroxy-3-pyridinebutanoate;N-Hydroxy-L-phenylalanine;3-Hydroxy-L-phenylalanine;(S)-beta-Tyrosine	C00082;C01536;C03290;C04368;C06420;C19579;C19712;C20807;C21308	6877.92	5739.12	7256.16	7242.1	7362.04	5693.8	8192.55	7533.69	7661.34	8443.45	9702.11	6379.43	3532.68	4086.36	3712.9	3760.95	2713.18	3324.36	5884.35	4869.86	5996.02	6672.07
neg-M187T246	187.1	4.09954	1	1	Azelaic acid	Lipids and lipid-like molecules	Fatty Acyls	HMDB0000784	C08261	0	-	-	0	-	-	64643.3	59622	64168.7	65467.7	58738.2	54611.5	49717.7	41717.3	43404.8	43193.2	41348.2	40456	71212.5	69365.4	64864	73854.8	64094.6	70032.9	57184.1	56664.3	68098.6	54820.6
neg-M187T163	187.111	2.71475	1	1	Gly-Leu	Organic acids and derivatives	Carboxylic acids and derivatives	HMDB0000759	C02155	0	-	-	0	-	-	50363.2	46613.1	52502.7	45853	47062.9	46753.8	54720.3	61503.2	61231.5	59473.4	58138.2	56253.4	52162.6	51175	48711	50916.3	49444.3	48540.1	50152.7	50239.3	54390.5	53987.3
neg-M189T65	189.006	1.08098	1	1	Epoxytricarballylic acid	Unknown	-	NA	NA	0	-	-	0	-	-	11495.4	14206.3	13869	11643.9	11184.3	12674.8	17041.6	18211.2	19370.8	16520.6	18518.7	18632.9	15307	15800.3	22966.2	21935.6	16301	15861.6	14464.9	13871.9	15239.3	14622.9
neg-M189T221	189.079	3.67586	1	1	4-Methyl-2-oxovaleric acid	Organic acids and derivatives	Keto acids and derivatives	HMDB0000695	C00233	3	3-Hydroxysuberic acid;Diethyl L-malate;6-(2-Hydroxyethoxy)-6-oxohexanoic acid	HMDB0000325;HMDB0040220;HMDB0061681	2	(R)-3-((R)-3-Hydroxybutanoyloxy)butanoate;Allidochlor	C04546;C19043	5609.9	6810.79	6008.16	6457.91	6111.12	7146.77	5586.58	6779.82	6347.43	6672.98	6342.24	5961.27	6581.69	5732.87	7365.43	6613.05	6419.52	6923.91	5216.32	6103.15	6394.43	6760.21
neg-M193T277	193.052	4.60907	1	1	mono-Benzyl malonate	Benzenoids	Benzene and substituted derivatives	HMDB0059721	null	30	3-(4-hydroxy-3-methoxyphenyl)prop-2-enoic acid;(2E)-3-(3-hydroxy-5-methoxyphenyl)prop-2-enoic acid;3-(3-hydroxy-5-methoxyphenyl)prop-2-enoic acid;3-(4-methoxyphenyl)-2-oxopropanoic acid;3-(3-hydroxy-4-methoxyphenyl)prop-2-enoic acid;(2Z)-2-hydroxy-3-(4-methoxyphenyl)prop-2-enoic acid;(2E)-3-(2-hydroxy-4-methoxyphenyl)prop-2-enoic acid;3-(4-methoxyphenyl)oxirane-2-carboxylic acid;3-(2-hydroxy-3-me…	HMDB0125096;HMDB0125524;HMDB0125588;HMDB0127500;HMDB0131137;HMDB0131171;HMDB0131172;HMDB0131173;HMDB0134088;HMDB0135741;HMDB0137510;HMDB0140957;HMDB0141263;HMDB0141265;HMDB0142175;HMDB0000954;HMDB0000955;HMDB0002120;HMDB0029663;HMDB0030765;HMDB0032614;HMDB0032652;HMDB0037644;HMDB0039606;HMDB0059721;HMDB0061686;HMDB0134704;HMDB0029566;HMDB0014607;HMDB0038956	17	Scytalone;Ferulate;6-Hydroxymellein;2,4,8-Trihydroxy-1-tetralone;Isoferulic_acid;Methyl_caffeate;Dimethyl_phthalate;5-Hydroxyconiferaldehyde;Kakuol;3,4-Dihydroxy-9,10-secoandrosta-1,3,5(10)-triene-9,17-dione;Gibberellin_A9;Bisphenol_A_bis(2-hydroxyethyl)ether;1-Dehydro-15alpha-hydroxytestololactone;11beta,13-Dihydroxy-3-oxo-13,17-secoandrosta-1,4-dien-17-oic_acid,_delta-lactone;Capillartemisin_A;…	C00779;C01494;C02379;C09974;C10470;C10477;C11233;C12204;C16982;C04793;C11863;C14347;C14946;C15456;C17789;C17795;C18869	3475.21	4596.58	4740.8	3830.61	4870.55	3590.63	4756.24	5752.34	4120.99	5224.1	6081.2	4524.15	4475.18	4199.27	3421.33	4759.26	3159.57	3316.4	3891.84	3770.62	5169.97	4115.78
neg-M193T235	193.053	3.91195	1	1	3-Hydroxy-4-methoxycinnamic acid	Phenylpropanoids and polyketides	Cinnamic acids and derivatives	HMDB0000955	C10470	4	3-[8-hydroxy-2-methyl-2-(4-methylpent-3-en-1-yl)-2H-chromen-5-yl]propanoic acid;Isopulegone caffeate;Sodium Tetradecyl Sulfate;Avenalumin III	HMDB0134704;HMDB0029566;HMDB0014607;HMDB0038956	8	3,4-Dihydroxy-9,10-secoandrosta-1,3,5(10)-triene-9,17-dione;Gibberellin_A9;Bisphenol_A_bis(2-hydroxyethyl)ether;1-Dehydro-15alpha-hydroxytestololactone;11beta,13-Dihydroxy-3-oxo-13,17-secoandrosta-1,4-dien-17-oic_acid,_delta-lactone;Capillartemisin_A;Capillartemisin_B;Naptalam	C04793;C11863;C14347;C14946;C15456;C17789;C17795;C18869	9878.91	10148	13189.6	9949.27	10082.8	12844.4	29357.5	29771	29268.7	30763.2	31087	31565.4	9276.61	8473.73	8496.42	9124.6	9628.52	8490.84	15766.4	17221.1	17287.7	16017.6
neg-M194T357	194.084	5.94486	1	1	N-methyl-4,6,7-trihydroxy-1,2,3,4-tetrahydroisoquinoline	Organoheterocyclic compounds	Tetrahydroisoquinolines	HMDB0060065	null	0	-	-	0	-	-	36692.2	31328.1	35269	34729	35162	29643.9	36704.5	39613.2	36343.4	36065.4	33640.7	36761.6	40865.3	39317.8	44604.2	39034.4	38960.8	32149.9	37904.8	37889.5	35244.3	31229.2
neg-M195T53_2	195.053	0.888283	1	1	D-Gluconic acid	Organic oxygen compounds	NA	HMDB0000625	C00257	6	1,3-Dimethyluric acid;3,7-Dimethyluric acid;1,9-Dimethyluric acid;7,9-Dimethyluric acid;1,7-Dimethyluric acid;3,9-Dimethyluric acid	HMDB0001857;HMDB0001982;HMDB0002026;HMDB0004308;HMDB0011103;HMDB0059704	2	1,7-Dimethyluric_acid;3,7-Dimethyluric_acid	C16356;C16360	114953	110349	99032.6	105157	102009	114441	108254	103161	102947	105328	106540	99739.9	129644	123660	119257	122901	116433	119163	117811	113500	115403	112892
neg-M199T291	199.136	4.84234	1	1	(S)-9-Hydroxy-10-undecenoic acid	Organic acids and derivatives	Hydroxy acids and derivatives	HMDB0032662	null	2	1,21-Heneicosanediol;erythro-6,8-Heneicosanediol	HMDB0031288;HMDB0041077	0	-	-	17068.9	20835.1	18546.4	18383.4	17202	15638	13277.9	12697.2	15599.5	16417.4	12429.2	14348.3	10768.7	10611	16882.7	11883.3	12462.5	16642.4	12375.2	12879.9	18274	15411.4
neg-M201T117	201.127	1.95373	1	1	Leu-Ala	Organic acids and derivatives	Carboxylic acids and derivatives	HMDB0028922	NA	6	(卤)-Anisoxide;Feniculin;2-Pentyl-3-phenyl-2-propenal;Dictagymnin;Panaquinquecol 5;Pentyl cinnamaldehyde	HMDB0030572;HMDB0030838;HMDB0031313;HMDB0039274;HMDB0039356;HMDB0061830	1	alpha-Amylcinnamaldehyde	C12288	2140.81	2262.16	2722.45	1899.75	2447.27	2171.72	3960.74	4127.07	4123.3	8888.53	4418.53	4312.44	5836.36	5310.08	5488.91	6102.42	5586.21	5671.65	4023.81	3838.42	3816	3594.44
neg-M202T45	202.122	0.754783	1	1	Gly-Lys	Organic acids and derivatives	Carboxylic acids and derivatives	HMDB0028846	NA	3	Crotamiton;(E)-2-Tridecene-4,6,8-triyn-1-ol;(all-E)-3,5,7-Tridecatriene-9,11-diyn-1-ol	HMDB0014410;HMDB0030931;HMDB0038526	0	-	-	4631.64	4277.4	5121.84	4919.61	4740.36	4662.79	3755.83	3527.05	3696.08	3723.9	3587.08	3450.76	3436.97	3012.68	3335.51	3290.05	2986.62	3494.91	3736.74	4200.49	3749.91	4245.03
neg-M203T174	203.085	2.89961	1	1	Tryptophan	Organoheterocyclic compounds	Indoles and derivatives	HMDB0000929	C00078	42	5,12-dihydroxy-6,8,10,14-eicosatetraenoic acid;10-hydroxy-11S,12S-epoxy-5Z,8Z,14Z-eicosatrienoic acid;5,20-DiHETE;5(S),11(R)-DiHETE;(5Z,9E,14Z)-(8xi,11R,12S)-11,12-epoxy-8-hydroxyicosa-5,9,14-trienoic Acid;8,20-DiHETE;15-HPETE;5(S),15(R)-DiHETE;Leukotriene B4;5(S)-Hydroperoxyeicosatetraenoic acid;8-iso-PGA1;Prostaglandin A1;Prostaglandin B1;12(S)-HPETE;15(S)-HPETE;Hepoxilin A3;Hepoxilin B3;12(R)-…	HMDB0062409;HMDB0062479;HMDB0062614;HMDB0062615;HMDB0062619;HMDB0062687;HMDB0062688;HMDB0062749;HMDB0001085;HMDB0001193;HMDB0002236;HMDB0002656;HMDB0002982;HMDB0004243;HMDB0004244;HMDB0004688;HMDB0004690;HMDB0004692;HMDB0004693;HMDB0004696;HMDB0004699;HMDB0005050;HMDB0005087;HMDB0005088;HMDB0005089;HMDB0010204;HMDB0010211;HMDB0010216;HMDB0010219;HMDB0011135;HMDB0012498;HMDB0012839;HMDB0034686;HMD…	20	Dihydroaceanthrylene;Prostaglandin_B1;Leukotriene_B4;(13E)-(15S)-15-Hydroxy-9-oxoprosta-10,13-dienoate;(13E)-(15S)-15-Hydroxy-9-oxoprosta-11,13-dienoate;8(R)-HPETE;(5Z,9E,14Z)-(8xi,11R,12S)-11,12-Epoxy-8-hydroxyicosa-5,9,14-trienoic_acid;5(S)-HPETE;12(S)-HPETE;15(S)-HPETE;Diterpenoid_SP-II;Portulal;15H-11,12-EETA;Hepoxilin_A3;Hepoxilin_B3;12(R)-HPETE;11H-14,15-EETA;11(R)-HPETE;9(S)-HPETE;8(S)-HPE…	C19401;C00959;C02165;C04685;C04686;C04822;C04849;C05356;C05965;C05966;C09087;C09175;C14781;C14808;C14810;C14812;C14813;C14820;C14821;C14823	23187.6	21217.6	26365.2	23393	23112	20755.9	23121.7	18982.5	19963.8	22464.9	18583.2	23769.2	28959.1	21042.9	20220.5	22844.8	19672.2	19221	25743.5	21672.5	25690.7	21462.6
neg-M205T122	205.038	2.03282	1	1	3-Oxoglutaric acid	Organic acids and derivatives	Keto acids and derivatives	HMDB0013701	null	2	(R)-lipoic acid;(S)-lipoic acid	HMDB0001451;HMDB0014312	2	Lipoate;(R)-Lipoate	C00725;C16241	16511.9	19018.8	18368.5	15806.6	17703.3	20026.7	27170.2	24045.7	21094.6	25131.7	22981	22523.7	17855.7	17188.2	17646.7	18662.4	24154.5	18642	16405	18646.8	19277.3	19374.5
neg-M205T53	205.085	0.876558	1	1	Thr-Ser	Organic acids and derivatives	Carboxylic acids and derivatives	HMDB0029070	NA	19	5-[(3-methoxyphenyl)methyl]oxolan-2-one;(1Z)-2-hydroxy-1-(4-methoxyphenyl)pent-1-en-3-one;(1E)-1-(2-hydroxy-4-methoxyphenyl)pent-1-en-3-one;(1E)-4-hydroxy-1-(4-methoxyphenyl)pent-1-en-3-one;1-[3-(4-methoxyphenyl)oxiran-2-yl]propan-1-one;(1E)-5-hydroxy-1-(4-methoxyphenyl)pent-1-en-3-one;1-(4-methoxyphenyl)pentane-2,3-dione;4-hydroxy-3-(3-methylbut-2-en-1-yl)benzoic acid;Ethyl trans-p-methoxycinnam…	HMDB0127763;HMDB0132972;HMDB0132974;HMDB0132975;HMDB0132976;HMDB0132977;HMDB0132987;HMDB0135898;HMDB0030762;HMDB0031729;HMDB0031973;HMDB0032348;HMDB0033594;HMDB0034122;HMDB0034135;HMDB0035071;HMDB0041410;HMDB0031574;HMDB0032499	4	Benzyl_2-methyl-3-oxobutanoate;p-Methoxycinnamic_acid_ethyl_ester;3-Dimethylallyl-4-hydroxybenzoate;Acetyleugenol	C04000;C10476;C12458;C14567	12661.2	12287.4	9883.8	11755.5	9458.08	11006.9	13881	12106.8	12558.1	13457.6	11047.2	13251.4	12585.9	10843.4	10864.1	10959.1	9779.71	10137.4	12703.9	12232.4	11330.9	11842.3
neg-M206T230	206.085	3.83693	1	1	N-Acetyl-L-phenylalanine	Organic acids and derivatives	Carboxylic acids and derivatives	HMDB0000512	C03519	1	Ethyl 4-(acetylthio)butyrate	HMDB0032259	1	2-Oxo-7-methylthioheptanoic_acid	C17220	2927.87	3100.92	2998.03	3164.98	3183.58	2928.01	2990.98	2891.2	3065.88	3271.46	3199.02	3272.24	2506.06	2886.23	2902.27	2725.52	2762.01	2809.98	2778.17	2899.74	2815.43	2891.56
neg-M209T246	209.082	4.10066	1	1	5-(3',5')-Dihydroxyphenyl-gamma-valerolactone	Benzenoids	Phenols	HMDB0029187	null	22	2,2-dimethyl-3,4-dihydro-2H-1-benzopyran-4,5,7-triol;3-(3,5-dimethoxyphenyl)propanoic acid;2-[(2E)-4-hydroxy-3-methylbut-2-en-1-yl]benzene-1,3,5-triol;2-(4-hydroxy-3-methylbut-2-en-1-yl)benzene-1,3,5-triol;4-(3-methylbut-2-en-1-yl)benzene-1,2,3,5-tetrol;2-[(3,3-dimethyloxiran-2-yl)methyl]benzene-1,3,5-triol;2-(3,4-dimethoxyphenyl)propanoic acid;3-hydroxy-4-(4-hydroxy-3-methoxyphenyl)butan-2-one;4…	HMDB0125803;HMDB0127493;HMDB0129253;HMDB0129254;HMDB0129255;HMDB0129256;HMDB0130385;HMDB0133478;HMDB0133511;HMDB0133519;HMDB0133526;HMDB0133535;HMDB0135671;HMDB0013070;HMDB0029187;HMDB0029233;HMDB0033798;HMDB0034047;HMDB0036199;HMDB0039428;HMDB0041406;HMDB0060737	4	Phosphoagmatine;Sinapyl_alcohol;Phlorisovalerophenone;Multifidol	C02726;C02325;C07350;C10709	7660.33	6309.46	7221.28	8521.62	6612.89	7284.83	6896.09	5661.19	5071.23	5141.16	5574.31	5385.36	9710.62	8961.5	8159.6	9779.44	8769.53	8896.25	7869.87	7265.71	8418.13	6820.74
neg-M209T313	209.121	5.2237	1	1	2-Butyl-4-methylphenol	Benzenoids	Benzene and substituted derivatives	HMDB0032060	null	3	5-Heptadecyl-1,3-benzenediol;Saxagliptin;(卤)-Pandamarine	HMDB0038530;HMDB0015634;HMDB0040383	0	-	-	12873.6	15891.7	13370.5	13637.7	14909.3	11441.6	15778.2	11577.9	17244.5	14636.7	10696.4	15219.4	12944	11075.3	11525.2	11437.5	15615.1	13516.4	12602	14317.6	12698.1	10449.6
neg-M215T257	215.131	4.28386	1	1	Undecanedioic acid	Lipids and lipid-like molecules	Fatty Acyls	HMDB0000888	null	1	Pyrimethanil	HMDB0033135	1	Pyrimethanil	C11180	4351.45	3772.34	3541.2	4091.62	4306.08	5280.03	2946.19	3725.87	2006.78	3236.8	3081.19	3968.94	5775.69	4915.88	5445.22	5578.56	5588.86	7288.93	4016.83	4366.87	4485.42	4280.65
neg-M215T144	215.143	2.40813	1	1	Valyl-Valine	Organic acids and derivatives	Carboxylic acids and derivatives	HMDB0029140	null	8	2-Hexyl-3-phenyl-2-propenal;(R)-ar-Turmerone;5beta-1,3,7(11)-Eudesmatrien-8-one;1,3,5,11-Bisabolatetraen-10-one;1,2-Dehydro-alpha-cyperone;Furanodiene;Isogermafurene;1,10-Oxidocalamenene	HMDB0031736;HMDB0035612;HMDB0035965;HMDB0036108;HMDB0036589;HMDB0036769;HMDB0038147;HMDB0059863	2	Atractylone;Furanodiene	C16919;C16959	31818.4	36697.5	35047	36902.5	34640.4	36193.8	43518.6	51093.7	47319.4	52393.5	52023.9	51943.9	40922	38105	40843.1	40282.1	39326.6	44595.4	36792.9	40387.2	40630.3	43856.9
neg-M216T46	216.138	0.762542	1	1	Lysyl-Alanine	Organic acids and derivatives	Carboxylic acids and derivatives	HMDB0028944	null	3	Ethoxyquin;2-(2-Methylpropoxy)naphthalene;(2Z)-2-(phenylmethylidene)hept-6-enal	HMDB0039531;HMDB0035076;HMDB0133163	0	-	-	7405.16	7698.93	7494	7352.98	7653.69	7535.95	6378.68	6382.43	6407.84	6555.59	6210.57	5986.04	6014.53	6871.54	6790.74	6095.51	6191.18	5860.64	5951.05	7277.62	6714.49	6417.69
neg-M217T159	217.122	2.64231	1	1	Ser-Leu	Organic acids and derivatives	Carboxylic acids and derivatives	HMDB0029043	NA	15	(R)-Pterosin B;Dimethylbenzyl carbinyl crotonate;Isoamyl cinnamate;2-(3-Hydroxy-4-methylphenyl)-5-methyl-4-hexen-3-one;cis-3-Hexenyl phenylacetate;Cinnamyl isovalerate;(2Z)-2-(phenylmethylidene)heptanoic acid;3-hydroxy-2-(phenylmethylidene)heptanal;(2Z)-2-[(3-hydroxyphenyl)methylidene]heptanal;(2Z)-2-[(4-hydroxyphenyl)methylidene]heptanal;(2Z)-6-hydroxy-2-(phenylmethylidene)heptanal;2-pentyl-3-ph…	HMDB0030759;HMDB0032227;HMDB0037704;HMDB0037738;HMDB0038281;HMDB0041318;HMDB0133155;HMDB0133156;HMDB0133157;HMDB0133158;HMDB0133159;HMDB0133160;HMDB0133161;HMDB0133162;HMDB0035170	0	-	-	38461.8	42796.6	42670.9	42850.1	43518.3	41947.8	53649	57065	49141.1	51489	50948.7	50544.9	60206.3	64961.4	55944.9	56093.2	54661.3	52016.3	48320.5	41160.9	47549.6	49375.4
neg-M219T53_2	219.065	0.877867	1	1	Ser-Asp	Organic acids and derivatives	Carboxylic acids and derivatives	HMDB0029035	NA	2	3-Propylidene-1(3H)-isobenzofuranone;4-Methoxy-1-naphthol	HMDB0031845;HMDB0032727	3	Menadiol;1,8-Dihydroxy-3-methylnaphthalene;1,2-Dihydroxy-8-methylnaphthalene	C07126;C12344;C14084	10211.3	9633.31	10046.7	7716.46	9255.1	7735.61	9626.65	8387.34	8430.94	10314.7	9374.57	9851.2	10450.7	9451.69	7125.67	8710.11	11224.2	9366.02	8816.75	9930.93	9245.04	9780.01
neg-M221T388	221.158	6.45994	1	1	(10betaH,11xi)-11-Hydroxy-13-nor-6-eremophilen-8-one	Lipids and lipid-like molecules	Prenol lipids	HMDB0037605	null	0	-	-	0	-	-	4770.84	4281.13	5439.54	4037.82	4961.86	5131.01	3086.11	3156.08	3876.88	4771.76	3523.03	3135.92	4178.24	3794	3961.64	4525.82	3986.42	4214.8	4431.77	2626.84	4365.37	4438.72
neg-M223T270	223.098	4.50187	1	1	1-Methyl-6-phenyl-1H-imidazo[4,5-b]pyridin-2-amine	Organoheterocyclic compounds	Pyridines and derivatives	HMDB0041008	C16038	15	2-(4-hydroxy-3-methylbut-2-en-1-yl)-5-methoxybenzene-1,3-diol;6-methoxy-3-(3-methylbut-2-en-1-yl)benzene-1,2,4-triol;2-[(3,3-dimethyloxiran-2-yl)methyl]-5-methoxybenzene-1,3-diol;7-methoxy-2,2-dimethyl-3,4-dihydro-2H-1-benzopyran-4,5-diol;5-(4-hydroxy-3-methoxyphenyl)pentanoic acid;4-hydroxy-5-(3-methoxyphenyl)pentanoic acid;4-(4-hydroxy-3,5-dimethoxyphenyl)butan-2-one;Diplosporin;Dhelwangin;Vani…	HMDB0124917;HMDB0124919;HMDB0124920;HMDB0125801;HMDB0127761;HMDB0127765;HMDB0135709;HMDB0030680;HMDB0030703;HMDB0032552;HMDB0032663;HMDB0036203;HMDB0040629;HMDB0040890;HMDB0041008	3	Aspidinol;2,4-Dihydroxy-6-pentylbenzoate;2-Amino-1-methyl-6-phenylimidazo[4,5-b]pyridine	C10673;C20417;C16038	4233.18	4110.28	3767.29	4247.59	4299.26	3775.59	3342.34	3335.81	3228.59	3745.41	3270.48	3475.75	5897.99	5841.61	6109.83	5849.3	5953.11	5023.04	4107.09	4254.62	3840.38	4336.91
neg-M223T330	223.137	5.50349	1	1	13-Oxo-9,11-tridecadienoic acid	Lipids and lipid-like molecules	Fatty Acyls	HMDB0034564	null	0	-	-	0	-	-	390013	361039	374950	379095	367633	309352	263369	289785	250250	286708	284258	276695	117787	129195	108448	117963	119305	119224	269357	278945	236409	258395
neg-M225T53	225.064	0.878817	1	1	Allose	Unknown	null	HMDB0001151	C01487	1	5-Acetylamino-6-formylamino-3-methyluracil	HMDB0011105	3	5-Acetylamino-6-formylamino-3-methyluracil;1,3,7-Trimethyl-5-hydroxyisourate;N-Acetyldemethylphosphinothricin	C16365;C21144;C17949	70073.8	68321.9	75425.4	66463.9	72294.2	68758.4	86439.8	82733.5	79932.7	87038.9	85363.8	81177.8	88679.2	74201.8	83963.8	80394.1	74332.1	80803.5	81445.8	83836.8	75183.6	76676.8
neg-M227T186	227.059	3.09647	1	1	2',4'-Dihydroxy-6'-methoxyacetophenone	Organic oxygen compounds	Organooxygen compounds	HMDB0041270	null	0	-	-	2	Metoxuron;p-Chloroacetoacetanilide	C11011;C14266	7082.87	7318.82	7674.89	8177.98	8574.14	8408.47	4884.8	5322.61	5333.37	6068.54	6828.18	5444.41	7238.19	6485.41	7781.68	6794.24	6757.96	7112.39	6422.71	6547.59	9107.15	7845.26
neg-M227T302	227.132	5.03437	1	1	trans-Traumatic acid	Lipids and lipid-like molecules	Fatty Acyls	HMDB0000933	C16308	6	Varenicline;3-Amino-1,4-dimethyl-5H-pyrido[4,3-b]indole;Pramipexole;MG(0:0/20:1(11Z)/0:0);MG(20:1(11Z)/0:0/0:0);Tetrahydropersin	HMDB0015398;HMDB0029746;HMDB0014557;HMDB0011543;HMDB0011573;HMDB0036344	1	Trp-P-1	C19306	23274	28134.8	30515.4	24058.7	21320.8	21880.9	21019	19432.3	19010.8	18300.4	20263	17784.7	32189.5	28206.1	31555	28288.8	29722.8	30282.1	22040.3	21745.3	34883.2	21128.3
neg-M229T273	229.147	4.54603	1	1	Dodecanedioic acid	Lipids and lipid-like molecules	Fatty Acyls	HMDB0000623	C02678	1	4-Hydroxycinnamoylagmatine	HMDB0033460	1	p-Coumaroylagmatine	C04498	5193.61	4666.05	2839.59	2298.9	3822.14	4303.98	3542.58	4429.14	4527.29	3406.48	3862.61	3565.48	9706.54	7846.18	9254.34	8608.38	8938.21	8988.85	5366.9	5460.37	5357.21	3536.13
neg-M229T178	229.159	2.96985	1	1	Val-Leu	Organic acids and derivatives	Carboxylic acids and derivatives	HMDB0029131	NA	0	-	-	0	-	-	39971.8	44469.9	40830.3	40682.7	43452.8	43890.6	66261.4	64305.6	62884.1	63248.2	69409.1	63483.5	73570.8	67319.4	70310.5	67480	74870.3	61561.2	55579.2	58438.5	59246.2	65712.1
neg-M231T237	231.127	3.94965	1	1	9-Oxo-nonanoic acid	Lipids and lipid-like molecules	Fatty Acyls	HMDB0094711	null	0	-	-	1	dl-Methylephedrine_hydrochloride	C13639	9645.2	9767.46	10253.4	10432.9	10593.8	11183.4	6535.4	7699.69	6793.63	7882.55	6743.64	7141.12	18804.1	19438.3	20336.1	20510	20073.7	20269.1	11622.4	12553.4	11918.4	10503.7
neg-M233T53	233.081	0.889817	1	1	Thr-Asp	Organic acids and derivatives	Carboxylic acids and derivatives	HMDB0029057	NA	7	(S)-2,3-Dihydro-6-hydroxy-5-(hydroxyacetyl)-2-isopropenylbenzofuran;Artemidiol;Methyl (2R*,3S*)-2,3-dihydro-3-hydroxy-2-isopropenyl-5-benzofurancarboxylate;Aloesol;Coixinden B;1'-Acetoxychavicol acetate;1'-Acetoxychavicol	HMDB0030486;HMDB0030648;HMDB0033109;HMDB0035712;HMDB0040906;HMDB0041005;HMDB0041006	2	1'-Acetoxychavicol_acetate;Coixinden_B	C10426;C17917	45094.2	45369.5	43443.6	45530.8	42559.4	48957.7	46692.7	44993.9	48261.9	49325.2	47387.5	50790.3	50706.8	42280.1	45229.6	42687.2	43919.5	42341.3	44572.5	51029.4	45484.9	45974.2
neg-M233T392	233.158	6.53769	1	1	(1alpha,4beta,5beta)-4-Hydroxy-7(11),10(14)-guaiadien-8-one	Lipids and lipid-like molecules	Prenol lipids	HMDB0036449	null	0	-	-	0	-	-	7210.8	8404.08	7604.98	6818.5	7728.85	6899.03	7300.86	6130.11	7246.52	6568.51	7375.53	6296.92	6368.36	6650.89	7100.19	10023.9	7016.75	7080.36	7275.27	7102.03	7231.63	7324.36
neg-M235T400	235.174	6.66326	1	1	2-Hydroxyacorenone	Organic oxygen compounds	Organooxygen compounds	HMDB0030916	null	0	-	-	2	Stigmastane;5alpha-Poriferastane	C19666;C19667	1357.97	1113.57	1545.78	1316.68	1288.55	1285.45	1084	1451.92	1322.04	1499.62	1734.17	1368.04	1450.96	1308.92	1048.56	1309.79	1503.29	1463.2	1237.93	1291.03	1349.01	1709.79
neg-M237T54	237.064	0.899417	1	1	2-Keto-3-deoxyoctonic acid	Unknown	-	NA	NA	0	-	-	1	Xanthopterin-B2	C02333	50530.7	45439.8	46405.5	47178.2	41504.3	46176.8	53423.9	52794.9	53951.4	54903.2	49171	52416.1	59820.7	53369.3	51842.4	54159.9	52406.6	52624.9	52510.9	53596.5	48673.2	49654
neg-M237T218	237.08	3.62628	1	1	Ethyl p-coumarate	Unknown	-	NA	NA	0	-	-	1	Methabenzthiazuron	C10909	8479.44	7009.55	7582.23	6538.18	6777.52	6496.6	40196.4	38583.7	40061.3	47023.3	41976.4	39413.2	703.056	1127.08	623.371	1419.45	665.012	669.351	15673.7	16472.7	14992.5	15536.2
neg-M243T258	243.127	4.29985	1	1	Isoleucyl-Hydroxyproline	Organic acids and derivatives	Carboxylic acids and derivatives	HMDB0028908	null	0	-	-	0	-	-	37842.3	37688.7	37028	38973.9	38262.5	37804.3	31540.8	35524.1	30504.4	34398.9	34441.7	35233.5	23718.7	24182.5	23389.5	21122.5	25137.8	22000.7	28770.5	30878.2	32170.4	31241.8
neg-M243T326	243.163	5.4256	1	1	1,11-Undecanedicarboxylic acid	Lipids and lipid-like molecules	Fatty Acyls	HMDB0002327	null	0	-	-	0	-	-	3036.02	3139.62	3889.43	3068.17	4311.16	3803.7	3869.03	3232.28	4877.56	3236.39	2613.3	3131.18	4767.89	3552.05	4746.9	3566.99	4669.57	4732.48	3822.49	3555.37	4198.3	4306.9
neg-M245T103	245.117	1.71262	1	1	Aspartyl-Isoleucine	Organic acids and derivatives	Carboxylic acids and derivatives	HMDB0028756	null	15	2-Oxo-5,11(13)-eudesmadien-12,8-olide;Methyl (2E,4Z,6E,8E,10E)-4,8-dimethyl-12-oxo-2,4,6,8,10-dodecapentaenoate;5-Hydroxy-2-(1-hydroxy-5-methyl-4-hexenyl)benzofuran;Enokipodin B;Lacinilene C;8-Epixanthatin;Annuolide C;Zederone;3-Oxo-1,4,11(13)-eudesmatrien-12-oic acid;Annuolide A;Curcolone;Zedoarol;Glandulone A;Ipomeabisfuran;Loxoprofen	HMDB0030911;HMDB0031900;HMDB0031916;HMDB0035902;HMDB0036455;HMDB0036473;HMDB0036488;HMDB0036767;HMDB0037558;HMDB0037801;HMDB0038188;HMDB0038202;HMDB0038547;HMDB0040903;HMDB0041920	14	alpha-Santonin;Achillin;Ambrosin;Aromaticin;Desacetoxymatricarin;7alpha-Hydroxydehydrocostus_lactone;beta-Santonin;Xanthatin;Xerantholide;Zaluzanin_C;Zederone;Zedoarol;Isozaluzanin_C;N-Hydroxy-MeIQx	C02206;C09287;C09292;C09300;C09394;C09476;C09545;C09601;C09605;C09606;C17085;C17490;C17912;C20291	31657.2	31081.1	44932.8	36228.9	48630.6	46626.5	30165.6	54025.2	56138.6	58151.9	57106.4	53047.7	54047.5	52343.9	50980.2	54241.1	55340.6	53511.4	50408.9	47979.1	46150.4	57471.3
neg-M245T69_2	245.117	1.15766	1	1	Glutamylvaline	Organic acids and derivatives	Carboxylic acids and derivatives	HMDB0028832	null	15	2-Oxo-5,11(13)-eudesmadien-12,8-olide;Methyl (2E,4Z,6E,8E,10E)-4,8-dimethyl-12-oxo-2,4,6,8,10-dodecapentaenoate;5-Hydroxy-2-(1-hydroxy-5-methyl-4-hexenyl)benzofuran;Enokipodin B;Lacinilene C;8-Epixanthatin;Annuolide C;Zederone;3-Oxo-1,4,11(13)-eudesmatrien-12-oic acid;Annuolide A;Curcolone;Zedoarol;Glandulone A;Ipomeabisfuran;Loxoprofen	HMDB0030911;HMDB0031900;HMDB0031916;HMDB0035902;HMDB0036455;HMDB0036473;HMDB0036488;HMDB0036767;HMDB0037558;HMDB0037801;HMDB0038188;HMDB0038202;HMDB0038547;HMDB0040903;HMDB0041920	14	alpha-Santonin;Achillin;Ambrosin;Aromaticin;Desacetoxymatricarin;7alpha-Hydroxydehydrocostus_lactone;beta-Santonin;Xanthatin;Xerantholide;Zaluzanin_C;Zederone;Zedoarol;Isozaluzanin_C;N-Hydroxy-MeIQx	C02206;C09287;C09292;C09300;C09394;C09476;C09545;C09601;C09605;C09606;C17085;C17490;C17912;C20291	11210.8	10043.9	10161.1	10502.4	11847.5	9555.83	12480.2	14200.3	13971.8	6061.84	15422.5	13200	17989	12400.8	14738.9	13673.6	21659.6	12746	17468	11313.8	11947.1	16055.9
neg-M251T353	251.169	5.88533	1	1	Hydroxypelenolide	Lipids and lipid-like molecules	Prenol lipids	HMDB0036663	null	0	-	-	0	-	-	21094.6	24656.8	22445	23956.5	23402.2	21843.1	18625.7	18749.7	20137.9	20635.9	17952.2	18398.9	16187.8	15950	14713.5	15826.8	20313.7	15661.1	18181.6	20672.4	19175	19615.7
neg-M253T197	253.075	3.29025	1	1	Isoferulic acid	Phenylpropanoids and polyketides	Cinnamic acids and derivatives	HMDB0000955	C10470	2	5alpha-pregnan-3beta,20alpha-diol disulfate;Oxopurpureine	HMDB0094650;HMDB0033522	2	Polhovolide;8-Demethylnovobiocic_acid	C09532;C20629	8981.16	6757.8	10927.2	5459.85	5990.92	4800.18	11336.7	10523.1	8877.53	12338.1	11717.2	10472.8	1570.01	2361.55	1658.47	4053.69	2330.87	8190.02	7574.17	9179.53	10039.5	11681.1
neg-M253T345	253.184	5.75276	1	1	Kessyl glycol	Organoheterocyclic compounds	Oxepanes	HMDB0037197	null	0	-	-	0	-	-	23775.9	26417.6	25341.2	25772.9	25461.1	24321.2	30460.1	32221.4	34145.8	31976.2	33322.8	32355.9	22448.6	20270.4	20335.9	20169.2	21217.4	21826	23931.7	25203	25083.6	24635.2
neg-M255T472	255.237	7.87022	1	1	Palmitic acid	Lipids and lipid-like molecules	Fatty Acyls	HMDB0000220	C00249	0	-	-	0	-	-	7092.9	15618.8	7938.92	13270.5	10814.9	10443.8	11969.4	7398.45	11423.1	6452.34	10318.2	8611.99	6753.6	22873.8	7246.44	21107.3	15644.6	17182.2	12869.5	11985.3	15399	12639.6
neg-M258T160	258.149	2.66923	1	1	Gln-Ile	Organic acids and derivatives	Carboxylic acids and derivatives	HMDB0028800	NA	5	Propranolol;Ramelteon;Norchalciporyl propionate;Norbutorphanol;1-(4-methoxyphenyl)-3-phenylpropan-1-ol	HMDB0001849;HMDB0015115;HMDB0029829;HMDB0041954;HMDB0135618	9	Pyrithiamine;2-Heptyl-4-hydroxyquinoline-N-oxide;Propranolol;R_(+)-Propanolol;2-Heptyl-3-hydroxy-quinolone;Bisphenol_B;4,4a,5,6,7,8-Hexahydro-6-(p-hydroxyphenyl)-2(3H)-naphthalenone;4,4'-(Butane-1,1-diyl)diphenol;4,4'-(2-Methylpropylidene)bisphenol	C21111;C04284;C07407;C11193;C11848;C14225;C14898;C15069;C15278	59054.1	54714.5	59205.9	56109.6	60233.3	53616	57564.8	63735.9	62710.7	80676.7	64806.1	61607.2	70349.7	67010.6	66599.7	63566.1	70380.2	71602.4	52295.1	58073.2	61590.9	64740
neg-M258T101	258.186	1.6895	1	1	Lys-Leu	Organic acids and derivatives	Carboxylic acids and derivatives	HMDB0028955	NA	2	(Z,Z)-2,9,16-Heptadecatriene-4,6-diyn-8-ol;Falcarinone	HMDB0032674;HMDB0033693	2	Falcarinone;Dehydrofalcarinol	C08451;C17716	12973.1	11174.6	10958.7	9274.21	9936.95	9226.04	9340.78	10102.1	9265.31	8716.63	10133.8	9158.77	10780.2	9461.22	10002.9	9273.96	9994.13	8758.24	10512.3	9871.87	10059.7	9938.23
neg-M260T183	260.108	3.05498	1	1	Glycyl-Tryptophan	Organic acids and derivatives	Carboxylic acids and derivatives	HMDB0028852	null	2	Biotin;Flurbiprofen	HMDB0000030;HMDB0014850	2	Biotin;C20818	C00120;C20818	9259.07	8938.95	8848.39	9287.44	8124.75	8795.38	8714.18	10341.7	10392.3	9897.61	10237.6	10285.2	7565.81	7439.88	7358.46	7623.92	7286.52	8127.39	8185.6	7304.73	7330	8157.67
neg-M261T54	261.076	0.899417	1	1	.alpha.-L-Glu-L-Asp	Organic acids and derivatives	Peptidomimetics	HMDB0028815	NA	12	9-hydroxy-8-(2-hydroxypropan-2-yl)-2H,8H,9H-furo[2,3-h]chromen-2-one;6-(1-hydroxy-3-oxobutyl)-7-methoxy-2H-chromen-2-one;8-hydroxy-7-methoxy-6-(3-oxobutyl)-2H-chromen-2-one;5-hydroxy-7-methoxy-6-(3-oxobutyl)-2H-chromen-2-one;6-(4-hydroxy-3-oxobutyl)-7-methoxy-2H-chromen-2-one;6-(2-hydroxy-3-oxobutyl)-7-methoxy-2H-chromen-2-one;3-hydroxy-2-(2-hydroxypropan-2-yl)-2H,3H,7H-furo[3,2-g]chromen-7-one;6…	HMDB0128944;HMDB0128958;HMDB0128960;HMDB0128961;HMDB0128962;HMDB0128963;HMDB0131630;HMDB0131691;HMDB0138052;HMDB0030882;HMDB0032838;HMDB0039027	1	3''-Oxoribostamycin	C21176	41578.3	44745.5	41873.8	38591.9	35377.7	43123.7	37927.1	35332.6	38836.4	39286.3	35547.5	35651.1	44273.2	38668	40287.7	37549.4	38454	42250.6	38635.6	43268.3	41990.5	36940.1
neg-M269T318	269.18	5.2972	1	1	Goshuyic acid	Lipids and lipid-like molecules	Fatty Acyls	HMDB0039129	null	0	-	-	1	Fenapanil	C11207	15473.8	18814.5	18009.2	15573.9	14357.7	20110.4	14809.9	15424.4	14605.8	16296.8	16988.7	15786.2	15928	14076.5	13327.5	13862.9	17379.2	15565.4	14642.3	13832.1	16595.8	14667.2
neg-M271T291	271.065	4.84775	1	1	Naringenin chalcone	Phenylpropanoids and polyketides	Linear 1,3-diarylpropanoids	HMDB0029631	C06561	2	[4-(4-methyl-3-oxopentyl)phenyl]oxidanesulfonic acid;{[(1E)-1-(4-methoxyphenyl)pent-1-en-3-yl]oxy}sulfonic acid	HMDB0132963;HMDB0132998	0	-	-	7898.84	10298.7	8459.67	8655.93	9116.3	9518.77	10895.5	12136.4	13004.8	12652.3	12449.8	13350.9	3687.31	4673.54	2441.48	3358.99	3263.89	3289.21	7782.72	8490.17	10035.6	8363.25
neg-M271T429	271.232	7.15622	1	1	16-Hydroxyhexadecanoic acid	Lipids and lipid-like molecules	Fatty Acyls	HMDB0006294	NA	0	-	-	0	-	-	9360.23	20667.7	8495.52	19191.8	13314	12897	11663.3	8845.37	15431.2	6351.6	9012.2	7925.2	14007.7	54954.5	17618.1	54090.1	44321	35633.9	18618.6	22838.8	24575.4	22592.1
[truncated: 58 more rows]

## Sheet: S3
Table S3 The components of the lipids and lipid−like molecules, phenylpropanoids and polyketides, and organic acids and derivatives
Lipids and lipid-like molecules
Index	Compounds	Class	CK	24h	48h
pos-M489T302	21beta-Hydroxyhederagenin	Prenol lipids	1.12133	-0.32198	-0.799347
pos-M263T426	6,10,14-Trimethyl-5,9,13-pentadecatrien-2-one	Prenol lipids	0.716935	-1.14237	0.425435
pos-M380T295	Acylcarnitine 15:3	Fatty Acyls	-0.657587	1.15079	-0.493207
pos-M333T385	Carnosic acid	Prenol lipids	-0.910057	1.07053	-0.160477
neg-M361T157	Gibberellin A98	Prenol lipids	-0.858936	1.0978	-0.238867
neg-M374T174	Hetisine	Prenol lipids	-0.777964	1.12795	-0.349989
pos-M505T291	Isothankunic acid	Prenol lipids	1.15274	-0.634624	-0.518115
pos-M534T371	Acylcarnitine 26:3	Fatty Acyls	-0.936127	1.05351	-0.117385
pos-M624T327	DGTS 26:2; DGTS(8:0/18:2)	Glycerolipids	-1.03234	0.0681687	0.964172
neg-M223T330	13-Oxo-9,11-tridecadienoic acid	Fatty Acyls	-1.1212	0.799723	0.321479
neg-M229T273	Dodecanedioic acid	Fatty Acyls	1.15465	-0.586711	-0.567939
[truncated: 65 more rows]

## Sheet: S4
Table S4 Summary of the transcriptome dataset
[truncated: 11 more rows]

[truncated: 8 more sheets: S5, S6, S7, S8, S9, S10, S11, S12]
